# Supplementary material for: Phytoplasma Effector SJP8 Suppresses Host Immunity by Promoting the Degradation of ZjMYB15 and ZjMYB86‐like to Perturb Jasmonic Acid and Hydrogen Peroxide Homeostasis in Jujube
Source: Mol Plant Pathol. 2026 Jul 10;27(7):e70315. doi: 10.1111/mpp.70315 (PMC13351939; doi:10.1111/mpp.70315)
Supplement: Supplementary file 26 — Table S1: Candidate effector proteins predicted from the ‘Candidatus Phytoplasma ziziphi’ genome. [file MPP-27-e70315-s018.xlsx]

## Sheet: Table S1
Table S1. Candidate effector proteins predicted from the ‘Ca. P. ziziphi’ genome.
Number	SDE	GeneBank	Protein length/aa	Molecular weight/Da	Domian	PI	Annotation	Located in PMU
1	SDE1	AYJ01553.1	72	8519	Transmembrane, Transmembrane helix	9.4	hypothetical protein CWO85_00435	PMU1
2	SDE2	AYJ01537.1	404	47974	Coiled coil	5.22	hypothetical protein CWO85_03505	No
3	SDE3	AYJ01536.1	532	59896	Coiled coil	7.68	ATP-dependent zinc metalloprotease FtsH	No
4	SDE4	AYJ01525.1	222	25644	Transmembrane, Transmembrane helix	6.63	hypothetical protein CWO85_03435	No
5	SDE5	AYJ01507.1	300	35757	Coiled coil	7.89	hypothetical protein CWO85_03325	No
6	SDE6	AYJ01502.1	714	84363	Coiled coil	6.34	IMP dehydrogenase	No
7	SDE7	AYJ01500.1	256	30519	Coiled coil	7.37	hypothetical protein CWO85_03290	No
8	SDE8	AYJ01492.1	285	33179	Transmembrane, Transmembrane helix	5.59	hypothetical protein CWO85_03245	No
9	SDE9	AYJ01463.1/AYJ01080.1	68	8129	Transmembrane, Transmembrane helix	10.03	hypothetical protein CWO85_03090	PMU4
10	SDE10	AYJ01461.1/AYJ01078.1	122	14249	Coiled coil	7.91	effector protein	PMU4
11	SDE11	AYJ01460.1/AYJ01077.1	128	15233	Transmembrane, Transmembrane helix	8.5	hypothetical protein CWO85_00795	PMU4
12	SDE12	AYJ01459.1	114	13520	Coiled coil	8.86	hypothetical protein CWO85_03070	PMU4
13	SDE13	AYJ01458.1	277	32560	Coiled coil	7.4	hypothetical protein CWO85_03065	PMU4
14	SDE14	AYJ01456.1	397	45682	Coiled coil	5.59	ATP-dependent Zn protease	PMU4
15	SDE15	AYJ01455.1	206	23632	Transmembrane, Transmembrane helix	8.33	hypothetical protein CWO85_03050	PMU4
16	SDE16	AYJ01450.1	64	7371	Transmembrane, Transmembrane helix	8.93	hypothetical protein CWO85_03025	PMU4
17	SDE17	AYJ01443.1	257	29910	Coiled coil	7.98	hypothetical protein CWO85_02985	No
18	SDE18	AYJ01434.1	75	8675	Transmembrane, Transmembrane helix	4.35	hypothetical protein CWO85_02940	No
19	SDE19	AYJ01423.1	331	38925	Transmembrane, Transmembrane helix	7.69	hypothetical protein CWO85_02840	No
20	SDE20	AYJ01414.1	284	32873	Coiled coil	7.81	hypothetical protein CWO85_02790	No
21	SDE21	AYJ01405.1	168	19933	Coiled coil	7.77	hypothetical protein CWO85_02740	No
22	SDE22	AYJ01401.1	450	51519	-	7.85	hypothetical protein CWO85_02715	No
23	SDE23	AYJ01400.1	620	74749	-	8.25	hypothetical protein CWO85_02710	No
24	SDE24	AYJ01397.1	260	31120	Coiled coil	7.65	hypothetical protein CWO85_02695	No
25	SDE25	AYJ01396.1	506	57897	Coiled coil	5.99	hypothetical protein CWO85_02690	No
26	SDE26	AYJ01395.1	1398	168174	Coiled coil	5.79	hypothetical protein CWO85_02685	No
27	SDE27	AYJ01383.1	594	69614	Coiled coil	8.13	hypothetical protein CWO85_02625	No
28	SDE28	AYJ01368.1	676	78753	Coiled coil	7.75	hypothetical protein CWO85_02550	No
29	SDE29	AYJ01361.1	198	22681	Transmembrane, Transmembrane helix	7.93	hypothetical protein CWO85_02515	No
30	SDE30	AYJ01360.1	306	35646	Transmembrane, Transmembrane helix	8.13	hypothetical protein CWO85_02510	No
31	SDE31	AYJ01358.1	303	35552	Transmembrane, Transmembrane helix	7.97	hypothetical protein CWO85_02495	No
32	SDE32	AYJ01350.1	150	17975	Coiled coil	8.59	hypothetical protein CWO85_02445	No
33	SDE33	AYJ01330.1	98	11384	-	5.14	hypothetical protein CWO85_02325	No
34	SDE34	AYJ01315.1	71	8451	-	8.71	hypothetical protein CWO85_02245	No
35	SDE35	AYJ01312.1	444	52932	-	6.71	hypothetical protein CWO85_02230	No
36	SDE36	AYJ01309.1	163	19336	Transmembrane, Transmembrane helix	8.48	hypothetical protein CWO85_02135	No
37	SDE37	AYJ01300.1/AYJ01202.1	114	14011	Coiled coil	8.75	hypothetical protein CWO85_01510	PMU3
38	SDE38	AYJ01298.1	76	9027	Transmembrane, Transmembrane helix	9.4	hypothetical protein CWO85_02060	PMU3
39	SDE39	AYJ01297.1	111	13153	-	8.61	hypothetical protein CWO85_02055	PMU3
40	SDE40	AYJ01296.1	136	16111	-	5.47	effector protein	PMU3
41	SDE41	AYJ01295.1	376	44762	Coiled coil	6.02	hypothetical protein CWO85_02035	PMU3
42	SDE42	AYJ01291.1	206	23577	Transmembrane, Transmembrane helix	8.21	hypothetical protein CWO85_02010	PMU3
43	SDE43	AYJ01251.1	266	30743	Coiled coil	7.77	hypothetical protein CWO85_01770	No
44	SDE44	AYJ01248.1	191	22626	-	8.42	hypothetical protein CWO85_01755	No
45	SDE45	AYJ01221.1	260	30669	Transmembrane, Transmembrane helix	8.45	hypothetical protein CWO85_01620	No
46	SDE46	AYJ01200.1	119	14185	Coiled coil	9.05	effector protein	PMU2
47	SDE47	AYJ01199.1	371	43710	Coiled coil	7.67	hypothetical protein CWO85_01490	PMU2
48	SDE48	AYJ01188.1	90	10799	Coiled coil	8.47	hypothetical protein CWO85_01425	No
49	SDE49	AYJ01187.1	116	14033	-	6.52	hypothetical protein CWO85_01420	No
50	SDE50	AYJ01186.1	593	67195	Coiled coil	6.44	cell division protein FtsH	No
51	SDE51	AYJ01185.1	649	76191	Coiled coil	6.78	hypothetical protein CWO85_01405	No
52	SDE52	AYJ01184.1	146	16300	Transmembrane, Transmembrane helix	5.9	hypothetical protein CWO85_01400	No
53	SDE53	AYJ01183.1	127	14724	Transmembrane, Transmembrane helix	8.11	hypothetical protein CWO85_01390	No
54	SDE54	AYJ01181.1	119	14348	Coiled coil	10	effector protein	No
55	SDE55	AYJ01152.1	738	87053	Coiled coil	6.48	hypothetical protein CWO85_01215	No
56	SDE56	AYJ01123.1	68	7988	Transmembrane, Transmembrane helix	9.64	hypothetical protein CWO85_01050	No
57	SDE57	AYJ01117.1	325	38556	Transmembrane, Transmembrane helix	8.36	hypothetical protein CWO85_01015	No
58	SDE58	AYJ01094.1	112	13009	-	8.81	hypothetical protein CWO85_00890	PMU1
59	SDE59	AYJ01093.1	277	277	Coiled coil	7.64	hypothetical protein CWO85_00885	No
60	SDE60	AYJ01090.1	205	23386	Transmembrane, Transmembrane helix	8.03	hypothetical protein CWO85_00870	No
61	SDE61	AYJ01076.1	121	14611	Coiled coil	8.87	hypothetical protein CWO85_00790	PMU5
62	SDE62	AYJ01075.1	282	32899	Coiled coil	8.29	hypothetical protein CWO85_00785	PMU5
63	SDE63	AYJ01059.1	307	36415	Transmembrane, Transmembrane helix	7.39	hypothetical protein CWO85_00700	PMU5
64	SDE64	AYJ01056.1	210	24441	Transmembrane, Transmembrane helix	8.19	hypothetical protein CWO85_00685	No
65	SDE65	AYJ01045.1	624	73921	Transmembrane, Transmembrane helix	6.07	hypothetical protein CWO85_00630	No
66	SDE66	AYJ01038.1	1631	194191	Coiled coil	7.22	hypothetical protein CWO85_00590	No
67	SDE67	AYJ01032.1	542	62264	Transmembrane, Transmembrane helix	7.64	CTP synthetase	No
68	SDE68	AYJ01016.1	216	25315	Transmembrane, Transmembrane helix	7.83	hypothetical protein CWO85_00470	No
69	SDE69	AYJ01014.1	363	41730	Transmembrane, Transmembrane helix	6.69	zinc ABC transporter substrate-binding protein	No
70	SDE70	AYJ01009.1	217	23833	Transmembrane, Transmembrane helix	8.95	hypothetical protein CWO85_00435	No
