# Supplementary material for: Phytoplasma Effector SJP8 Suppresses Host Immunity by Promoting the Degradation of ZjMYB15 and ZjMYB86‐like to Perturb Jasmonic Acid and Hydrogen Peroxide Homeostasis in Jujube
Source: Mol Plant Pathol. 2026 Jul 10;27(7):e70315. doi: 10.1111/mpp.70315 (PMC13351939; doi:10.1111/mpp.70315)
Supplement: Supplementary file 27 — Table S2: RNA‐seq expression values (FPKM) for all genes in SJP8‐overexpressing Jingzao 39. [file MPP-27-e70315-s021.xlsx]

## Sheet: Table S2
Table S2. RNA-seq expression values (FPKM) for all genes in SJP8-overexpressing ‘Jingzao 39’.
#ID	SJP8-1	SJP8-2	SJP8-3	GFP-1	GFP-2	GFP-3
Zj01G011130	0	0	0	0	0	0
Zj01G014320	21.8082	20.4877	20.822	14.5315	14.3238	15.964
Zj11G016350	0	0	0	0	0	0
Zj11G013180	75.5067	71.6915	75.6494	96.3634	92.8471	90.1608
Zj02G014440	7.51645	7.59783	8.43465	8.59544	8.6244	8.45631
Zj07G006620	0	0	0	0	0	0
Zj11G012850	50.8242	51.6677	53.1506	41.0155	43.5636	44.2912
Zj01G016780	0	0	0	0	0	0
Zj06G019570	25.6777	26.5863	23.2124	24.0005	16.3777	24.6737
Zj09G009110	5.93448	6.44527	7.2662	6.26954	5.60772	6.69772
Zj07G001930	0	0	0	0	0	0
Zj02G012290	71.9625	74.2264	70.7713	43.3368	44.3373	44.0615
Zj05G017690	0	0.067463	0	0	0	0
Zj08G010270	0.228623	0	0.2267	1.26603	0.408958	0
Zj02G014190	0	0.368964	0.18343	0.10973	0	0
Zj06G006760	141.704	148.383	138.696	117.2	107.583	107.03
Zj02G008040	5.38702	1.67565	3.70877	4.43714	3.82508	4.59236
Zj06G012080	0	0	0	0	0	0
Zj11G012580	12.5396	11.6419	13.5558	10.1058	8.51831	9.24316
Zj10G013080	0	0	0	0	0	0
Zj08G006410	0	0	0	0	0	0
Zj02G017780	10.8458	9.41063	10.7411	9.67407	10.1607	9.32769
Zj12G002590	16.8286	15.7332	16.6539	16.6255	15.6426	15.397
Zj05G017340	4.89946	5.76644	6.26414	3.82799	3.90856	3.18784
Zj06G017100	11.5192	10.1324	11.8545	12.2826	13.2319	13.7328
Zj01G017780	4.2662	2.90723	6.86798	4.13419	5.57998	5.2614
Zj01G019320	0.648521	1.49653	0	0.688846	0.541989	0.42592
Zj10G011820	0.115796	0	0	0	0	0.022866
Zj06G012550	36.9386	40.7563	38.4433	32.6024	28.4803	27.7887
Zj03G015330	0.933202	1.02423	0.36667	0.794177	1.54496	2.22955
Zj01G025940	48.5783	49.515	49.4643	49.376	46.1908	47.2638
Zj01G012440	0	0	0	0	0	0
Zj01G015490	22.0461	21.6345	19.0157	21.6123	20.6173	19.1191
Zj02G008760	24.4533	26.5775	26.8989	33.9481	35.4518	35.1371
Zj01G010170	4.64313	3.75404	4.31968	3.28203	3.08995	3.56483
Zj12G020150	5.54415	4.23589	4.13715	6.80956	5.3285	4.22713
Zj03G007970	0	0	0	0	0	0
Zj08G010850	11.1414	10.5382	8.62445	7.68492	7.29678	8.9454
Zj12G007440	1.9922	1.77073	2.14884	0.595891	0.509973	0.930355
Zj06G018620	0	0	0	0.168813	0	0
Zj01G017430	1.0778	2.09679	1.56603	1.08759	2.02702	1.75159
Zj09G008240	11.2056	9.44434	10.8912	6.8773	7.51731	8.25488
Zj09G004540	0.747962	1.23479	1.38915	1.1494	1.1086	1.43014
Zj04G017710	13.639	12.1461	13.5087	10.035	10.4567	7.47678
Zj11G013450	184.969	193.363	200.299	281.327	279.418	260.713
Zj01G002950	0	0	0	0	0	0
Zj04G012940	0	0	0.089707	0	0	0.373345
Zj11G012390	31.5372	29.0223	29.3541	29.3269	30.191	26.6975
Zj09G003010	36.9871	34.9783	36.3963	16.4598	20.1037	17.7205
Zj03G004770	0	0	0.17597	0	0	0
Zj11G012320	0.820279	0.524169	0.953748	0.554947	1.16052	1.17139
Zj12G004290	9.34551	8.10287	8.51292	8.71735	8.18223	6.69018
Zj11G015110	0.485928	0.344983	0.544118	0.697918	1.21044	0.316191
Zj04G015620	0	0	0.066457	0	0	0
Zj01G015140	60.5647	57.2014	56.9672	45.2903	39.0806	43.3434
Zj03G010860	62.9529	64.8288	63.1073	56.3866	55.8895	59.0557
Zj06G007410	0.073023	0.314016	0.55081	0.055027	0.093945	0.232485
Zj04G003940	107.997	100.804	97.8066	99.6073	93.3187	95.9073
Zj12G010540	3.66441	4.18451	3.16726	1.93133	2.02925	4.39583
Zj12G018280	17.8163	17.8002	18.6856	18.3667	18.5427	20.26
Zj11G014860	2.19506	3.07684	2.01508	2.92049	3.4627	3.7508
Zj02G010630	17.9684	19.3345	20.5319	13.1755	11.3228	10.1979
Zj05G001260	0	0	0	0	0	0
Zj08G023910	0	0	0	0	0	0
Zj08G029450	0	0	0	0	0	0
NewGene_159	1.24192	0.149397	0.609568	0	0	0
Zj03G002610	0	0	0	0	0	0
NewGene_154	0	0	0	0.298264	0.076615	0.282328
NewGene_156	0.251368	1.38919	0.691955	1.28693	1.17761	1.57392
NewGene_151	7.77875	6.06892	7.94461	5.33183	6.14095	5.83203
NewGene_150	0.076923	0	0	1.2713	0.353372	1.4113
NewGene_153	0.221629	0	0	0.188456	2.5861	1.79051
Zj10G009870	0.438463	1.20195	0.777692	1.19923	1.02669	0.591194
Zj06G020760	4.33108	4.60446	3.42597	5.89353	5.47016	3.58792
Zj07G008560	0.223347	0.386439	0.625944	0.095294	0.262956	0.372642
Zj08G021200	5.34981	4.09205	5.75423	3.17537	3.85528	4.30538
Zj03G012640	70.3023	69.0263	72.8196	78.7183	85.4104	75.5621
Zj06G004260	76.2667	76.2753	83.2624	143.522	154.489	140.073
Zj01G013790	12.6058	13.3552	13.2509	15.517	16.2652	14.4683
Zj07G011140	0	0	0	0	0	0
Zj12G019880	10.9271	12.9684	11.6416	7.91205	7.85118	7.89105
Zj07G016490	0	0	0	0	0	0
Zj08G004700	1.26901	0.868682	0.784188	1.60633	0.471138	1.61997
Zj12G003740	0	0	0	0	0	0
Zj08G015980	122.894	125.933	120.209	140.456	143.548	134.227
Zj05G007950	8.24614	8.30272	5.42157	3.77736	5.91125	4.16463
Zj11G014240	92.3668	94.3786	94.8643	87.2108	95.6917	87.1112
Zj04G000410	24.6812	23.7645	22.5729	19.5543	20.8637	18.1395
Zj01G022730	41.0554	35.4635	33.732	29.6226	31.1052	27.7403
Zj04G013700	22.7467	22.2154	22.6633	19.0489	19.8198	21.6218
Zj02G012900	30.3882	32.8372	30.4172	11.7472	11.2192	11.0161
Zj03G006730	0	0	0	0	0	0
Zj11G000110	3.65052	3.51763	4.43374	1.55984	1.40282	2.64011
Zj01G011490	3.42987	2.44966	1.82577	3.40239	4.92963	4.41349
Zj11G008340	33.9966	33.1592	30.0956	31.8637	30.5477	31.4342
Zj02G017360	0.757945	0.759812	0.804286	0.886218	0.651794	0.432642
Zj08G005250	11.134	11.9426	10.7441	9.99957	7.91619	7.81467
Zj09G007220	42.6143	39.2919	43.7652	41.2829	43.6322	43.2984
Zj11G009430	0	0	0	0	0	0
Zj08G002700	9.50602	8.19641	9.06152	8.05717	8.7036	8.12058
Zj08G009530	0.207098	0	0	0	0	0
Zj09G006570	1.05955	0.934603	1.56888	0.669086	0.436506	0.671363
Zj09G002050	8.05687	7.23644	8.26944	9.84309	10.6542	9.46079
Zj07G000910	6.0989	6.74458	7.38891	5.28735	4.22463	4.32097
Zj03G027350	10.7908	11.7363	8.38887	9.42577	10.466	12.5665
Zj03G024910	0.439243	0.836313	0.279325	0	0.544365	0
Zj06G021490	78.1021	81.7346	79.988	72.7031	79.0179	68.0174
Zj06G009260	746.024	706.687	722.123	363.886	402.151	380.998
Zj06G001010	178.375	176.012	173.261	356.529	350.3	360.388
Zj11G011740	52.8056	51.4335	48.8254	38.1749	41.1766	44.4379
Zj05G000600	26.9469	32.027	32.4069	40.1446	45.7542	42.1788
Zj02G016100	103.664	93.9499	90.1677	95.9554	91.5676	89.8168
Zj05G007370	0	0	0.120081	0.416933	0.184031	0.337248
Zj08G016980	10.1221	12.4276	11.6712	8.13328	8.78092	11.8509
Zj06G021140	3.85979	2.86235	2.02955	2.02587	3.01268	2.0572
Zj10G008830	0	0	0	0	0	0
Zj03G005550	0	0	0	0	0	0
Zj01G028670	0	0	0	0	0	0
Zj09G003900	92.5448	90.5775	85.3832	59.2588	62.0328	69.769
Zj11G006610	41.8886	47.9784	45.2245	55.5323	54.0711	55.0532
Zj11G001640	55.2209	54.9871	49.4506	46.5371	46.3111	39.9503
Zj03G016010	4.71572	5.8211	6.27427	3.83556	5.78203	5.07978
Zj01G020460	2.11193	1.69357	1.79667	0.665002	1.10091	1.10685
Zj11G007560	5.79195	6.4271	4.88991	2.91397	2.66303	3.97116
Zj03G017760	5.61344	7.47258	7.75908	4.1764	3.94275	3.06774
Zj07G005550	0	0	0	0	4.08505	0
Zj04G004460	0	0	0	0	0	0
Zj12G010860	0.719574	0.443514	0.899017	0.533168	0.952538	0.338409
Zj12G006590	243.924	268.428	260.437	275.539	269.961	283.112
Zj09G001500	47.802	44.4562	47.1906	48.4226	48.4544	52.6029
Zj08G028470	0	0	0	0	0	0
Zj03G026400	13.5902	13.1302	10.8928	12.3883	11.8624	10.9788
Zj01G025170	86.5773	89.7786	93.6891	34.9645	35.121	33.6693
Zj08G001050	14.2558	14.2973	17.6652	16.5014	16.555	16.2651
Zj11G001390	19.7078	21.1262	23.866	22.3142	26.4706	29.0197
Zj08G019180	0	0	0	0	0	0
Zj07G002510	17.8404	14.7758	19.1705	19.1648	19.3305	19.7125
Zj08G014160	0.035483	0.187275	0.321833	0.596352	0.141417	0.173864
Zj01G009810	0.55013	0.277766	0.323001	0.125763	0	0.270629
Zj04G010970	25.3944	24.4363	22.9537	14.1117	16.8999	13.6162
Zj07G009760	12.5982	14.3301	12.9934	10.0537	11.7173	9.93061
Zj03G010080	9.95085	9.31913	8.91453	11.1056	10.1482	9.68653
Zj01G003850	0.979293	0.752048	0.676707	0.844703	0.627083	1.10616
Zj09G005080	4.4338	4.36951	4.24367	3.06786	3.47241	2.71799
Zj02G003860	2.71824	3.50304	3.29095	3.39158	1.53546	1.31097
Zj12G006620	2.5046	2.41775	1.98523	2.89576	3.97402	3.34685
Zj02G015450	0.074166	0.07633	0.130356	0	0.15746	0
Zj04G004790	338.587	349.191	354.042	405.476	417.041	420.471
Zj04G003160	170.825	165.433	174.129	168.925	177.076	162.664
Zj01G019860	6.06174	8.00345	6.4595	8.52738	6.64859	8.67473
Zj11G016830	16.49	17.7791	17.2895	17.0814	17.5779	17.7022
Zj03G000190	0	0	0	0	0	0
Zj04G019700	0	0	0	0	0	0
Zj08G019450	0	0	0	0	0	0
Zj01G020280	261.176	268.55	283.075	142.236	132.295	124.703
Zj07G012550	0	0	0	0	0	0
Zj06G002090	6.04428	5.90756	6.24367	2.9884	4.8439	4.13029
Zj08G014290	11.4652	10.8357	9.56779	7.0167	8.09009	5.60781
Zj08G011660	10.0344	7.26236	10.9172	8.24821	7.0712	6.64128
Zj10G012820	209.595	218.622	211.438	217.607	203.181	208.777
Zj06G003320	10.6041	7.47582	7.76437	15.1508	11.6416	14.0943
Zj08G010130	0	0	0	0	0	0
Zj07G010950	51.3087	50.6345	50.8216	23.9036	24.336	24.9837
Zj03G011680	102.007	109.139	117.106	107.476	107.347	89.3105
NewGene_1346	1.09729	1.11166	0.608165	0.771178	1.51488	0.463456
NewGene_1340	0.657327	0.321368	0.440176	0	0	0
NewGene_1341	0	0.019958	0	1.05118	0.869491	0.297049
Zj05G013690	51.0731	47.4732	51.4973	42.9699	45.443	42.8738
Zj07G009180	0	0	0	0	0	0
Zj05G006770	13.1007	14.4013	16.6423	10.6715	11.2509	11.1307
Zj09G015870	94.2898	92.9794	95.0201	30.2373	32.436	30.8561
Zj09G018880	18.1357	16.7681	16.61	15.6097	16.8743	16.7113
Zj10G003600	0	0	0	0	0	0
Zj12G009020	0.06105	0	0	0	0	0
Zj04G006100	33.0743	34.2751	31.2349	28.8726	30.1347	27.1714
Zj03G019100	0.316055	0	0.156749	0.108429	0.683544	0.155584
Zj01G013220	0.270838	0.169255	0	0	0.12561	0
Zj07G014180	35.3184	32.7348	33.4579	39.08	43.3367	36.7344
Zj09G010990	6.05619	4.81442	5.00148	5.98618	6.87379	7.38868
Zj05G004730	2.20144	4.20209	2.65055	2.50097	1.6556	2.17232
Zj10G000480	0	0	0	0	0	0
Zj09G014470	0.853275	1.28591	1.31867	0.444988	0.151012	0.145539
Zj01G024320	0	0	0	0	0	0
Zj12G017070	55.2446	52.8522	54.7372	45.1921	42.7279	44.0899
Zj08G000830	0	0	0	0	0	0
Zj11G000930	7.6304	7.4754	9.46536	9.40673	8.23949	5.91492
Zj04G007470	28.9417	33.5236	39.7582	20.3441	18.1794	21.4174
NewGene_1691	6.03148	6.44531	6.00931	4.64065	4.14199	5.02972
NewGene_1696	0.948736	0.952627	1.15938	2.71849	3.56279	2.97223
NewGene_1697	0.622156	0	0	0.300395	0.152932	0
Zj08G014830	97.8516	85.7412	101.728	44.5436	42.5133	54.1862
Zj07G013200	91.7059	92.3194	88.8988	100.384	109.401	103.959
Zj09G018770	9.89278	9.97072	10.0575	8.0416	7.23751	8.72175
Zj08G018320	29.6154	29.1347	31.1367	20.0221	17.4462	21.1339
Zj03G022400	45.4588	46.2835	44.4735	42.674	41.7831	42.4625
Zj03G027430	0	0	0	0	0	0
Zj07G017980	32.7323	35.1398	36.0124	28.7566	30.675	30.6391
Zj09G009650	38.0191	40.3547	39.2751	33.6355	35.8298	33.2033
Zj09G005330	0	0	0	0	0	0
Zj12G008080	5.00982	5.99314	4.54975	3.90619	3.4395	4.45572
Zj07G007950	0	0	0	0	0	0
Zj03G008890	0	0	0	0	0	0
Zj03G021170	0	0	0	0	0	0
Zj09G004060	0.532574	0.2042	0.264364	0.545805	0.245045	0.410939
Zj02G004840	20.6906	21.5497	22.3938	18.1356	16.456	20.8749
Zj08G016470	9.00341	6.93042	7.74297	7.24444	7.69347	6.08659
Zj10G014280	15.0007	15.8084	14.4509	12.3882	13.6648	13.8225
Zj01G004000	15.0418	14.2977	15.2334	16.671	13.7081	13.6119
Zj01G031420	0	0	0	0	0	0
Zj03G020800	24.7358	23.9293	25.1092	1.25759	1.9905	1.89047
Zj12G002620	0.496282	0.140157	0.372706	0	0.328982	0
Zj07G015580	93.7841	96.3	94.8646	89.1473	98.9666	87.0933
Zj11G015870	0	0	0	0	0	0
Zj02G011220	30.2519	28.3627	28.1303	36.5319	34.0529	31.1867
Zj06G015330	9.25322	10.6224	11.4272	9.28456	9.75377	8.56941
Zj04G018390	1.55912	1.69798	2.42336	2.24824	2.95764	2.94792
Zj05G002290	0	0	0	0	0	0.854469
Zj05G009740	0	0	0	0	0	0
Zj08G025970	0	0	0	0	0	0
Zj06G014060	42.5827	38.8392	37.1669	31.577	33	31.5225
Zj05G004190	7.00576	8.51599	7.99491	6.96784	7.17668	5.07224
NewGene_2587	0.146688	0.320202	0	0.007368	0.263679	0
NewGene_2586	0.991631	1.23426	0.897082	0	0.415148	0.902602
NewGene_2585	0.763713	0.479345	2.13194	1.47837	0.568438	1.81148
NewGene_2589	1.00726	0.264195	0.303507	0.495674	0.344738	0.05892
NewGene_2588	5.64809	5.78788	5.40302	3.65652	3.47492	2.64025
Zj03G003040	0	0	0	0	0	0
Zj09G011640	9.42453	16.3179	10.1852	11.041	12.5939	10.2503
Zj01G026280	36.4772	39.3653	42.9167	28.1716	23.8394	21.9563
Zj10G004330	0.086726	0.085439	0	0	0.006764	0
Zj12G010300	2.592	3.63829	3.48881	2.33448	2.24735	2.88289
Zj09G012590	13.6449	12.4076	9.4186	30.9732	30.2664	28.309
Zj12G015500	0.324376	0.650194	0.246324	0.414052	0.274408	0.294211
Zj02G006990	77.1408	76.6515	71.1007	70.7729	73.628	66.7116
Zj08G001820	56.9352	55.8132	48.3959	85.7775	95.7769	95.2112
NewGene_2639	1.40753	0.744514	1.68607	1.67299	1.26201	2.37044
NewGene_2638	1.29643	1.33218	1.24481	0.279357	0.541015	0.289988
Zj12G016850	0	0	0	0.050816	0	0
NewGene_2630	0.640547	1.3959	1.01843	0.157878	0.075177	0.388466
Zj10G013550	2.21709	2.77348	2.75793	2.08101	2.56232	1.56717
NewGene_2635	1.33738	0.836191	0.791728	0.6386	1.16362	1.04163
Zj10G008480	3.79738	2.96208	1.87146	1.78621	2.3444	2.12115
NewGene_2637	0.328891	0	0	0	0	0.114451
NewGene_2636	0.470996	0.735628	0.254518	0.768297	1.13698	1.03388
Zj05G010570	3.62555	4.47821	2.71446	2.87643	3.34791	2.90842
Zj02G005710	1.85708	2.2907	2.8796	2.71164	2.70306	1.76415
Zj10G004480	13.0002	12.1252	11.8655	8.64253	12.162	9.33496
Zj03G023440	17.4812	17.2964	17.5109	22.7917	21.5783	21.1562
Zj11G004130	0	0	0	0	0	0
Zj04G009440	21.6751	21.486	21.4181	16.4521	19.3236	18.9651
Zj10G009680	0	0	0	0	0	0
Zj01G006530	25.7424	23.7404	26.4289	19.6615	20.6535	19.0484
Zj02G001410	0	0	0	0	0	0
Zj02G010170	106.254	109.47	102.603	105.666	103.097	103.712
Zj01G005840	148.395	149.217	161.229	146.053	130.971	145.262
Zj09G019910	54.5053	59.8224	58.0867	41.1775	46.4029	46.8691
Zj08G026400	0	0	0	0	0	0
Zj06G013590	0.264642	0.686618	0.475525	0.754101	0.488457	0.483691
Zj05G013900	1.10539	0.909006	1.13346	0.20058	0.231956	0.370411
Zj10G015620	51.3417	50.3505	50.8843	45.3681	46.6724	41.3985
Zj10G012930	16.5674	18.4202	20.6505	17.072	16.7439	18.3194
Zj10G007680	0	0	0	0.061684	0	0.181893
Zj12G013640	0	0	0	0	0	0
Zj06G013040	7.67343	9.15289	8.93399	8.13866	9.3656	8.91949
Zj01G032300	7.87662	9.31559	9.06415	7.99446	8.14616	8.76226
Zj09G016690	0.199707	0	0.291704	0.424385	0.038838	0.318402
Zj07G007560	0	0	0	0	0	0
Zj05G011220	0	0	0	0	0	0
Zj01G006390	2.47594	1.56208	1.72683	1.08663	0.905331	1.17663
Zj09G017340	24.0616	26.4479	22.8447	28.1969	31.7456	26.4955
Zj01G029260	11.0967	7.99576	8.34408	9.49034	9.27022	12.004
Zj01G030670	36.359	29.0391	36.0065	31.4297	32.0466	34.3831
Zj12G000080	11.0065	13.5174	10.5255	11.3973	9.6547	8.79243
Zj01G019490	0	0	0	0	0	0
Zj08G007700	111.244	116.884	109.758	112.081	112.191	108.545
Zj09G010690	0.354647	0.158688	0.659911	0.317837	0.436416	0
Zj02G021380	0.222043	0.304031	0.933806	0.727445	0.409472	0.893373
Zj12G017810	622.041	630.168	642.814	668.704	686.961	684.927
Zj09G016960	2.12253	3.31787	2.22214	2.05358	3.37783	2.77447
Zj03G024490	39.5072	42.4686	42.323	29.7263	32.8861	35.5031
Zj08G020800	0	0.372353	0	0	0	0
Zj01G004820	11.0997	11.4875	10.856	14.6348	15.0388	13.5123
Zj02G002870	49.6116	49.5128	52.9889	65.9651	66.8352	70.1019
Zj10G003760	1.84669	2.52656	1.76901	2.02094	1.21525	1.62782
Zj08G027460	0	0	0	0	0	0
Zj03G003550	0	0	0	0	0	0
Zj05G017100	1.00043	0.59976	0.859122	0.5065	0.492807	0.481031
Zj06G017740	1.26236	2.39105	2.14481	1.00597	0	1.37564
Zj08G001350	181.297	187.962	183.974	208.21	194.645	209.004
Zj06G012710	12.083	12.7635	11.6872	8.14942	9.85544	9.51653
Zj01G032870	154.188	150.806	153.477	137.156	141.304	141.413
Zj03G015130	0.692773	1.00783	0.363409	0.255776	0.913496	0.140048
Zj08G030520	0	0.040131	0	0	0	0
Zj10G013710	2.80937	2.48194	1.97914	4.45552	6.03708	2.95083
Zj01G001370	0	0	0	0	0	0
Zj10G001940	0.570097	0.471846	0.440416	0.78739	3.50026	1.73022
Zj02G016780	48.7043	41.3239	39.7988	28.9619	30.1046	29.2633
Zj02G020260	6.26881	6.99514	6.09528	5.57673	6.73213	6.18647
Zj09G014860	139.833	133.567	138.427	92.9902	97.7716	92.6781
Zj09G010520	0	0.116328	0.039572	0.541768	0.860006	0.180008
Zj03G015680	4.64956	3.58121	5.29956	3.94219	3.97037	3.04134
Zj01G023460	10.6875	7.74934	8.28348	9.9187	11.9303	9.4491
Zj01G015300	3.06294	2.58174	2.13986	0.29328	0.046468	0
Zj12G012940	34.3213	34.5626	30.5604	26.7085	32.8644	28.8815
Zj04G015420	8.06718	8.52304	6.47884	7.6659	6.46778	8.61617
Zj12G009400	0.203236	0.460844	0.335156	0.223878	0	0
Zj03G000670	0	0	0	0	0	0
Zj10G002410	121.528	133.236	117.569	123.468	117.969	112.151
Zj04G020820	37.0587	40.2487	40.1948	46.8396	48.7283	48.4791
Zj12G018040	9.43665	10.2488	10.7234	2.7075	3.30598	2.53807
Zj08G020110	0	0	0	0	0	0
Zj08G003540	59.6788	53.5196	65.693	55.9943	58.0491	41.3415
Zj03G008460	4.92345	4.84262	6.44075	4.79883	2.77142	3.23764
Zj06G000520	48.0986	42.6053	41.0188	5.21163	3.22491	5.6991
Zj05G007470	0.458994	0.181473	0.161115	0.126764	0.674852	0.356654
Zj02G004430	49.6077	47.5586	51.578	31.3989	27.4554	29.9783
Zj07G012610	0.504434	0.439616	0.599984	0.187699	0.590113	0.40242
Zj01G001950	10.0525	12.2127	14.1166	12.6709	12.404	9.48299
Zj08G012740	0	0	0	0	0	0
Zj08G021440	23.9375	24.9863	18.3064	21.6954	20.654	17.5096
Zj05G017810	27.2714	23.4543	26.0475	22.6655	21.7148	20.192
Zj04G011080	0	0	0	0	0	0
Zj03G012480	0.147904	0.015619	0	0	0	0
Zj11G002490	1.12191	2.56625	2.70697	0.943291	1.80812	1.54826
Zj01G000020	0	0	0	0	0	0
Zj01G030430	0.240795	0.335799	0.319456	0.248252	0.371562	0.429079
Zj08G025560	0	0	0	0	0	0
Zj06G010710	16.9933	16.1989	17.6695	19.2022	21.1351	17.1442
Zj10G011710	11.1541	14.1421	7.599	7.37942	8.72304	6.18873
NewGene_425	14.5496	10.5885	10.4628	9.97726	10.8123	8.63733
NewGene_429	0.297682	0.198849	0	0.089434	0.373335	0
NewGene_428	0.192132	0.83446	0.286403	0.471233	0.111864	1.00314
Zj08G021990	0	0	0	0	0	0
Zj03G008280	186.754	191.115	194.072	191.955	196.414	190.672
Zj02G021600	0	0	0	0	0	0
Zj08G025690	0	0	0	0	0	0
Zj03G006530	0	0	0	0	0	0
Zj04G017860	6.81748	6.92834	7.8807	6.51064	6.56905	7.41575
Zj09G007020	0.144357	0.171817	0.211405	0.032807	0.086838	0.032175
Zj04G008180	35.8592	35.4962	32.9286	48.3803	47.696	41.9103
Zj09G006770	70.189	75.9318	68.8014	78.4982	74.8662	74.8918
Zj09G002210	27.3797	26.6241	25.5081	24.5622	26.6267	19.3774
Zj08G015210	10.0556	8.99264	8.29898	2.52392	1.94852	2.39997
Zj12G018950	0.17461	0.150429	0.451828	0	0.30554	0.03149
Zj01G014950	26.2378	28.856	23.9816	24.621	21.8394	25.3511
Zj03G006280	0	0	0	0	0	0
Zj01G013020	7.38155	7.07657	6.584	5.43694	8.12298	6.45483
Zj11G003720	0	0	0	0	0	0.063886
Zj09G007790	0.909969	1.20728	1.4366	0.753374	1.49314	0.716865
Zj04G008450	0	0	0	0	0	0
Zj01G031740	0.204696	0	0.493333	0	1.24377	0
Zj12G017350	8.37761	9.57061	9.06707	8.21123	9.07395	9.3362
Zj02G013190	0	0	0	0	0	0
Zj02G014780	27.5217	25.998	26.1363	33.8989	33.6975	31.7755
Zj09G014660	3.60652	1.5066	2.13474	2.26333	1.77396	1.18266
Zj02G012820	0.268905	0.227725	0.394391	0.301126	0.382928	0.445316
Zj06G005000	13.4286	14.5448	14.26	7.73197	9.1282	9.54382
Zj02G019760	0	0	0	0	0	0
Zj08G023590	0	0	0	0	0	0
Zj08G027870	0	0	0	0	0	0
Zj08G029850	0	0	0	0	0	0
Zj09G001740	0.493108	0.245139	0.093571	0.119334	0.052037	0.035785
Zj12G019600	0	0	0	0	0	0
Zj01G017210	19.4104	20.6492	19.7533	19.6017	20.7348	18.4789
Zj08G008930	49.4507	54.688	50.6243	42.2982	44.0983	44.3824
Zj07G002580	15.8232	19.1839	14.3884	15.007	16.6453	17.1141
Zj04G017130	14.5396	13.5153	14.2885	21.5427	19.591	18.5872
Zj01G002370	23.9487	23.4166	22.9025	16.6397	16.4569	14.8257
Zj03G016560	88.0377	88.4831	79.9439	76.2009	77.2412	74.2158
Zj02G016340	0	0	0	0	0	0
Zj08G009040	3.1332	3.7837	3.31196	8.88996	8.85438	9.83235
Zj03G017210	0	0	0	0.121127	0.148764	0
Zj03G010240	45.2561	43.4805	39.0185	61.0764	65.3419	61.9305
Zj02G015690	0	0	0	0	0	0
Zj04G003360	1.16147	0.949475	1.35876	0.775826	0.727937	0.806783
Zj12G006020	2.83237	1.15259	2.07447	1.88763	2.12315	1.38121
Zj09G001290	2.95803	5.01679	4.79964	5.48577	4.28271	2.11237
Zj07G004410	0	0	0	0	0	0
Zj07G003910	9.23836	6.10668	6.3648	5.13168	4.60341	5.08566
Zj07G002060	0	0	0	0	0	0
Zj02G018410	0	0	0	0	0	0
Zj08G011460	60.5588	64.5477	61.7442	62.1515	62.4195	57.3986
Zj02G013440	0	0	0	0	0	0
Zj06G003120	4.12679	5.34312	6.75066	7.51258	5.07094	7.95133
Zj08G017100	19.643	17.3545	17.6175	24.7693	26.8379	25.2134
Zj01G008610	1.80465	1.80505	1.54154	0.549984	0.273483	0.204031
Zj08G010330	42.742	46.1693	49.9794	38.6626	44.9748	45.9708
Zj04G013930	20.1967	22.4478	18.7338	20.3149	20.4314	19.4347
Zj06G008310	2.70659	3.1537	3.01548	2.13592	2.43986	2.2244
Zj02G012310	12.7773	13.9797	16.3522	11.3804	10.9842	11.4688
Zj03G005160	0	0	0	0	0	0
Zj11G008930	1.45437	1.02572	0.829098	0.772211	0.646938	1.15004
Zj07G007740	3.61068	2.81416	2.23496	3.20051	4.35208	3.55264
Zj03G026720	0	0	0	0	0	0
Zj04G012040	0	0	0	0.276673	0.506304	0.364765
Zj08G013820	4.30972	3.88112	5.24049	3.01667	3.31325	6.41808
Zj07G006290	0	0	0	0	0	0
Zj03G002390	0	0	0	0	0	0
Zj05G016770	7.24123	5.51842	6.43365	7.24053	8.83048	8.54327
Zj03G011110	0.31694	0.469326	0.357433	0	0.348373	0
Zj03G026090	439.772	433.888	469.482	382.751	385.782	377.121
Zj08G028060	0	0	0	0	0	0
Zj08G007550	39.1316	35.7529	33.24	42.9872	38.5714	37.2153
Zj09G000160	27.5756	29.0247	25.2326	20.4701	21.9206	21.6785
Zj09G018570	0	0	0	0	0	0
Zj01G016620	1.21953	0.818075	1.45962	0.922296	0.89942	0.599556
Zj09G005530	33.7811	32.4122	30.6137	28.9938	27.4041	26.1185
Zj01G019510	1.94997	1.92149	3.34431	10.0797	9.44322	9.27375
Zj12G012010	1.7866	2.12675	1.42365	1.64697	1.50745	1.77227
Zj08G016270	0	0	0	0	0	0
Zj01G014170	0.20923	0.2065	0.289881	0.094028	0.063186	0.085347
Zj04G000180	39.9694	38.7386	41.5135	39.6459	39.9559	39.8941
Zj04G002970	0	0	0.16729	0.199622	0.919188	0
Zj02G000120	3.87406	3.38452	3.17689	2.03309	3.16214	2.70914
Zj12G007850	0	0.315281	0	0	0	0.041883
Zj09G009320	37.9455	34.6993	39.2358	29.1187	31.4675	30.5696
Zj02G008350	33.7311	33.3555	32.1129	44.4582	42.0546	47.653
Zj07G001740	0	0	0	0	0	0.011048
Zj08G022960	0	0	0	0	0	0
Zj04G019980	0	0	0	0	0	0
Zj02G009400	1.12419	0.8945	1.166	2.61318	2.24443	1.29798
Zj10G008360	0	0	0	0	0	0
Zj06G000640	16.6511	18.5158	14.8202	17.6337	15.4722	15.3959
Zj11G016670	60.9023	61.5851	67.6372	74.9939	80.9668	81.751
Zj06G009190	2.66113	2.64609	2.58334	1.89157	1.93406	3.266
Zj08G013170	1.86561	1.81487	1.96924	1.37842	1.30482	1.20352
Zj07G005240	27.5214	29.1644	34.2138	62.6777	24.1962	24.2386
Zj08G001980	18.0883	18.3364	21.6472	14.9538	14.4753	11.7681
Zj02G011750	40.1098	44.6529	38.9869	30.414	27.2136	26.5169
Zj08G012880	0.2196	0	0	0.094792	0.050663	0.193793
Zj05G002900	2.44702	1.95532	2.7389	2.30172	2.05727	1.98265
Zj08G028930	0	0	0	0	0	0
NewGene_2032	0.339331	0.91325	1.49162	1.03957	2.155	0.39372
NewGene_2030	0.420952	1.76856	1.12201	0.28218	0.921379	0.826366
Zj09G013400	0.166678	0.493639	0.166267	0	0.541043	0.096292
Zj02G017750	31.9332	29.3437	31.6546	26.3498	29.2998	25.1839
Zj04G018580	30.1516	21.2042	23.4822	22.894	19.1105	22.9458
Zj11G015090	0	0	0	0	0	0
Zj01G025750	9.44358	9.39359	6.96971	7.63462	8.72478	7.59697
Zj01G023340	0	0.25503	0.851892	0.533729	0.661664	0.076697
Zj08G001670	51.6089	43.3886	46.6545	15.1348	14.0263	12.8372
Zj08G029080	0	0	0	0	0	0
Zj03G003230	0	0	0	0	0	0
Zj04G010350	0.7179	0.86498	0.751958	1.77925	0.986641	1.15242
Zj02G001650	0	0	0	0	0	0
Zj10G009440	7.42601	6.32274	4.73136	5.93895	6.12723	5.25461
Zj01G013280	9.67214	11.6463	11.6689	17.356	16.8112	15.7389
Zj07G010420	977.953	957.668	943.647	1724.88	1629.49	1749.05
Zj08G004000	4.13525	3.23362	3.67092	2.04408	2.18379	2.08638
Zj12G018560	0.710121	0.910859	0.785185	1.9384	0.090466	0.378944
Zj10G003100	31.6537	28.8765	29.1887	26.1142	25.5009	24.7005
Zj08G005350	10.1661	13.2024	11.5777	3.63026	3.60821	3.35392
Zj01G021270	5.55534	6.35721	6.21386	3.28806	1.72114	2.6825
Zj08G008580	76.9925	78.5594	76.2742	61.4585	51.8777	58.2277
Zj04G018630	0	0	0	0	0	0
Zj01G013420	4.00588	4.67453	3.37233	2.719	2.40902	3.29531
Zj08G019230	2.70541	3.74525	2.48735	0.992538	2.13782	2.40886
Zj08G012220	0.165058	0.366751	0.206309	0	0	0
Zj11G015320	12.2016	10.6926	10.3008	19.4351	18.1168	17.6594
Zj04G004980	4.86401	4.44772	4.81698	2.03054	1.71912	1.43329
Zj07G008240	110.531	106.249	106.68	63.2537	54.24	57.8288
Zj01G023690	120.943	120.005	128.155	27.6663	28.6744	29.5115
Zj08G003840	10.7373	10.7465	10.1469	8.75648	9.50962	9.66328
Zj06G004190	0.223565	0	0.486297	0.278225	0.154018	0.147405
Zj02G001380	3.38395	4.12878	5.39287	4.32631	4.03662	5.19634
Zj12G001840	0.294861	0.173918	0.139411	0.820411	0.82004	0.408985
Zj12G006810	0.434942	0.739115	0.511029	1.36833	0.889296	0.459419
Zj07G000030	0	0	0	0	0	0
Zj02G010400	12.9605	12.9476	12.0264	13.8379	12.239	11.1928
Zj07G004590	43.5124	44.7752	44.3433	40.4309	42.2359	37.5074
Zj07G011480	0	0	0	0	0	0
Zj06G001190	0.31922	0.254583	0.494334	0	0	0
Zj08G000010	0	0	0	0	0	0
Zj11G010310	5.03912	4.09562	3.27983	2.05364	2.71528	3.22255
Zj09G006980	158.179	160.278	157.198	141.537	148.964	143.646
Zj06G020130	10.8725	10.4915	9.8672	14.4233	14.2366	14.0764
Zj07G008790	2.05493	1.82401	1.894	2.30192	2.65976	2.75476
Zj07G004620	0.772402	0.305855	0.236937	0.358708	0.21794	0.28716
Zj04G006720	1.63168	2.29836	1.52987	1.58417	1.56752	1.02889
Zj01G029060	0.087518	0.18276	0.043922	0.117484	0.031348	0
Zj05G001760	0.622637	0.59483	0.776803	0.291829	1.05009	0.593096
Zj06G021840	50.5137	53.4821	55.6821	37.2922	47.0956	44.3829
Zj05G000410	11.2787	7.68627	9.51452	7.95713	6.71287	8.85807
Zj01G014600	0.317411	0.064442	0.136709	0.003391	0.161542	0.071645
Zj05G003690	89.1373	100.465	98.284	79.9478	85.011	75.9472
Zj01G020580	6.2919	5.44293	5.91089	5.45908	6.2909	8.02398
Zj07G016280	25.3995	24.0167	26.0484	29.5046	30.9493	31.5953
Zj09G002150	24.2577	23.5697	19.9063	20.4286	20.2602	17.2951
Zj08G004910	5.75078	3.6326	5.27468	6.67562	4.76909	7.89242
Zj08G018540	1.06872	0.318226	0.456343	0.052291	0	0
Zj03G027250	42.3175	38.3982	40.1116	32.5595	35.5677	32.7518
Zj11G005570	11.7755	12.8806	9.31194	9.84713	11.6441	12.8475
Zj08G000200	31.5761	31.7895	29.4705	31.9648	30.5866	35.0442
Zj03G011960	6.96217	5.65155	9.25655	6.0687	8.43904	5.16751
Zj12G005150	1.02279	0	1.99945	1.44417	0.240555	1.06838
Zj12G005540	2.30662	1.48597	1.85569	1.80495	3.00861	2.26307
Zj01G021180	6.68967	7.31589	6.61132	8.30797	9.37542	7.25049
Zj11G006000	0	0	0	0	0	0
Zj11G001050	13.2692	12.0808	12.2833	6.99275	7.3642	6.72347
Zj03G016600	0	0	0	0	0	0
Zj12G017380	2.10645	2.41363	2.05115	2.4219	2.22665	1.93461
Zj03G013230	0	0	0	0	0	0
Zj07G011850	96.6063	95.977	103.603	123.649	130.251	119.9
Zj07G016130	68.4137	66.1648	66.8708	60.9455	65.0931	65.924
Zj11G009910	15.7891	20.161	18.9129	14.8278	13.1019	12.7553
Zj08G002510	5.63614	5.74419	7.15738	4.5979	9.38721	4.45303
Zj12G002000	0.054476	0	0.100796	0.00575	0	0
Zj11G009600	0.645873	0.937382	1.23264	1.05014	1.14502	1.7231
Zj01G018670	131.876	127.202	134.281	234.289	229.977	226.46
Zj01G010410	0.702524	1.10149	0.569305	0.416366	0.478136	1.05201
Zj06G021260	0.60996	0.62768	0.767817	0.635998	0.08862	0
Zj06G009430	0.44274	0.353848	0.744766	0.356736	0.515616	0.313324
Zj06G005760	1.97189	3.07934	3.35253	0.912538	1.94977	1.54262
Zj06G001220	59.4734	63.3329	61.2936	170.254	172.482	170.935
Zj11G011950	0	0	0.229836	0	0	0
Zj12G007240	16.1641	17.207	16.7304	15.4718	13.7081	10.8148
Zj06G002750	249.637	238.146	252.597	239.507	251.328	247.901
Zj08G014310	6.91803	7.11371	4.30249	2.63791	3.26613	3.59922
Zj01G004930	2.43092	1.55931	2.59745	2.3976	3.06322	2.13299
Zj07G009530	10.3323	13.1996	13.0915	5.63562	6.75513	6.49873
Zj09G016220	75.907	71.8345	75.174	153.967	162.421	161.05
Zj03G020530	33.5918	34.9094	32.079	24.0308	25.232	24.6293
Zj07G013500	2.3265	2.22868	2.40718	0.710318	0.620059	0.420293
Zj04G002300	30.543	26.7724	30.8296	30.4075	34.0988	31.2729
Zj05G002120	0	0	0	0.345529	0.506928	0.777514
Zj09G017890	3.50561	2.43586	3.46384	1.54536	1.88538	0.589431
Zj05G012440	2.92631	5.77323	4.17911	6.25775	3.67296	6.00038
Zj02G015860	22.9418	23.6614	23.9183	27.5405	27.3916	32.3722
Zj01G028000	4.23264	3.8608	3.12973	6.48388	7.4627	7.27679
Zj01G025030	21.0563	20.2491	24.0243	17.813	17.3294	19.1715
Zj09G010320	18.8629	19.3629	18.7929	13.4331	15.2187	14.2879
Zj05G010350	0	0	0.177771	0	0	0.097571
Zj01G018160	0	0	0	0	0	0
Zj03G018170	3.51317	3.87675	3.3414	4.28985	4.10551	4.58125
Zj08G030050	0.045103	0	0.02244	0.015658	0	0
Zj05G014840	0.88284	1.25661	2.58846	0.519417	0.7238	0.442514
Zj12G009780	303.31	315.248	323.337	335.374	320.398	350.004
Zj04G004610	10.4249	8.1515	9.3425	9.32819	9.57119	8.83347
Zj04G003640	0	0	0	0	0	0
Zj03G010760	0.023581	0	0	0	0	0
Zj12G016260	7.4498	7.44395	7.62122	8.16016	6.90228	3.73785
Zj03G019800	36.6456	37.5137	38.0554	36.7196	37.4136	36.8121
Zj05G014890	3.49249	3.35267	3.86476	3.20678	3.18533	3.21168
Zj01G019980	1.0213	0.786244	1.17864	1.93487	2.24073	2.21517
Zj11G007060	23.1424	19.7202	19.5235	17.8973	19.0434	21.0247
Zj09G005270	0	0.081282	0	0	0.166305	0
Zj05G005690	3.60654	5.95249	8.04935	10.3172	12.9309	14.2118
Zj08G017660	76.8954	71.4978	65.8443	60.9968	64.5296	60.8268
Zj01G024630	1.85306	1.6084	2.28663	0.695591	1.09244	0.895348
Zj06G008450	39.0127	40.8173	40.2297	33.9294	26.6842	25.5319
Zj12G001060	315.434	289.183	314.312	230.359	233.515	231.064
Zj11G002650	0	0	0	0	0	0
Zj07G010850	86.6101	83.017	98.6143	95.9877	106.615	96.2863
Zj01G005250	0.054507	0.180903	0.037713	0	0.103768	0.129228
Zj07G014570	0	0	0	0	0	0
Zj02G004140	0	0	0	0	0	0
Zj05G018120	16.613	17.8294	17.881	14.9793	14.2406	12.4818
Zj05G013710	2.4159	2.12804	1.46039	1.72618	1.36988	2.21116
Zj04G019510	2.92798	4.31836	4.69378	2.17476	1.76825	2.88485
Zj03G023960	0	0	0	0	0	0.039526
Zj06G015270	17.3971	18.1679	21.0644	18.7897	19.4288	17.3894
Zj03G022610	6.69633	5.19598	6.2038	7.35042	7.2857	7.61259
Zj08G024900	0	0	0	0	0	0
Zj03G025490	16.9297	13.4385	13.7485	32.7845	38.1835	36.2666
Zj05G011400	116.166	126.107	123.032	121.723	111.309	115.775
Zj06G022180	0.080257	0	0.083285	0	0	0
Zj01G030180	0.436202	0.077069	0.394275	0.208148	0.268448	0.734501
Zj10G000560	41.6649	41.3266	45.0404	37.2848	38.5703	37.5133
Zj04G005560	21.5153	20.2118	21.9914	14.027	14.8685	14.3259
Zj11G000870	45.2064	43.1362	41.7423	45.08	45.7703	44.1709
Zj09G010810	138.036	139.282	142.227	59.485	59.1039	55.7623
Zj05G008310	0.127464	0.8142	0.565724	0	0.067082	0.223596
NewGene_1555	2.68466	2.86974	2.8306	2.52155	3.18447	2.74812
NewGene_1553	1.05773	0.586893	1.32598	1.43107	0	1.73092
NewGene_1552	0	0	0.174582	0.164891	0	1.2828
Zj05G006920	8.32678	6.80957	7.4079	5.2771	4.6401	4.98027
Zj05G014150	0.037296	0	0	0	0.127888	0.312761
Zj05G009950	17.8207	19.5272	17.9862	18.3494	17.4982	20.3981
Zj03G008910	0	0	0	0	0	0
Zj09G012410	0	0	0	0	0	0
Zj12G008120	0	0	0	0	0	0
Zj12G017600	1.11239	1.18495	0.705638	0.788033	0.853615	1.51581
Zj12G000330	28.9816	28.2785	29.7107	30.5366	31.4429	32.6255
Zj11G003520	21.9028	17.3151	20.6957	24.5249	24.2766	23.8377
Zj12G002780	4.16788	5.01823	5.8525	7.23819	6.09293	6.37911
Zj07G015620	14.2083	13.8902	12.8119	10.2419	9.96712	10.4773
Zj04G008610	0	0	0	0	0	0
Zj02G000240	20.884	23.0618	20.7304	16.3332	17.0829	15.4472
Zj01G031580	5.73595	5.52348	5.08108	3.52166	4.54882	5.08009
Zj12G012540	8.38211	8.06973	5.83495	7.52957	5.34299	4.16462
Zj06G020850	25.8265	24.7239	26.419	23.8818	23.1956	25.8607
Zj10G009160	2.11487	1.46621	1.53155	1.2324	1.47429	1.55395
Zj11G005960	0	0	0	0	0	0
Zj09G019030	0.346035	0.71739	0.669904	0.321046	0.346379	0.101923
Zj03G024720	3.24778	2.71893	2.63576	3.90852	4.94517	2.99607
Zj01G004610	0	0	0	0	0	0
Zj01G007090	0	0	0	0	0	0
Zj03G020610	0	0	0	0	0	0
Zj10G013460	9.16492	9.35055	8.64881	12.9973	14.3891	10.828
Zj07G011810	0.135179	0	0	0.105351	0.604269	0.362837
Zj02G011410	9.09587	8.74698	14.3652	5.88519	8.00505	6.84017
Zj01G001550	10.7948	10.5993	10.6105	9.74689	10.0151	8.89367
Zj06G014630	0.445736	0.027578	0.249545	0	0	0
Zj06G010990	0.551393	0	0.181107	0	0	0
Zj05G015400	151.946	155.071	155.729	99.8752	102.849	93.7951
Zj05G010430	0	0	0.092	0	0.031178	0
Zj10G014740	93.5041	106.761	97.4754	78.8314	65.4138	77.7876
Zj06G013940	0	0	0	0	0	0
Zj12G010370	21.1854	20.3886	20.7779	17.9183	18.78	17.4732
Zj10G015290	46.605	47.755	45.4448	33.8868	34.2547	38.3896
Zj10G012740	2.40917	2.9367	3.62595	1.10634	1.59452	2.06262
Zj03G000850	0.034379	0	0.055692	0	0.047026	0
Zj10G002230	3.05735	2.56011	4.01355	0.727018	1.17325	0.204779
Zj10G006920	6.32935	6.3102	6.07669	5.53925	6.28217	7.50134
Zj08G030880	0.020484	0.027728	0.019781	0	0.008648	0.011651
Zj06G020930	0	0	0.09742	0	0	0
Zj10G004690	21.6024	23.0143	21.3377	19.5416	20.069	17.3446
Zj01G009720	9.36616	9.74106	8.95989	8.55221	7.44711	10.6485
Zj01G003340	0	0	0	0	0	0
Zj01G008450	70.7257	70.728	70.6768	75.9264	73.8018	71.976
Zj08G006660	51.3142	49.3106	54.0115	40.6945	49.3224	50.8221
Zj10G007340	0	0	0	0	0	0
Zj11G005030	42.4078	42.833	40.8718	40.0247	39.7656	33.4856
Zj03G000580	0	0	0	0	0	0
Zj01G017110	27.422	27.9448	23.9973	35.173	35.1864	36.3831
Zj01G000600	0.263595	0.053682	0.147754	0.028111	0.128629	0.055284
Zj10G006690	5.968	5.72882	5.88541	7.62101	7.57329	6.55918
Zj06G013360	1.61769	2.09065	1.74491	2.87239	2.79456	2.3745
Zj04G017230	1.75284	1.20741	0.848879	2.10143	1.95838	2.29837
Zj10G002520	18.9007	16.9429	19.0099	13.0034	14.6944	10.5396
Zj08G026670	0	0	0	0	0	0
Zj09G021740	0.118891	0.124587	0.18761	0.048786	0.128298	0.173091
Zj05G016170	4.833	6.75552	6.08725	3.06357	2.96651	2.48743
Zj05G011380	24.4337	21.6089	20.7211	14.5903	18.3124	16.8164
Zj04G020580	3.33653	4.45628	4.46652	3.42228	3.16475	2.65623
Zj03G025930	13.9752	13.914	12.524	18.5293	16.954	17.7322
Zj06G017520	14.4482	14.7805	16.0334	14.2979	14.2344	12.5041
Zj08G020630	1.81648	0.490189	1.13558	1.37805	0.411072	0.709584
Zj06G018850	70.3799	72.3047	69.5721	102.013	96.9788	99.4343
Zj05G001540	45.468	48.9347	64.9663	39.9716	47.6159	43.8188
Zj04G017580	39.3783	36.0995	39.4528	75.325	74.2962	76.7532
Zj08G031590	0	0	0	0	0	0
Zj09G020070	0.043752	0.257137	0.228743	0.127541	0.241461	0.184613
Zj04G011980	0	0	0	0	0	0
Zj01G002760	25.6107	31.068	24.1728	14.1094	13.7102	12.248
Zj03G011610	19.8025	21.9642	23.2296	18.318	18.1648	18.5983
Zj01G032110	94.6737	95.7457	94.9809	64.7807	66.8354	63.2174
Zj10G016240	29.1567	29.7527	30.5296	18.9653	18.663	20.3849
Zj03G014450	600.916	580.967	587.661	417.529	447.391	424.129
Zj01G014770	2.51912	1.78699	1.77099	2.78705	1.51707	2.70395
Zj08G031040	0	0	0	0	0	0
Zj08G007130	0.942913	1.20058	1.01941	0.474484	0.318256	0
Zj10G005270	11.5775	12.2898	14.1662	11.2325	13.2003	11.6138
Zj06G016460	12.7585	13.6422	12.3317	11.9198	10.7246	11.7789
Zj03G001060	0	0	0	0	0	0
Zj04G016180	2.94915	3.16794	4.50946	2.28463	1.78192	1.08701
Zj03G009270	0.65128	0.350905	0.654863	0.341443	0.775961	0.705908
Zj01G008180	0	0	0	0	0	0
Zj02G003280	0	0	0.046775	0	0	0
Zj07G001500	0	0	0	0	0	0
Zj10G001220	58.1716	57.3609	57.408	55.4152	40.8596	49.8408
Zj03G015970	2.14439	1.63001	1.56641	1.29281	1.58222	0.889926
Zj03G008580	20.9925	17.368	21.0562	23.2891	20.7174	22.5207
Zj08G013370	11.0429	10.3723	12.9603	10.7515	9.56999	10.6412
Zj06G000480	9.43488	8.86575	9.32442	2.62386	3.8663	4.1555
Zj02G019140	6.77934	7.31945	6.49141	3.21928	4.43485	4.03935
Zj04G002680	0	0	0	0	0	0
Zj11G012170	4.45342	5.76854	3.48236	3.11437	3.71798	5.17931
Zj01G001230	15.2595	15.037	14.2737	14.9062	14.1816	14.7093
Zj03G009180	0.350425	0.135047	1.57532	0.699408	0.462131	0.250309
Zj06G007680	11.7295	12.1169	14.2335	9.07252	8.4417	8.57878
Zj02G003750	43.1606	41.6298	41.5397	42.9364	44.1988	43.8187
Zj05G012120	66.3789	73.8365	74.2764	82.2991	74.6722	82.7881
Zj02G018890	0	0	0	0	0	0
Zj05G018240	0.251786	0.51759	0.824427	0.504261	0.811121	0.5432
Zj06G016280	0	0	0	0	0	0
Zj12G004200	4.34885	5.53085	4.45469	3.16923	1.94395	2.81704
Zj06G012900	1.04517	0.930189	1.8605	0.739478	0.933832	1.51529
Zj06G019020	0	0	0	0	0	0
Zj08G030310	0	0	0	0	0	0
NewGene_324	0	0	0	0.493661	0.559862	0
Zj10G013900	20.4885	20.2066	19.5304	20.0266	22.5257	16.1089
NewGene_321	0.157445	0.351716	0.261177	0	0	0
NewGene_329	0.273861	0.247839	0.492013	0	0	0
Zj03G012850	32.3109	33.5564	34.6188	36.9968	37.8012	37.8444
Zj12G018360	1.33068	2.44802	2.30336	1.0513	1.63446	1.45236
Zj12G013190	111.93	119.993	123.045	105.191	85.4447	82.9837
Zj01G026240	0	0.289825	0.268596	0.135699	0	0
Zj03G000760	0	0	0	0	0	0
Zj09G017170	0	0	0	0	0	0
Zj01G026700	0	0	0	0	0	0
Zj10G011500	41.0607	40.2666	37.4741	147.939	149.933	144.122
Zj03G015490	406.384	432.707	413.026	357.425	336.839	355.073
Zj02G018230	7.35624	8.51103	7.58218	8.6721	12.0102	10.9413
Zj02G020760	0	0.053627	0	0	0	0
Zj03G007050	0	0	0	0	0	0
Zj01G000180	31.1092	33.213	31.0213	28.0426	28.2971	29.8038
Zj11G014430	24.1292	20.6844	23.5846	19.61	18.4708	19.0715
Zj04G011320	52.568	60.2215	56.0118	60.9098	62.7369	54.0188
Zj11G002350	0	0	0	0	0	0
Zj03G008630	2.89519	2.39168	3.08898	7.41936	5.65885	4.81374
Zj03G005740	0	0	0	0	0	0
Zj09G007610	2.25415	2.22982	1.71188	1.54668	2.48673	1.89416
Zj12G019100	32.2467	33.9817	32.8829	17.8066	20.3524	22.1866
Zj08G008210	0.022031	0	0.254802	0.142419	0	0
Zj11G008710	21.2224	22.8683	24.2939	27.4989	27.3146	26.7958
Zj04G012660	63.0753	62.2563	59.6661	76.1249	80.5846	75.5443
NewGene_583	226.123	230.308	218.137	175.409	175.714	175.903
Zj10G008200	9.03124	9.93576	9.93977	5.31053	4.98974	4.90326
Zj07G005990	0	0	0	0	0	0
NewGene_584	9.543	11.3338	12.0731	10.0923	9.28355	10.2319
NewGene_585	0	0	0.347879	0.091684	0	0
NewGene_589	1.10972	1.1792	1.72125	0.86725	0.855416	0.529343
Zj07G004020	9.80139	6.28774	7.98106	5.77312	10.8782	9.56283
Zj12G013360	9.83919	9.69548	7.87903	0.449981	0.379293	0.750509
Zj10G002400	0.059015	0.193857	0	0.205426	0.152152	0.057548
Zj08G025710	0	0	0	0	0	0
Zj06G010500	14.2728	18.0547	13.5563	14.5414	14.1821	14.3639
Zj08G022560	0	0	0	0	0	0
Zj07G014110	0.404197	0.616175	0.24183	0	0.460534	0.04614
Zj12G011640	12.3689	16.1317	15.3487	15.6959	14.5009	12.7831
Zj08G028600	0	0	0	0	0	0.090602
Zj04G017270	2.76212	3.00224	2.6575	1.57117	0.353378	2.08008
Zj04G010740	0	0.19372	0.064409	0	0.024313	0
Zj09G002390	22.0289	25.0202	25.5357	30.1606	31.5979	31.9799
Zj05G007520	24.6378	24.4883	25.0013	29.8759	36.4124	32.9577
Zj06G018080	26.8062	26.4715	25.8531	24.2672	22.7664	24.8567
Zj03G012140	2.6744	3.06884	2.99381	2.20798	2.11843	1.51048
Zj01G016040	0.202157	0	0	0	0	0
Zj02G021410	6.05315	6.16326	6.5154	5.02498	7.63458	6.90228
Zj08G023380	0	0	0	0	0	0
Zj08G002350	19.7155	22.6104	19.9268	20.3918	18.6018	20.5483
Zj03G013430	0.792668	0.623984	0.426454	0.390493	0.244402	0.406462
Zj03G004830	0	0	0	0	0	0
Zj03G001840	0	0	0	0	0	0
Zj11G009040	6271.23	6217.09	6375.06	9352.61	8676.77	8994.44
Zj04G016960	0.384892	0.439799	0.242528	0.084742	0.434588	0.191963
Zj04G006440	62.0703	61.3676	61.3869	68.1794	70.6681	69.7253
Zj03G017530	5.51729	4.74198	4.36667	3.06457	2.8627	2.3776
Zj08G015000	0	0	0	0.035977	0	0.24491
Zj08G022380	0	0	0	0	0	0
Zj03G006090	0.007722	0	0.039518	0	0	0.016953
Zj04G001450	0.047748	0	0	0	0	0
Zj06G001420	0	0	0	0	0	0
Zj11G010840	9.46149	8.84558	6.95799	2.86752	2.39075	1.68006
Zj09G000820	0.403685	0	0	0	0	0
Zj01G009440	1.79249	2.41541	2.85295	2.07854	1.76301	1.89583
Zj08G011780	30.5986	34.8831	34.9909	28.6311	27.9678	26.2034
Zj02G013760	38.9431	36.6855	38.2547	36.3755	34.9549	35.2054
Zj07G009330	0.682027	0.812625	0.883929	1.28851	0.99524	1.16959
Zj06G002190	15.5172	14.8891	13.5127	13.844	13.1591	14.4726
Zj12G007540	21.7949	24.5384	22.7223	21.1498	18.0817	22.2337
Zj11G012990	18.3021	27.5703	24.378	21.9065	25.1458	22.6227
Zj09G006250	9.04523	9.75339	8.50191	10.8119	11.3706	11.3325
Zj12G003250	53.6111	55.8018	58.756	47.9844	45.1888	40.9944
Zj04G013210	56.7334	52.1959	52.8187	28.4755	29.9228	34.3648
Zj07G006010	7.12483	6.43516	9.16552	6.47953	8.02679	6.24148
Zj06G005210	0	0	0	0	0	0
Zj05G015360	0	0	0	0	0	0
Zj07G013830	0	0	0.347069	0	0	0
Zj08G014660	0.566971	0.662766	0.386242	1.41457	1.13989	0.737671
Zj02G016680	74.1842	71.6846	77.6684	66.0513	71.273	61.6665
Zj10G001130	27.4752	28.4118	27.7471	35.6413	34.421	32.0541
Zj07G006310	0.149517	0	0	0	0	0
Zj02G008030	28.5085	32.6035	35.0535	36.4358	33.3162	36.0321
Zj08G018170	42.5046	40.5274	41.1827	52.2111	55.6474	51.7403
Zj07G001540	5.56686	5.30694	5.21469	4.95026	4.48026	4.04791
Zj06G019840	33.7417	27.2917	25.9615	26.0534	26.5134	28.9013
Zj09G009420	481.414	480.323	484.083	694.432	677.418	677.633
Zj04G003080	0.820051	1.22851	0.604844	0.301192	0.160814	0.229777
Zj03G017390	29.4019	32.836	30.262	38.1285	38.0627	35.6928
Zj09G001150	8.16739	9.5051	10.2494	5.58366	6.07261	5.62982
Zj08G010780	25.3118	24.7827	24.7564	31.5895	28.2061	29.4743
Zj07G003890	27.089	23.7725	22.7764	19.9688	19.6968	17.6122
Zj03G014840	57.753	58.551	54.5595	83.0406	82.8213	80.8016
Zj09G020910	54.386	58.6325	57.1114	48.234	42.1476	42.96
Zj09G011300	0	0	0.823544	0	0.802312	0.754272
Zj05G000890	9.29684	9.18013	9.85383	10.4698	7.73931	10.2146
Zj05G002000	0	0	0	0	0	0
Zj02G015080	15.7814	17.992	17.771	11.4424	12.7909	11.3894
Zj03G007870	0	0	0	0	0	0
Zj01G021840	0	0	0.078929	0	0	0
Zj08G006300	0	0	0	0	0	0
Zj08G005960	154.997	155.439	149.446	79.7329	80.2629	76.4454
Zj11G008870	314.248	306.636	321.123	345.87	360.258	341.704
Zj04G019350	17.6788	16.0139	16.8677	11.1116	11.1454	13.243
Zj12G005940	5.78993	5.93537	6.6711	6.43068	5.22862	5.8762
Zj02G014930	0	0	0	0	0	0
Zj09G009280	19.2776	17.8969	18.3388	14.3872	14.8327	16.6402
Zj09G005700	9.98635	8.46644	8.45448	10.5103	9.94617	8.64943
Zj01G013820	3.74187	4.16705	3.60884	4.28236	3.2389	2.6548
Zj08G017310	44.2503	45.9743	45.3067	50.4478	49.6751	48.606
Zj02G015330	0	0	0	0	0	0
Zj06G008120	2.33187	3.76905	2.19995	4.42521	3.52925	2.91119
Zj03G021720	4.21258	5.45628	3.64185	3.0788	5.36941	3.08527
Zj03G026110	299.343	293.788	298.868	150.199	161.068	148.28
Zj09G008770	9.38303	8.55891	8.70849	5.45107	5.96539	5.6333
Zj09G004250	0	0	0	0	0	0
Zj08G028380	0	0	0	0.020904	0	0
Zj11G016190	46.2452	51.6979	44.3287	12.3535	13.8365	15.155
Zj02G014680	3.6037	4.83049	3.91216	3.28359	3.04242	2.40805
Zj08G012920	30.651	31.5148	30.993	24.8311	25.5835	23.056
Zj06G001080	3.76134	4.53324	4.03705	4.65961	4.51427	4.57106
Zj09G012650	10.3318	9.39697	10.2846	8.28461	7.28205	6.39232
Zj05G018230	21.4015	19.534	20.5779	26.1029	25.5556	27.4814
Zj02G010300	0	0	0	0	0	0
Zj09G008480	25.2732	25.8054	27.0702	21.2764	20.9347	20.8108
Zj08G023010	0	0	0	0	0	0
Zj04G000060	6.46694	6.58415	4.75601	6.34111	7.09074	4.65258
Zj01G022300	0	0	0	0	0	0
Zj01G011080	0	0	0	0	0	0
Zj03G015820	11.8164	13.1344	10.9841	11.1078	10.5716	11.7494
Zj02G000080	1.4811	1.77061	0.985761	1.32827	2.00098	1.08241
Zj09G015150	15.3393	13.4015	15.5868	10.6602	10.4721	11.0144
Zj10G009760	0.22273	0.160247	0.12939	0.968943	0.203507	0.437356
Zj05G013120	7.47988	7.64908	7.33308	6.96103	7.21015	6.93207
Zj07G014800	99.3619	101.294	114.641	101.08	95.1459	90.4689
Zj01G019700	32.1288	31.4815	36.7262	48.1409	44.871	43.25
Zj07G010380	29.1562	31.3089	31.6315	37.9428	38.9127	31.4219
Zj04G019820	15.072	15.59	15.7584	13.9923	10.9506	16.8337
Zj02G000550	11.0801	11.8972	14.1157	7.19634	9.59445	9.25593
Zj11G016730	12.6903	12.4214	12.2467	14.5446	16.1927	14.0137
NewGene_536	0.087837	0.768272	0.234909	4.23774	3.42485	3.30677
Zj01G027870	105.275	111.226	103.58	108.364	106.29	102.836
Zj01G011550	0	0.260509	0.577686	1.57718	0.604469	0.833445
Zj03G020450	0	0	0	0	0	0
Zj11G009830	0.476631	0.392521	0.528157	0.31951	0	0.282888
Zj09G003700	10.3791	11.6382	9.14522	8.57548	7.25928	10.0644
Zj02G005560	57.3138	56.7336	55.3238	47.0028	49.6288	48.892
Zj03G004060	0	0	0	0	0	0
Zj11G012430	10.1425	9.24727	8.29069	2.60671	3.42649	2.92374
Zj11G015420	0	0	0	0	0	0
Zj02G006030	0	0	0	0	0	0
Zj02G001020	0.172847	0.172483	0.041711	0.927703	0.44394	0.891438
Zj07G010650	6.83949	4.52107	4.97047	5.5332	7.24956	3.88081
Zj03G022960	6.53028	6.69447	6.26977	12.8743	11.4382	12.3214
Zj11G014770	0	0	0	0	0	0
Zj04G005150	0.113616	0	0	0	0.13056	0
Zj05G008840	0.060556	0.33686	0	0	0	0
Zj02G009610	0.953474	0.957512	0.375182	0.636621	1.9173	1.03839
Zj12G000230	8.74197	9.04563	9.07435	8.24368	10.0819	8.97061
Zj02G017650	25.4499	22.5337	20.8856	15.3804	13.4632	18.0871
Zj03G020180	0	0	0	0.219527	0	0
Zj01G025650	0	0	0	0	0	0
Zj07G011380	0	0	0	0	0	0
Zj09G007930	1.16166	0.719946	1.58655	1.02664	0.982642	1.18898
Zj08G029160	0	0	0.176453	0	0	0
Zj07G005030	0.742106	0.846714	1.55932	0.487477	1.08854	1.16431
Zj08G018990	154.333	148.621	151.753	38.4449	36.0264	40.8273
Zj07G000200	0	0	0	0	0	0
Zj10G012500	27.3284	26.7804	27.9069	22.7208	21.1898	26.727
NewGene_2204	0.993316	1.15291	0.772091	0.735999	1.20602	0.659794
NewGene_2205	0.249362	0.175129	0.848015	0.10078	0.556628	0
NewGene_2207	1.35212	0.501998	1.08047	1.53163	1.95813	1.04647
NewGene_2200	0	0	0.348236	0	0.1006	0
NewGene_2202	0.2092	0.088549	0.170629	0.498035	0.284502	0.286404
NewGene_2203	1.37238	1.20759	1.06216	0.6394	1.52603	1.29006
NewGene_2208	5.80282	6.28858	6.5546	6.82628	6.32808	6.28922
NewGene_2209	0	0	0	0.014506	0.04371	0.015201
Zj09G013210	0.610647	0.750049	1.51338	0.648719	1.80226	0.845756
Zj05G000330	14.2928	16.551	15.1141	12.0889	12.9577	12.8276
NewGene_1950	1.9368	2.5964	2.43234	3.26746	1.69358	2.35003
NewGene_1953	4.43975	4.50727	3.68857	2.50225	2.00618	1.21265
NewGene_1952	3.62073	3.10149	2.90643	4.3291	5.41698	3.99137
NewGene_1955	0.353921	0	0.552246	0	0	0
NewGene_1954	0	0.398859	0.17498	0	0	0
NewGene_1957	0.358209	0.302467	0.534982	0.803837	0.31311	0.710539
NewGene_1956	6.93893	6.92338	7.12688	5.60721	5.11067	4.80271
Zj04G003870	8.79104	8.29454	8.25296	11.3209	11.0667	12.1558
NewGene_1958	0	0	0.268382	0.047341	0	0.612566
Zj12G006990	0	0	0	0	0	0
Zj04G009810	28.1559	28.3959	28.7296	52.4219	50.8475	48.2047
Zj11G000680	0.524142	0.369698	0.356646	0.368168	0.463336	0.270884
Zj01G024010	91.4982	96.7215	101.142	66.3584	73.2453	74.9049
Zj07G004150	0	0	0	0	0	0
Zj06G021650	0	0	0	0	0	0
Zj08G005140	32.9858	35.5065	37.3754	36.9338	38.7651	34.9485
Zj01G021020	9.99039	11.9635	12.6862	13.3376	11.9178	12.0628
Zj07G011520	0	0	0	0	0	0
Zj07G015860	0	0.064755	0.026026	0	0.02199	0
Zj11G008050	8.93508	9.91195	9.98647	10.8733	10.211	10.077
Zj11G006900	0	0	0	0	0	0
Zj07G008450	0	0	0	0	0	0
Zj11G000530	38.2022	40.0416	38.3018	27.663	30.2619	25.1109
Zj04G005840	6.84804	6.2311	3.60761	2.80117	2.83874	4.14737
Zj11G011850	0	0	0	0.096991	0.052459	0.196144
Zj09G001830	0.849799	0.634857	0.597116	1.12062	0.500738	0.529843
Zj02G007070	64.7841	63.6281	63.5803	56.2963	56.3226	54.9631
Zj08G020430	9.59473	11.8362	11.449	10.336	9.16397	8.8126
Zj03G026930	5.10571	4.89581	4.72444	4.52789	5.23921	4.89396
Zj03G023370	60.5063	64.1941	61.5805	87.6455	82.3824	88.387
Zj11G001480	3.74633	2.36483	4.66072	5.12168	5.19305	3.14705
Zj02G002640	0	0	0	0	0	0
Zj05G003150	0	0	0	0	0	0
Zj06G020300	4.88092	4.12337	4.29436	2.40299	2.91653	2.42042
Zj11G010100	0.23599	0	0	0.193028	0	0.058666
Zj06G008950	83.6871	79.2163	77.2437	48.6924	51.6675	50.0721
Zj06G004600	9.51302	7.98261	7.55877	7.11336	6.01715	5.71929
Zj08G020380	0	0	0	0	0	0
Zj08G031200	0	0	0	0	0	0
Zj01G020770	0	0	0	0	0	0
NewGene_1342	0.321671	0	0.607735	0.071888	0.165087	0
Zj02G000860	2.8361	2.66757	2.19862	1.18308	0.889137	1.02066
Zj03G013090	0	0	0	0	0.819983	0.091581
Zj01G029560	12.2244	10.7343	9.90943	12.6768	14.4993	15.3146
Zj04G018270	3.96513	2.13498	3.0302	0.354586	0.266592	0.027655
Zj09G017440	0	0	0	0	0	0.025794
Zj01G028210	18.3612	16.6568	19.7651	32.0194	31.0855	28.917
Zj01G027090	28.189	28.6594	31.8503	52.4481	53.2372	51.2796
Zj11G006270	11.354	9.54141	10.1041	8.60686	8.82653	10.0183
Zj04G007570	6.35236	7.57551	8.49058	6.23889	7.2835	5.81556
Zj07G009470	0	0.300457	0	0	0	0
Zj05G006060	67.1383	70.2436	71.6125	85.6391	84.1218	86.4583
Zj12G015900	0	0	0	0	0	0
Zj09G011840	17.6467	17.6123	17.7288	13.3099	12.9458	17.6441
Zj12G002210	0.426638	0.19058	0.303462	0.125705	0	0.063067
Zj07G017160	0.089481	0.178795	0	0.059409	0	0
Zj12G012280	8.9717	9.37887	10.171	15.9559	17.9494	16.2557
Zj01G018420	8.07622	8.4254	7.08855	5.97159	4.94242	5.18014
Zj02G003510	5.03015	4.70711	5.38641	4.56391	4.58422	3.94498
Zj06G009600	1.91603	1.73239	2.08798	1.30509	1.12669	2.00752
Zj12G017780	15.0585	12.8256	11.179	14.1804	13.5727	16.7751
Zj09G014360	12.6023	13.9249	14.9484	15.6281	16.5675	15.4228
Zj12G012020	14.442	16.0392	15.9429	16.0855	14.3432	16.2166
Zj05G018080	2.47746	1.82564	0.875054	5.10131	3.53545	3.01615
Zj05G010250	6.42319	4.13161	5.85329	12.2797	11.3046	9.04648
Zj04G009980	14.804	12.1871	12.7951	12.409	11.787	14.1325
Zj08G014500	34.4585	36.5086	31.412	20.5978	22.1308	24.9809
Zj01G010600	1.54423	2.30497	2.1977	5.8881	5.94118	7.31091
Zj07G017450	8.95442	8.4789	8.19523	9.92432	8.63786	5.58596
Zj02G005910	12.2039	13.042	14.3141	7.64528	8.23848	7.98393
Zj10G016990	7.90499	6.57372	8.92772	7.30229	4.75506	5.16667
Zj01G006930	6.38308	4.35642	5.54921	3.78428	4.29261	2.90966
Zj12G010990	0.785713	0.853059	0.3324	0.376464	0.417994	0.686084
Zj03G022130	5.70315	9.36546	7.52784	6.83179	6.08479	7.18704
Zj07G017290	0.592938	1.00587	1.04975	0.415503	1.09767	1.19454
Zj01G033550	0.275521	0	0.565736	0.223619	0.606466	0.003579
Zj02G020520	13.0887	12.0619	13.2391	12.0449	9.6736	11.7468
Zj10G017020	0.534097	0.445858	1.07156	0.635861	0.852586	1.29747
Zj05G013500	111.819	113.281	113.126	106.964	106.726	101.005
Zj06G016910	0	0	0	0	0	0
Zj05G006680	22.3858	21.0806	21.4251	15.6218	16.6904	13.9659
Zj01G031950	9.01319	8.54037	8.9009	9.98715	9.82535	7.67545
Zj01G026320	0.021945	0.069913	0.049475	0.070714	0.050485	0.024303
Zj04G004000	3.8767	3.42284	4.47742	3.71879	3.4935	3.70055
Zj12G001740	37.426	42.0423	37.799	30.5186	35.4576	32.9757
Zj03G011830	22.513	19.1426	19.6667	17.1821	14.7116	13.7219
Zj03G019610	80.8534	80.2216	86.073	53.3029	59.3772	55.0212
Zj10G002860	146.293	145.835	138.514	126.36	128.672	125.443
Zj03G008030	0	0	0	0	0	0
Zj06G022530	9.79228	8.26	10.9394	10.307	9.65727	9.30887
Zj10G011070	6.36169	5.83458	7.32451	10.1964	11.8897	8.71084
Zj12G003360	2.6666	2.63564	2.35433	1.98186	1.8237	2.12968
Zj12G011110	27.6708	23.0713	24.8279	37.7855	40.6891	40.4618
Zj04G000710	23.7629	17.6268	21.3842	29.2999	26.0011	32.7089
Zj07G017830	36.1296	37.3938	34.8015	34.1745	35.7264	35.5531
Zj04G016130	8.275	9.71676	9.77677	11.1312	10.6413	12.9211
Zj05G005080	14.616	13.8274	15.7797	10.6811	14.4662	13.0756
Zj01G011950	216.497	221.62	235.723	206.017	206.476	200.978
Zj03G025350	43.9505	39.5207	42.3478	22.3006	20.4536	20.2755
Zj12G016760	0	0	0	0	0	0
Zj03G021440	0	0	0	0.160292	0	0
Zj04G009080	29.9204	35.7601	39.9549	32.1172	31.3258	36.6182
Zj09G019450	0	0	0	0	0	0
Zj07G015470	0.339346	0.206589	0.567515	0.022221	0.013767	0.16139
Zj12G014690	0	0	0	0	0	0
Zj04G008800	4.23489	5.11373	5.35149	11.6995	12.0841	11.2254
NewGene_872	0.343893	0.918624	0.991677	0.600852	0.749344	0.790165
NewGene_873	63.3547	62.2511	60.1102	42.7963	52.1661	49.6239
Zj03G011350	0	0	0	0	0	0
Zj01G002100	22.8959	18.7627	25.1734	21.2764	16.8225	18.4612
NewGene_877	6.20718	5.22625	4.72145	2.60641	2.60257	3.08915
NewGene_874	36.841	35.9426	35.064	27.774	32.4365	27.8236
NewGene_875	41.5509	44.1814	44.1143	41.7651	41.7236	43.0288
Zj01G032730	0.106972	0	0.176296	0	0	0
Zj05G009850	10.6816	10.913	9.25341	11.0553	10.6601	9.83686
Zj01G027150	0	0	0	0	0	0
Zj02G018130	26.1204	25.6528	25.863	24.3311	23.1829	23.804
Zj05G011610	10.1978	9.41078	10.838	8.24139	9.33732	8.52511
Zj01G005770	0	0	0	0	0	0
Zj01G030390	4.96284	5.65534	4.3182	1.48342	0.963271	2.30703
Zj08G025260	0	0	0	0	0	0
Zj12G000500	1.46948	0.927477	1.75841	0.555681	0.536575	0.406224
Zj06G010070	9.10303	9.52218	9.91045	10.5637	7.98173	9.63487
Zj12G019340	1.53514	1.63547	2.41262	0.749793	0.672254	0.317635
Zj05G004680	25.2947	25.8818	25.7677	28.383	30.234	30.4258
Zj05G008100	0	0	0	0	0	0
Zj01G007680	19.0399	19.5106	18.9636	18.5598	16.4787	16.0684
Zj08G023140	0	0	0	0	0	0
Zj01G031040	1.98664	1.98167	1.57713	0	0.530836	0.202018
Zj02G018680	23.4494	21.9494	15.7787	13.8386	23.4048	20.6245
Zj06G015750	0.184171	0.290817	0.27668	0.820672	0.341907	0.29656
Zj10G015310	133.381	132.156	145.435	93.3841	95.355	96.4199
Zj04G020280	44.1737	47.1395	45.5011	44.9674	54.398	52.5706
Zj07G009790	0.169701	0.209599	0.189921	0.46273	0.447883	0.265926
Zj10G007990	0.107366	0.459825	0.12869	0.158265	0.547387	0.360261
Zj05G004350	109.689	110.806	109.751	52.8085	45.3559	55.8349
Zj12G017410	12.7605	14.4146	14.0789	8.9218	12.2972	10.9271
Zj03G013540	4.69543	3.30762	2.10442	3.5784	5.25066	3.95715
Zj01G004790	0.853382	1.54419	0.766992	4.1054	3.85589	3.66857
Zj10G005840	0	0	0	0	0	0
Zj03G016930	0.077224	0.075823	0.085788	0	0	0.039706
Zj03G004840	0	0	0	0	0	0
Zj01G010930	0	0	0	0.003029	0	0
Zj09G016180	0	0	0	0	0	0
Zj01G009680	5.87225	6.59328	5.51183	3.42952	3.62922	4.42969
Zj12G015120	14.7635	17.2638	13.2154	19.0059	16.7951	16.3494
Zj01G001450	13.5579	14.3917	11.0749	11.7407	16.9855	12.2918
Zj01G010310	12.3228	12.1021	12.8033	14.902	9.58209	10.2913
Zj10G010840	9.58444	9.31773	7.74696	4.59235	4.94103	3.95856
Zj01G006480	79.4718	69.9852	70.0678	36.2527	34.5792	31.8216
Zj01G015790	0	0	0	0	0	0
Zj08G025840	0	0	0	0	0	0
Zj11G009130	0.386449	0.610978	1.07164	0.755637	0.863433	0.21057
Zj05G014470	0	0	0	0	0	0
Zj07G007200	0	0	0	0	0	0
Zj09G019200	0.123314	0.123877	0.230948	0.648366	0.372649	0.758714
Zj10G003970	3.86808	5.0805	5.84947	5.16613	4.52422	5.09
Zj01G004420	19.4994	17.1351	18.5713	19.6648	19.3587	17.4144
Zj08G011810	34.1032	34.4989	34.5789	28.8446	30.1493	29.2252
Zj07G006150	4.50284	4.55201	4.74848	4.72803	3.38208	3.26016
Zj09G016450	13.1806	14.7399	15.8823	14.0727	13.6662	14.47
Zj04G020420	11.9076	11.5442	15.4152	4.44052	5.46307	5.02722
Zj01G016470	1.24659	2.20176	2.79887	0.842288	0.506499	1.72748
Zj01G006150	293.703	316.23	326.977	269.355	276.993	276.546
Zj06G014400	0	0	0	0	0	0
Zj04G014950	25.4496	21.5785	20.6296	28.9244	27.7422	29.983
Zj02G012160	47.1545	53.5237	46.5728	46.6768	52.1692	49.4756
Zj05G015610	0	0	0	0	0	0
Zj08G030920	0	0.055329	0	0	0	0
Zj06G013750	15.3248	16.2931	12.5241	15.2339	14.7716	17.0303
Zj08G006140	0	0	0	0	0	0
Zj09G021510	23.2785	26.0876	21.0021	37.0774	34.7367	33.4224
Zj02G020140	42.1174	39.4348	37.946	35.7547	35.0562	34.4957
Zj05G017610	0	0	0	0	0	0
Zj06G017270	0	0	0	0	0	0
Zj10G002000	2.78285	4.37447	3.64185	1.14914	1.3942	1.40312
Zj08G007810	19.7088	18.8708	20.3987	22.0605	21.9138	23.6052
Zj10G006710	27.0692	25.2608	24.6457	25.3335	28.6146	31.4928
Zj08G010010	24.38	23.0518	25.2142	33.7519	36.8408	30.2834
Zj10G016030	0	0	0	0	0	0
Zj08G006490	2.66268	2.54288	2.89926	4.51307	3.69541	4.91849
Zj01G008220	0	0	0	0	0	0
Zj06G017180	0.804034	1.13407	1.23421	1.66544	0.756928	0.602229
Zj01G017700	67.2527	69.5862	63.1992	76.8566	77.2746	85.1122
Zj01G000410	0.415182	0.653151	1.00406	0.694956	0.681926	0.833558
Zj01G030800	0	0	0	0	0	0
Zj01G002480	3.99922	3.26272	3.88273	4.89905	3.42563	4.51536
Zj12G011920	0	0	0.14362	0	0.275251	0.184041
Zj11G013100	20.3992	21.32	21.1573	7.14569	4.77926	7.29165
Zj09G013380	13.1612	12.8124	11.2649	10.3586	11.6332	12.7561
Zj02G002360	31.744	35.5798	31.3565	21.5646	22.2666	23.9246
Zj06G006450	0.379589	0.295374	0.080006	0	0	0.866306
Zj04G015330	14.4364	14.0695	16.1663	13.885	12.1346	11.3093
Zj03G009020	0.11552	0	0.017012	0	0.062571	0.076521
Zj04G010120	20.9922	20.8337	21.691	17.0432	16.7759	15.9882
Zj02G018910	0	0	0	0	0	0
Zj07G001310	8.33811	10.3297	6.99306	5.82855	6.53267	8.25874
Zj12G018750	17.434	18.9043	18.7821	15.4808	19.2591	18.5748
Zj04G017790	22.0376	20.2915	19.2673	15.9507	17.9357	22.4022
Zj06G000850	1.6194	1.69581	0.897097	0.93301	1.10992	0.913605
Zj03G014390	0.932482	0.543879	1.33004	6.14827	5.3687	7.79766
Zj02G021230	41.7028	39.1183	40.2222	41.5262	40.34	44.4987
Zj06G016580	10.4055	8.76899	9.6086	8.4343	7.82834	9.27646
Zj06G012000	65.8254	61.6547	60.2424	64.92	65.956	70.5227
Zj07G006550	0	0	0	0	0	0
Zj05G010850	1.69983	1.90726	1.96796	0.95339	0.829478	2.18908
Zj06G007490	6.6758	7.94357	7.08842	6.94793	6.80267	6.00094
Zj08G021170	34.9628	34.2148	32.6399	21.439	21.0423	20.0116
Zj02G017430	0.158804	0	0	0.234005	0	0
Zj03G014640	3.22828	3.03418	4.37331	0	3.13444	0
Zj08G007360	51.1991	49.4576	54.9079	53.5559	52.7794	49.7205
Zj08G023990	0	0	0	0	0	0
Zj06G016630	30.614	28.5024	28.9392	28.8251	29.0727	28.6633
NewGene_362	0.27076	0.434678	0.52453	0	0	0.044225
Zj03G004260	0	0	0	0	0	0
Zj01G015410	2.15944	1.15423	1.91179	14.0553	17.6501	12.5996
Zj11G015620	0	0	0	0	0	0
Zj10G003870	20.9907	21.1261	20.1544	18.3838	16.9935	18.4883
Zj11G014570	12.0731	12.0041	11.8684	11.2044	12.8492	9.54557
Zj03G007790	0	0.02653	0.030816	0.032638	0	0
NewGene_366	2.26672	1.4468	2.30556	1.63838	2.57759	0.981491
Zj02G009050	19.8293	24.3877	18.6046	24.0892	23.669	24.4515
Zj03G008770	0	0.145133	0.040212	0	0	0
Zj04G006950	77.1856	68.2621	79.9965	83.6972	79.4505	84.9898
Zj10G010060	0	0	0	0	0	0
Zj12G003870	11.4126	12.556	13.1406	12.1441	13.0677	13.8886
Zj04G013470	92.4714	88.1331	84.4012	140.734	148.874	148.148
Zj08G013500	25.8038	28.1692	27.6039	25.991	28.9321	27.2928
Zj08G029200	0	0	0	0	0	0
Zj12G019800	14.398	13.6776	11.5099	14.8377	11.9317	15.8623
Zj01G010160	16.0042	18.9696	20.115	21.7735	21.1948	23.5979
Zj08G029360	0	0	0	0	0	0
Zj11G015190	0	0	0	0	0	0
Zj06G019780	0.711177	0.778653	0.779161	0.350988	0.494375	0.675592
Zj02G010850	29.8939	28.3132	30.1597	24.1178	25.3954	26.8896
Zj08G015900	3.69309	5.57404	5.60866	2.06325	4.61376	2.90797
Zj07G000440	6.01406	5.59873	5.46428	8.18699	8.75836	8.92005
Zj04G014170	1.41914	1.35986	0.754051	1.67637	1.02169	1.02695
Zj04G013780	49.6322	45.8287	50.532	60.5833	62.1967	60.2412
Zj02G012980	7.71616	8.40707	6.74387	3.60846	2.85685	6.45969
Zj08G022480	0	0	0	0	0	0
Zj12G005330	32.4716	28.7964	27.2906	25.5239	23.17	22.3068
Zj06G000140	21.6421	22.8982	22.0881	24.7828	23.4044	24.289
Zj06G019250	0.434085	1.44191	0.474776	0.096013	0.327675	0.673507
Zj03G015510	1.88838	2.47204	3.31661	2.79306	4.32598	2.8203
Zj05G000130	60.4885	60.0232	60.5894	46.4104	41.5974	44.0379
Zj08G024670	0	0	0	0	0	0
Zj06G011060	8.67435	7.44996	7.95422	8.72521	7.5741	9.05591
Zj08G021280	0	0	0	0	0	0
Zj03G000550	0	0	0	0	0	0
Zj08G025100	0	0	0	0	0	0
Zj06G021410	48.506	54.667	47.3795	40.2625	40.2575	42.0289
Zj06G010330	4.38741	3.80258	2.92427	10.4367	9.15375	9.33132
Zj08G022730	0	0	0	0	0	0
Zj06G005530	16.6052	16.6935	20.1236	20.1209	18.5453	18.0102
Zj08G022520	0	0	0	0	0	0
Zj10G011330	11.8071	11.2458	11.2371	9.92243	11.1036	10.3362
Zj05G000680	5.67513	4.58882	3.71483	4.54544	7.36664	3.32544
Zj04G012780	0	0	0	0	0	0
Zj08G012670	0	0	0	0	0	0
Zj07G016410	43.9815	49.0329	45.7773	31.2905	33.0139	35.6381
Zj09G006860	0	0	0	0	0	0
Zj03G000210	0	0	0	0	0	0
Zj03G007240	0	0	0	0	0	0
Zj08G005430	3.70931	3.03922	5.52044	4.75314	7.6389	6.0619
Zj01G021550	1.51931	1.8784	2.51959	0.906577	3.51727	1.79197
Zj03G006110	0	0	0	0	0	0
Zj09G007400	27.2597	28.5749	26.9346	21.632	21.1228	21.065
Zj09G003980	0.458411	0	0	1.27152	1.17307	2.62907
Zj11G008520	0.396629	0.640491	0.808189	0.730291	1.63022	1.63532
Zj11G013920	0	0	0	0	0	0
Zj08G001320	7.71172	8.41342	8.01826	4.96936	5.28619	5.62246
Zj01G025240	1.51811	1.62197	2.73715	1.55835	0.765625	1.33289
Zj04G012430	34.5238	32.0986	36.7104	26.7679	28.9952	26.0107
Zj02G008860	29.5399	33.2509	30.8005	34.2768	37.1365	34.2614
Zj03G016090	0.124327	0	0	0	0	0
Zj04G010460	5.44466	4.81684	4.3001	2.34017	3.03726	3.21188
Zj01G012140	1.23771	0.734535	1.1591	0.777618	0.880719	0.527667
Zj08G021820	0	0	0	0	0	0
Zj06G018120	0	0	0	0	0	0
Zj05G007480	168.707	172.213	170.666	174.606	195.915	183.102
Zj07G000990	0.297551	0.05391	0.291841	0.11943	0.476043	0.426355
Zj09G001580	56.1567	54.6674	55.9986	44.402	43.1822	43.9814
Zj02G017850	8.58169	10.4943	9.75036	9.06885	7.93113	10.2471
Zj06G005390	97.6435	105.728	101.916	88.9979	89.3878	89.6984
Zj03G026480	0	0	0	0	0	0
Zj08G023460	0	0	0	0	0	0
Zj03G003890	0	0	0.121249	0	0	0
Zj06G006840	80.0934	85.3554	79.888	83.0254	75.9993	76.8693
Zj06G002540	2.00047	2.82895	2.20058	2.0004	1.98129	1.49051
Zj01G009890	7.48405	9.0575	8.30433	3.21695	4.12754	4.38593
Zj11G010470	30.8546	30.2995	26.2617	22.6492	27.0784	24.5467
Zj09G002580	8.01284	7.57182	7.87649	8.29522	8.21476	10.3908
Zj02G016180	9.8965	9.12736	9.89918	8.50493	8.43884	7.57694
Zj02G013350	29.8401	29.6788	27.819	25.1929	23.3623	22.9603
Zj07G008830	7.59386	7.80423	8.98546	8.20806	7.6943	7.90343
Zj09G000980	11.017	11.5666	13.0599	15.62	14.9749	13.8459
Zj03G013600	1.1871	0.905991	0.707369	0.728615	0.641306	0.671934
Zj03G018720	25.043	24.748	21.0219	12.388	16.4513	12.5405
Zj09G002630	18.8181	17.5802	15.542	21.2043	20.3475	22.7621
Zj12G003590	0.109558	0	0	0	0	0
Zj01G023950	61.7787	63.0545	58.7107	57.5495	59.1822	62.2711
Zj02G015980	1.65547	1.5814	1.99814	0.683637	1.38523	0.487649
Zj08G003870	0	0	0	0	0	0
Zj08G006800	24.5152	25.2062	24.8912	26.2322	28.1257	27.6958
Zj12G006510	4.51843	3.92142	3.33343	3.06328	3.18032	2.77362
Zj04G005730	0.235229	0.886081	0.115747	0.753999	0.185616	0.411002
Zj04G000920	0	0	0	0	0	0
Zj03G011600	3.2865	3.79404	4.14626	4.34242	4.11643	3.79757
Zj07G012880	1.72149	2.48492	2.62863	2.80673	2.30711	2.54019
Zj05G003560	9.20373	9.19926	7.63754	5.70498	5.02467	5.92128
Zj07G009100	66.9596	65.9199	70.9694	40.2557	46.5856	39.7934
Zj09G000670	38.7842	42.5564	41.7784	70.9569	74.2317	81.0776
Zj01G026420	16.9422	17.6418	16.7025	16.4883	18.4271	17.3362
Zj02G016720	56.7453	51.1991	54.9077	56.538	58.4796	54.41
Zj09G018800	49.861	54.3039	43.5693	53.6271	50.15	51.0982
Zj04G006180	7.93016	9.02539	9.15689	10.0293	9.51181	6.86406
Zj02G009800	51.9523	57.6896	54.3612	54.5195	53.2547	53.1356
Zj09G005000	0	0	0.35017	0.288408	0.175268	0
Zj12G003040	193.217	205.439	196.087	187.358	190.602	191.016
Zj03G022330	24.3525	23.738	22.5123	27.5625	27.5419	27.6739
Zj06G003630	8.94075	9.44011	9.12905	9.45037	9.70625	7.28591
Zj08G017430	3.45617	4.34374	3.38434	1.25212	1.21809	1.83205
Zj08G010420	18.6973	18.4078	17.5514	12.4037	14.7212	12.6454
Zj11G017120	0	0	0	0	0	0
Zj07G008850	25.5643	27.7148	23.101	26.2204	27.4844	25.5025
Zj02G012400	14.1187	14.903	12.905	12.6186	19.2575	8.78949
Zj08G016740	0	0	0	0	0	0
Zj08G013990	13.5292	15.5249	15.0568	12.3263	8.94496	7.93995
Zj06G009970	57.3652	57.6818	63.0788	53.4008	57.3571	61.7273
Zj12G000580	5.25061	7.77146	5.70301	8.41365	6.05507	9.33107
Zj05G000910	3.3344	2.61878	3.91145	5.81229	4.25735	3.85396
Zj04G018870	8.65266	11.6354	9.91192	12.8571	12.2143	11.8251
Zj03G022480	3.92729	5.00207	4.5855	5.8599	5.18666	3.68389
Zj04G003290	0	0	0	0	0	0
Zj06G007820	0	0	0	0	0	0
Zj03G000040	0	0	0	0.186456	0.122433	0.078595
Zj03G019450	66.5704	69.0287	63.5969	128.159	145.093	121.201
Zj06G022330	56.755	56.7395	57.6016	63.9583	63.4083	65.5164
Zj10G014200	4.87197	6.16177	6.05245	8.53472	9.52827	11.9105
Zj01G021600	202.941	211.138	215.34	101.679	102.208	114.233
Zj09G015690	0.947435	0.687004	1.33615	1.0448	1.2445	0.884521
Zj09G011530	3.36926	2.99669	2.99142	3.15087	3.00505	2.88466
Zj05G002210	5.39834	3.99272	3.6454	5.51977	3.39669	4.11855
Zj06G008080	7.40564	6.04609	6.80739	6.46676	6.6637	5.88945
Zj05G005240	0	0.095087	0	0	0.243184	0.085636
Zj03G019180	15.9497	13.9821	15.0057	14.5121	15.1757	14.5915
Zj08G017290	80.6146	75.0475	82.765	40.0455	45.7066	38.428
Zj12G008370	2.3481	2.69464	2.56391	0.668551	0.607671	0.56009
Zj09G004350	3.32029	2.61494	2.24902	0.27774	0.24647	0.251001
Zj12G016150	4.23335	2.51259	4.59862	5.44877	6.18718	3.6379
Zj09G013640	0	0	0	0	0	0
Zj03G021680	0.903345	1.39345	1.04071	1.0866	0.822472	0.997698
Zj07G015270	0	0	0	0	0	0
Zj12G014450	1.80694	1.71653	2.36641	0.844185	0.674601	0.866876
Zj02G005240	0.30188	0.34884	0.424809	0.95763	0.132555	0.220639
Zj11G003950	0	0	0	0	0	0
Zj09G018110	3.48852	3.09865	2.75849	1.85658	2.03923	2.19091
Zj09G015340	83.4617	81.4111	93.3193	120.336	130.68	111.945
Zj10G001120	0	0.485637	0.194673	0	0.362859	0
Zj09G005910	0	0	0	0	0	0
Zj12G004800	2.06516	1.85901	1.65747	1.06083	1.0006	1.30343
Zj04G004120	151.328	139.195	144.41	219.479	218.778	229.564
Zj10G009350	4.33212	4.56884	5.96437	4.31111	4.40789	4.16611
Zj03G026300	0.570242	0.547955	0.826679	0.633873	0.155451	1.17105
Zj09G008520	119.463	112.448	113.093	85.9085	84.7345	90.9362
Zj08G028190	0	0	0	0	0	0
Zj01G002510	0	0	0	0	0	0
Zj09G003510	0.482315	0.328006	0.46075	1.08879	1.16317	0.985841
Zj02G005790	25.0099	24.8279	23.1591	23.3531	23.2056	22.8059
Zj01G007440	14.1011	15.5096	16.442	10.4609	8.00571	13.4975
Zj03G020220	14.5029	16.5537	14.5199	10.1836	10.3341	10.6786
Zj02G011840	34.6951	34.7049	32.8326	27.3568	27.8181	27.5392
Zj08G019920	23.4158	22.2653	23.9203	17.548	17.6349	16.4736
Zj10G015150	0.274926	1.56859	1.64109	0	0.8048	1.45222
Zj01G003530	73.4823	76.6358	70.6701	68.1128	68.5738	62.042
Zj02G001490	4.7942	5.04805	4.55695	5.15083	5.58239	5.1941
Zj12G001350	10.6673	9.20654	8.48804	7.92278	6.62206	8.21832
Zj05G004110	22.3636	20.0098	20.7968	17.8501	15.2625	14.2213
Zj05G008470	1.45303	0.271254	1.67898	0.973478	0.820031	0.938301
Zj01G020980	19.2128	24.2121	27.3393	19.4989	24.9337	15.8944
NewGene_2500	0.828261	0.949264	0.635122	1.50455	1.76947	2.0486
NewGene_2507	1.25412	0.529281	0.288905	0.088894	0	0.061838
NewGene_2506	0.878817	0.575493	1.38745	0.599133	1.37895	0.796929
NewGene_2504	4.98006	4.02897	5.25762	6.9005	6.33459	4.97633
NewGene_1854	0.281598	0	0	0.106779	0	0
NewGene_1857	0	0	0	0	0.250547	0
NewGene_1851	10.6834	10.6637	9.19033	6.16045	8.9027	7.07182
Zj05G013980	24.7949	29.9876	24.17	13.0456	14.6563	12.969
NewGene_1853	0.565167	0.275861	0.95394	0.980551	0.688108	0.883303
Zj04G009990	0	0	0	0	0	0
NewGene_1859	1.53077	0.998384	1.44432	1.00758	1.12968	1.76474
Zj09G015570	78.9524	78.6634	75.9457	55.9484	58.1173	58.4346
Zj12G015320	1.1962	1.48608	0.961872	1.44316	1.67703	1.47011
Zj03G025760	50.9661	59.1653	56.597	41.1647	50.3866	40.9298
Zj06G020400	43.7954	43.4064	42.6414	83.665	83.2012	83.9028
Zj04G001390	0.654907	0.845831	0.700695	0.835629	0.521378	1.33195
Zj08G011750	1.32486	2.05957	2.1758	1.00661	1.08649	1.29313
Zj09G012370	0.197789	0	0.10581	0.348648	0	0
Zj10G000650	0.089599	0.499626	0.096198	2.44488	0.544685	0.473534
Zj10G007600	10.9314	11.2207	9.86841	9.52363	9.77508	9.53129
Zj06G009020	13.0049	14.2809	10.7643	14.7666	16.2232	11.7412
Zj04G005290	0	0	0	0	0	0
Zj09G019440	205.411	205.369	206.063	174.119	190.55	178.095
Zj08G002910	45.5448	43.0568	46.0391	38.3494	37.9418	37.8187
Zj06G002120	2.57274	3.66285	4.20835	3.53001	3.14943	3.49505
Zj04G020040	0	0.504055	0.697431	0	0.467682	0.290316
Zj09G016610	2.6557	2.35417	1.98732	2.60879	2.18984	2.47359
Zj01G026970	3.06787	3.90669	4.50032	2.97359	4.10572	2.99319
Zj07G016990	6.95249	6.94853	9.28452	11.1496	7.33329	8.28741
Zj07G017910	0	0	0	0	0	0
Zj03G020330	0	0	0	0	0	0
Zj07G001020	0	0	0	0	0	0
Zj08G004420	52.5513	47.8154	46.5316	34.5336	39.6691	35.7674
Zj02G006260	13.2207	12.6681	12.3862	14.7832	16.58	16.176
Zj01G006310	8.77375	10.6894	10.9378	13.8343	15.9669	13.1739
Zj02G013810	37.8732	35.0067	37.1391	28.8884	32.4114	30.0883
Zj10G000380	0	0	0	0	0	0
Zj09G013390	8.366	7.03583	7.71239	6.00064	6.61887	4.44085
Zj09G019990	0.308342	0.181449	0.343618	0.190564	0.124466	0.19159
Zj05G010860	126.609	110.007	118.83	98.8433	102.365	94.486
Zj07G009930	0	0	0	0	0	0
Zj06G013510	62.6623	56.9648	56.2255	61.9816	58.0767	57.3677
Zj08G027750	0	0	0	0	0	0
Zj06G003290	17.9854	15.28	16.6219	15.9577	15.0656	14.4065
Zj05G004800	0	0	0.022272	0	0	0
Zj10G012310	0	0	0	0	0	0
Zj03G024410	4.24724	2.98182	3.02605	2.1524	3.2772	1.41971
Zj01G024190	0.534274	0	0	0.217011	0.18613	0.131766
Zj09G013020	7.85318	7.32833	7.90127	5.14318	6.29113	5.07792
Zj11G011460	0	0	0	0	0	0
Zj09G020620	0	0	0	0	0	0
Zj10G006550	64.2289	65.5313	67.7953	49.4529	54.9084	55.0031
Zj06G001460	0.947135	0.578632	0.542263	0.88669	0.574994	0.895787
Zj12G016140	18.8798	17.467	17.0082	16.5328	15.94	17.7703
Zj02G007130	0	0	0	0	0	0
Zj11G005440	3.26063	2.75443	2.57549	0.896487	2.10689	1.56624
Zj01G028530	6.62281	5.66187	6.78528	2.23603	1.61438	1.53069
Zj02G007710	189.196	162.576	180.569	141.857	130.926	133.583
Zj07G007610	0	0	0.293362	0.166744	0.54074	0
Zj11G001560	0	0	0	0	0	0
Zj02G002560	16.2775	15.8229	16.059	15.1301	15.5234	18.8367
Zj09G007560	18.1294	17.7629	18.8797	15.1398	15.9853	16.373
Zj12G017890	80.5639	74.0046	75.3021	65.8069	66.5363	64.6526
Zj01G005150	0.501941	0.356504	1.00387	0	0	0
Zj01G007940	1.04281	0.519283	0.933697	1.55738	2.75731	1.60765
Zj08G001280	4.63288	6.22437	5.00495	0.790583	0.343068	0.638026
Zj05G011800	0	0	0	0	0	0
Zj11G010730	1.09383	1.0705	1.176	0.329029	0.270198	0.287333
Zj05G016850	1.65655	0.780472	2.08165	1.24858	0.910483	1.74935
Zj01G033290	45.642	45.7498	46.8892	43.8778	45.2712	46.3226
Zj05G012570	0	0.029575	0.154252	0	0	0
Zj08G020190	5.04822	6.19028	4.38213	9.77987	6.91641	10.5704
Zj11G002140	0.177159	0.793157	0.438415	0	0	0
Zj01G031490	1.38792	1.77283	1.61504	1.24985	1.39135	1.68632
Zj01G030920	8.24554	6.0532	7.13936	5.02641	5.10029	4.14474
Zj07G012690	0	0	0	0	0	0
Zj01G027750	4.68112	2.3749	2.54891	2.61527	3.01165	2.4222
Zj12G004740	9.95966	9.27039	8.89988	9.47539	7.27836	8.13013
Zj06G016030	12.9741	11.6841	13.3639	10.9082	14.0118	11.7404
Zj05G006180	38.5556	42.7337	40.0149	33.0786	33.7769	33.426
Zj03G018440	46.2631	42.1762	42.791	80.9674	85.8746	83.776
Zj10G016540	0	0	0	0.172524	0	0.253827
Zj05G017890	0.144818	0.0697	0	0	0	0
Zj03G012400	1515.58	1492.38	1563.9	1839.47	1805.94	1701.37
Zj06G022470	1.20701	1.75974	1.037	2.40027	1.87695	3.0689
Zj10G010260	7.17878	6.22855	6.84698	3.8465	3.96331	5.38352
Zj02G021130	36.4849	34.6276	43.3955	32.2552	35.2023	29.215
Zj10G014940	0.499198	0.439695	0.407728	0.19887	0.192897	0.099829
Zj01G004200	0	0	0	0	0	0
Zj05G006230	42.42	38.7355	43.991	20.99	21.7769	22.9846
Zj07G017310	15.5217	16.1374	17.1666	14.2578	14.7937	15.5611
Zj01G018210	0.082678	0	0	0	0	0
Zj03G009550	0	0	0	0	0	0
Zj07G018160	10.9304	12.8704	12.4973	10.9936	11.7343	11.7913
Zj03G008200	3.30956	3.40547	3.78285	1.66301	1.27085	1.74384
Zj08G003490	34.7965	37.9196	28.7231	32.2487	26.6231	33.5689
Zj12G008630	54.2986	46.973	51.0575	51.9453	49.5923	48.0443
Zj04G014370	0	0	0	0	0	0
Zj10G005140	42.7662	36.9615	42.3929	51.6082	51.225	45.4427
Zj11G003230	9.25206	9.36041	8.70664	13.1796	12.0821	13.867
Zj05G010040	0	0.04548	0	0.015753	0	0.014911
Zj04G008100	1.97917	2.29625	3.42856	34.1195	35.0781	38.4148
Zj07G013120	12.0349	15.6161	12.1798	9.0694	9.63521	14.2986
Zj06G011260	38.4073	38.2851	42.9618	49.8009	50.4402	51.1541
Zj05G007560	37.344	34.4677	33.8412	52.6758	50.9365	50.008
Zj06G010130	37.8255	40.8865	45.0591	37.9391	33.5531	39.8546
Zj08G022130	0	0	0	0	0	0
Zj01G030210	0	0	0	0	0	0
Zj10G011130	0	0	0	0	0	0
Zj09G021170	1.03294	0.93804	1.02188	0	0.597893	0.384024
Zj02G019450	67.5133	62.4352	57.8417	63.8864	62.6372	60.7316
Zj08G026830	0	0	0	0	0	0
Zj09G022550	58.2769	59.1564	63.8908	49.5436	53.0716	58.9118
Zj05G005760	0.754241	0.51588	0.709487	0	0.407293	0.992492
Zj05G009460	0.112875	0.413196	0	0	0	0
Zj06G014300	2.54596	2.43413	2.55358	1.99823	2.09754	1.7657
Zj05G008730	5.14287	4.7006	4.92382	3.11429	3.92662	4.19061
Zj05G015130	18.9081	18.7725	18.1266	22.2684	26.6286	24.3176
Zj12G014150	15.8724	16.4243	16.8474	12.2824	11.0716	11.5898
Zj11G013390	152.232	158.226	153.725	117.048	124.92	119.375
Zj12G011300	8.28691	8.00036	7.66818	6.60635	8.40137	5.8387
Zj06G011880	114.289	108.703	107.547	65.8207	69.6726	72.3161
Zj06G008660	4.21862	3.72283	3.85555	5.60793	3.99279	4.16484
Zj01G005630	0.360865	0.919436	0.284117	0.553589	0.718297	0.813074
Zj12G019680	14.3631	12.6415	14.3609	9.6433	8.24412	9.11262
Zj01G017290	1.70879	2.63693	1.83053	0.996727	3.6763	2.33507
Zj08G023260	0	0	0	0	0	0
Zj01G007160	0	0	0	0	0	0
Zj03G013470	15.5703	13.994	14.5479	16.0563	14.5076	15.5301
Zj04G015960	142.752	130.23	128.407	87.4634	91.8035	83.9326
Zj01G032500	8.36978	7.78956	7.42881	10.5367	8.0691	7.027
Zj11G004270	2.06266	2.8376	2.02991	1.63148	0.518631	0.954376
Zj02G013110	0.14724	0.362503	0.365974	0.08748	0.221522	0.014692
Zj04G009760	17.6738	14.8425	18.4282	16.6884	16.7184	15.0356
Zj07G004960	0	0	0	0	0	0
Zj07G007430	0	0	0	0	0	0
Zj07G003990	0	0	0	0	0	0
Zj06G013650	35.811	36.0748	35.814	38.045	38.1975	39.1755
Zj05G015790	7.34708	6.05684	7.07086	6.87042	6.33966	6.80431
Zj12G017200	0	0	0	0	0	0
Zj03G016870	35.3102	34.6551	37.816	34.3054	35.6833	40.4911
Zj08G026160	0	0	0	0	0	0
Zj02G018490	0	0.025962	0	0	0	0
Zj10G003250	0.946582	0.756188	0.941943	0.558475	0.966737	0.322071
Zj04G002790	0.149625	0.630243	0.436822	0.157989	0	1.00595
Zj09G021230	0	0	0	0	0	0
Zj05G015860	16.0181	13.4748	17.8575	14.5436	13.8379	14.0359
Zj09G020540	20.8085	21.6161	21.3546	24.8506	22.2011	21.6326
Zj09G000470	8.96359	8.12027	7.88392	16.5074	15.3667	14.1861
Zj01G010740	0	0	0	0	0	0
Zj01G001640	18.3395	18.9327	17.9356	19.3049	18.0248	20.05
Zj04G016260	0.919387	0.488879	0.377827	0.567687	0.667899	0.555302
Zj03G002920	0	0	0	0	0	0
Zj01G008920	17.4123	15.8656	13.7876	12.0514	11.6332	10.7816
Zj02G015610	0	0	0	0	0	0
Zj02G012640	370.492	372.56	363.253	376.277	399.385	371.155
Zj02G014560	0	0	0	0	0	0
Zj06G006390	5.39405	4.9163	3.8007	1.88155	1.28001	1.44577
Zj06G002830	0	0	0	0	0	0
Zj01G009340	0	0	0	0	0	0.058434
Zj06G019430	1.75233	1.60053	1.63712	1.47752	1.68663	1.97154
Zj01G008690	0	0	0	0	0	0
Zj10G000300	0.236382	0.290951	0.14166	0	0.068702	0
Zj07G001870	9.66672	9.77154	11.8675	14.1399	12.4966	12.7388
Zj02G012390	0.454452	0.561345	0.718857	0.338139	0.122048	0.183321
Zj05G017790	89.0064	89.7648	87.5103	82.9798	80.0586	81.7768
Zj12G005160	40.2192	41.7556	40.7742	48.1789	47.4725	45.3716
Zj06G006640	0.286415	0.176464	0.581977	0	0	0
Zj08G000670	31.1241	29.4623	30.15	28.0197	28.2145	26.4615
Zj08G006750	65.2817	60.7482	59.544	58.879	74.5497	67.6325
Zj11G000250	15.4508	14.5658	15.6312	13.6139	13.2165	14.2718
Zj03G017830	0	0	0	0	0	0
Zj03G000430	0	0	0	0	0	0
Zj05G017420	12.0121	13.7834	11.87	11.4516	11.4684	10.9938
Zj10G011900	4.11551	4.06179	4.06013	8.39321	8.84324	5.59138
Zj06G017020	28.7276	28.1433	28.2315	33.2327	34.2968	31.9136
Zj12G011680	0	0	0	0	0	0
Zj06G012210	6.97087	5.68163	6.35709	3.27574	2.88039	4.72897
Zj08G001900	3.76159	4.87895	4.45438	2.9542	2.73425	2.60122
Zj01G025860	135.568	124.743	136.2	123.315	120.2	124.791
Zj01G014060	3.83736	4.46527	3.45373	2.36237	4.12305	2.9116
Zj10G013210	4.84532	4.42343	4.49949	1.88083	2.04793	2.97347
Zj01G015590	7.35207	9.2909	8.90867	7.83721	6.47301	7.02487
Zj07G001290	8.65019	8.70534	9.07009	8.50365	8.93257	8.47061
Zj12G018650	83.4282	95.8427	91.5499	57.4519	52.4281	53.2538
Zj06G018740	5.74193	6.22739	7.29993	7.17919	9.35787	4.4016
Zj10G006220	0.717665	0.371407	0.476074	0.285398	0.443897	0.459059
Zj08G007400	189.107	193.766	195.561	252.693	235.229	244.276
Zj01G017570	0.681	0	0	0.14104	0.128164	0
Zj01G002690	0	0	0	0.085692	0.176136	0.077101
Zj11G016540	3.08887	3.80949	4.16316	5.19232	5.20048	6.25409
Zj04G017610	15.6386	15.6199	11.6984	9.89373	13.8692	13.6797
Zj11G013710	0	0	0	0	0	0
Zj04G018500	7.07412	7.09948	7.59918	7.41314	7.39769	6.14923
Zj11G015010	4.82749	4.64498	3.25904	6.27629	6.80373	5.37115
Zj03G004430	0	0	0	0	0	0
Zj01G015620	105.299	100.318	96.7445	98.2948	98.6393	86.6079
Zj02G008530	0.119145	0.34022	0.230027	0.36267	0.055274	0.235085
Zj03G009610	0	0	0.089753	0.210065	0.095537	0.182406
Zj11G012040	82.6069	85.0512	88.1983	112.367	107.094	112.38
Zj12G004390	38.0934	41.1884	40.1988	24.7884	26.9377	29.1037
Zj08G003220	5.01331	4.20263	4.5864	7.79531	7.62163	6.42765
Zj04G015100	0	0	0	0	0	0
Zj06G007510	12.985	12.9482	13.0327	9.65061	10.4684	9.57012
Zj06G003870	36.3102	36.7457	40.1796	23.5692	24.9913	24.9232
Zj11G014940	0	0	0	0	0	0
Zj03G014560	2.47815	1.17262	1.48125	0.384013	1.57213	2.05025
Zj09G008050	0	0	0	0	0	0
Zj06G016770	0.990029	1.91827	1.33611	0.793559	1.0985	1.00285
NewGene_292	0.684015	0.553919	0.917988	0.956603	0.36127	0.582028
NewGene_293	0.860954	1.54677	1.77492	0.936597	1.47264	0.796063
NewGene_290	32.2142	28.929	33.1573	31.2633	34.241	35.0095
NewGene_296	4.62596	5.29455	3.84541	1.95409	2.49981	1.68146
NewGene_297	0.77882	0.675858	0.656516	0.759959	0.622136	0.628915
NewGene_295	1.75168	1.77225	1.85528	2.11805	2.6847	2.09101
Zj06G020640	0	0	0	0	0	0
Zj06G011740	28.8255	25.2088	23.6547	24.4639	28.466	28.9593
Zj08G021320	98.7017	103.548	93.1216	107.136	114.875	108.652
Zj12G006890	3.58389	4.42841	1.96812	1.00464	1.4313	0.973996
Zj10G004430	16.3658	14.7039	16.6481	11.3993	12.9625	12.5366
Zj10G010740	38.4175	36.4903	37.713	42.6561	43.8507	44.0272
Zj07G004510	0	0	0	0.052555	0	0
Zj09G004880	0	0	0	0	0	0
Zj05G001450	0	0	0	0	0	0
Zj09G003350	22.552	24.9818	21.9622	18.3765	16.5141	19.86
NewGene_744	8.93839	8.04748	9.1582	10.3636	9.33247	8.56063
Zj05G003340	9.932	8.78968	8.91483	9.73094	8.95858	9.607
NewGene_746	0.138617	0.442314	0.780172	0	0.417171	0.275624
Zj02G006450	0	0	0	0	0	0.082159
NewGene_742	8.70526	8.81784	8.23299	8.13684	8.25577	9.56002
NewGene_743	0.285365	0	0.644881	0.061924	0	0
Zj09G022050	0	0	0	0	0	0
Zj03G007160	0	0	0	0	0	0
Zj08G004620	0.756414	1.48658	0.986668	3.40189	4.36799	3.71416
Zj05G007850	28.8306	29.2516	28.8788	22.3767	17.1323	18.7987
Zj01G013130	4.6472	3.59603	3.73988	3.42002	3.80907	3.75152
Zj01G022070	0.381557	0.508308	0.348236	0.882383	0.244731	0.571684
Zj08G018890	9.70157	7.04471	9.82143	5.61794	6.56063	5.03229
Zj08G000750	78.1082	77.2891	75.8345	79.8721	80.8848	82.8118
Zj11G000010	4.07249	3.58403	3.19118	3.96442	4.18374	4.52399
Zj12G005270	0	0.520496	0.198471	0	0	0
Zj04G013620	23.2335	21.1618	20.1935	11.0142	9.46756	10.7608
Zj08G013710	0.092743	0	0.075673	0.031366	0.037423	0
Zj02G008200	0	0	0	0	0	0
Zj11G012950	1.75755	1.29428	1.36414	1.00391	1.09406	0.921832
Zj07G011770	0	0	0	0	0	0
Zj01G013390	9.64319	9.25778	7.80511	9.31407	7.35559	10.0313
Zj08G008500	0	0	0	0	0	0
Zj11G008220	15.4916	13.0631	11.7449	11.1772	14.6654	12.138
Zj07G016200	15.3342	15.2721	15.8921	8.68756	12.04	8.24129
Zj11G009570	18.7394	15.3868	16.8565	29.0494	24.6341	24.8348
Zj08G004990	45.7496	48.8967	46.5796	39.3643	38.1829	39.9967
Zj08G015710	0.15356	0	0	0	0.079578	0.134075
Zj09G004400	5.83927	2.86091	2.13964	2.74135	3.94375	1.10163
Zj11G014050	29.4337	36.5867	35.167	14.5873	16.4018	14.4388
Zj06G021590	0	0	0	0	0	0
Zj08G000280	43.6065	42.1473	42.2273	46.0486	40.3968	47.4042
Zj08G022670	0	0	0	0	0	0
Zj01G011620	47.8169	43.2578	45.4724	46.123	51.7981	46.0755
Zj02G017130	14.6339	13.0424	13.8608	12.7801	13.1305	12.7458
Zj11G011660	0	0	0	0	0	0
Zj08G015670	15.8519	14.7031	14.6145	11.8748	9.94593	9.93942
Zj08G029660	0	0	0	0	0	0
Zj12G005400	5.55546	5.93895	7.79951	3.82671	5.69746	5.21143
Zj07G014650	10.4456	8.02512	8.9793	10.7268	9.48387	8.87218
Zj05G002430	39.6303	40.7641	42.9192	36.0717	41.1428	38.6721
Zj08G016010	1.53193	1.81503	2.36893	0.534779	0.368424	0.782786
Zj11G008480	51.419	48.3633	49.131	229.385	229.672	235.361
Zj09G003820	49.6942	43.5013	61.4866	39.9717	45.4894	39.1885
Zj04G012570	2.2227	2.43204	2.83986	1.37578	1.90112	1.06074
Zj03G005450	0	0	0	0	0	0
Zj01G028730	39.3474	45.7585	36.9887	6.88782	7.3559	7.7315
Zj11G001760	52.7469	45.6363	48.3157	42.5885	38.4667	35.6955
Zj04G001080	7.69546	10.2495	8.94844	4.64614	5.41043	4.35596
Zj04G002260	1.10425	1.15529	1.1587	2.36394	1.61027	2.55968
Zj03G013100	2.29595	2.01802	2.29789	2.38711	1.73615	2.56116
Zj04G002570	160.058	158.343	157.092	111.213	117.578	119.508
Zj01G023850	5.0327	6.06083	4.58875	6.97942	2.4059	4.94974
Zj05G007140	2.67493	1.88147	2.38774	0.764964	0.884759	1.22877
Zj09G017810	8.47727	4.25815	4.97407	4.25179	3.54996	3.3673
Zj03G017480	13.3497	16.6876	15.047	11.0636	14.102	14.7019
Zj09G001460	6.74781	8.53335	8.68072	9.0437	8.48965	9.75257
Zj07G003380	0.419305	1.35037	0	0.958427	1.03128	1.18636
Zj07G012960	59.2647	54.6655	57.9678	35.6897	32.766	32.6336
Zj01G028080	25.7383	22.2953	22.9406	25.3384	24.9638	23.3664
Zj03G026560	0	0.123906	0.10115	0	0.289862	0.088098
Zj04G001550	0.695171	0.886684	1.39294	0.423673	0.936518	0.260252
Zj03G016680	59.9424	53.8463	56.0293	43.8729	45.7449	42.9622
Zj11G010530	13.3563	13.2418	13.0352	11.1946	12.7575	11.571
Zj12G004630	432.32	437.264	441.267	363.797	369.754	370.833
Zj02G013250	4.17345	3.95117	3.5286	3.80602	4.67454	5.07911
Zj07G009600	0	0.223027	0	0	0	0.166647
Zj08G009360	57.9866	52.8674	54.4504	52.8047	50.8818	50.6012
Zj11G009680	10.2615	10.7657	10.2229	9.93863	9.70516	8.1332
Zj04G004690	12.3094	13.0213	13.3269	9.07506	9.02977	5.55908
Zj11G017080	0	0	0	0	0	0
Zj07G008950	0.014384	0	0	0.042665	0	0
Zj03G017150	9.06544	9.01477	8.53428	10.4649	11.7503	11.0072
Zj12G001570	1.6505	1.27645	2.12696	3.00354	1.68274	2.47503
Zj12G006700	2.40707	3.93137	4.43211	1.92686	1.86594	1.63443
Zj04G019660	12.7791	15.223	15.2765	17.8954	16.8464	17.4433
Zj01G019900	0	0	0	0	0	0
Zj06G001800	2.79302	3.81487	3.47352	4.33746	5.10985	5.13285
Zj07G012450	0	0	0	0	0	0
Zj08G028220	0	0	0	0	0	0
Zj11G016970	0	0	0	0	0	0
Zj12G012360	10.4256	7.14422	8.39287	6.67539	8.81384	5.26754
Zj08G019710	0.576236	1.11189	0.509963	0.744932	0.761565	0.435043
Zj07G002380	11.8782	11.4443	10.6693	10.5049	7.92968	10.4182
Zj08G014390	5.20137	9.12593	7.54357	12.7542	12.8731	15.0321
Zj07G006800	0	0.344643	0.501438	0.551801	1.01845	0.716491
Zj03G018680	16.0813	15.7352	18.0021	19.6755	23.0527	23.0026
Zj03G025140	1.96848	1.54223	1.40393	1.67007	0.895702	2.15785
Zj08G010670	17.0581	17.717	18.4036	17.1233	17.2096	14.312
Zj06G003400	23.1156	17.2557	16.9203	25.663	24.314	23.5189
Zj10G000870	24.052	23.7218	23.3546	23.2801	24.4788	27.1402
Zj04G019590	0.21567	0.48125	0.819344	0.804089	0.850699	0.805254
NewGene_1265	1.556	1.15968	1.16081	0.819194	1.00967	0.829235
NewGene_1262	3.34394	2.53646	2.79947	1.48381	2.16832	1.93352
NewGene_1260	1.23288	1.47154	2.22187	1.99824	1.3399	2.39562
Zj05G006430	11.358	10.4061	11.2941	12.1348	12.3604	12.3497
NewGene_1269	7.04394	8.20306	8.76309	4.8667	5.74136	5.90684
NewGene_1268	5.11004	3.39113	3.16557	3.92198	3.94914	3.07627
Zj04G006020	0.424247	1.969	0.255411	0	0	0.232057
Zj02G003940	8.73234	9.14855	8.63236	6.33966	7.23499	6.9374
Zj03G002480	0	0	0	0	0	0
Zj12G009700	7.66603	10.5648	9.82546	1.2341	1.86955	2.39897
Zj06G022100	0.114876	0	0.034287	0	0	0
Zj09G012940	54.5603	50.0791	55.9732	5.95154	5.08295	8.63799
Zj03G019220	37.8487	35.8565	44.2036	15.0879	15.7734	16.95
Zj12G000620	0.615612	0.536038	0.577856	0.820061	0.454102	1.19014
Zj01G022810	0.277623	0	0.025659	0	0.038051	0
Zj09G010890	13.0485	11.9015	15.9958	7.0826	9.56454	9.00156
Zj12G017130	0.353997	0.281824	0.12971	0.526449	0.665816	0.435222
Zj09G018630	107.718	116.722	118.75	95.8868	102.97	101.623
Zj10G001790	0	0	0.199299	0	0	0
Zj08G014970	0	0	0.207512	0	0	0
Zj07G013320	2.19253	1.21611	1.88684	1.83207	2.31868	2.03522
Zj07G017660	9.34258	8.63236	9.58754	4.84097	5.97904	5.23022
Zj09G009590	0.687142	0.190988	0	0.220302	0	0.103913
Zj03G013060	0	0	0	0	0	0
Zj08G018040	10.9506	13.8468	12.8955	12.9476	11.8221	12.7976
Zj07G014310	0.189586	0.386967	0.35308	0.238389	0.102128	0.151686
Zj09G004140	0.778954	0.651641	0.623946	0.219437	0.13564	0.196096
Zj11G016020	9.29429	11.3965	10.2447	9.58753	9.84174	10.4321
Zj03G024230	76.0071	73.4856	72.8918	83.1811	80.9228	82.8388
Zj12G017680	50.6097	53.6684	53.0478	94.1013	93.8447	89.2185
Zj06G008050	0.112902	0.133018	0	0	0.040823	0.121087
Zj08G016530	40.2557	40.2044	42.9615	45.4588	41.8338	41.7167
Zj12G002700	35.6993	34.7647	30.4209	25.8425	30.2883	30.8934
Zj01G004120	3.95006	4.27738	3.05938	1.08056	1.66677	1.92743
Zj04G007640	3.33975	3.3582	3.4973	1.47322	1.21359	0.735435
Zj03G020920	6.58847	5.9659	6.42015	6.2698	6.59613	6.341
Zj01G031500	20.1652	23.8306	18.0878	17.7336	19.8731	18.511
Zj05G014220	19.2959	18.6497	20.7004	15.6878	15.567	17.7655
Zj03G022690	65.4115	61.8562	72.9175	59.483	52.628	52.5613
Zj05G005160	10.3606	9.84024	9.83261	6.87468	8.00374	7.42596
Zj09G009040	25.6289	25.8641	25.5659	25.9996	23.2668	21.7495
Zj05G009660	0.34387	0.284924	0.276984	0.276439	0.292691	0.986629
Zj05G002390	6.68598	5.47763	6.79327	4.27573	3.99375	5.09743
Zj05G008530	9.58593	7.73129	7.38246	10.1523	8.45512	8.56586
Zj03G021340	0	0.077568	0	0	0	0
Zj05G012970	3.03033	2.9636	3.66264	3.59426	2.71847	2.59607
Zj10G014430	2.47179	1.80526	1.74391	0.783153	0.950092	1.00114
Zj01G004690	0.463562	0.140878	1.18029	0.526251	0.522213	0.67614
Zj03G020690	3.57887	2.95756	2.61056	2.07657	2.46748	2.53841
Zj09G015060	12.8959	12.0663	12.8654	15.1989	15.0201	12.5442
Zj07G011890	33.6177	30.0869	29.5028	32.2962	37.2383	35.1836
Zj12G014790	17.2279	17.8462	16.3585	16.9193	18.2473	16.6564
Zj02G011490	6.90275	11.0293	10.6236	7.81343	8.39281	11.9763
Zj12G010740	0	0	0	0	0	0
Zj10G001080	62.9625	60.2703	57.839	57.6031	61.0831	68.2408
Zj10G009250	0	0	0	0	0	0
Zj09G012490	0	0.059637	0	0.008306	0	0
Zj01G027940	3.9951	4.56807	3.64018	3.5452	4.49585	4.01328
Zj09G013720	12.9533	10.7042	11.8833	23.7468	23.2585	22.2283
Zj02G005450	50.4475	51.1847	48.6186	54.0613	50.8573	50.6338
Zj01G007760	27.0106	29.4703	29.6227	27.5121	30.4226	27.2491
Zj01G026010	0.837315	0	0.02682	2.39027	2.56001	2.5685
Zj01G003470	8.87002	9.27174	9.73767	7.41272	5.02653	6.50427
Zj10G004560	0	0.162823	0.258596	0	0	0.098676
Zj04G009560	19.7414	22.6249	19.8127	17.3212	20.3453	16.1369
Zj11G004070	0.875141	1.50895	0.651642	0.330339	0.957677	0.766061
Zj02G001510	0.866951	1.43765	0.941417	0.658768	0.770709	0.924247
Zj07G010140	67.3465	65.9548	65.7115	58.913	60.0446	58.6751
Zj06G014140	6.80776	6.14029	6.78378	7.02722	7.37366	9.23465
Zj09G008310	20.0129	20.3985	17.9706	11.197	10.1735	11.0523
Zj10G008610	31.2479	34.5699	33.9084	33.403	33.7875	34.6821
Zj07G011230	16.8989	16.0767	17.397	13.3151	11.5083	12.7786
Zj06G013490	652.014	657.936	668.382	1506.57	1550.15	1534.49
Zj04G001360	0	0.076757	0	0.267041	0.89403	1.04716
Zj08G026360	0	0	0	0	0	0
Zj03G023270	23.2567	25.8885	24.4679	25.4439	27.8117	28.7137
Zj03G011620	0	0	0	0	0	0.075596
Zj04G020670	17.3822	18.8689	13.7758	11.0436	9.56044	11.1069
Zj09G012230	0	0	0	0	0	0
Zj02G010720	1.89394	2.43632	3.73145	2.59115	3.01919	1.53285
Zj10G012870	37.2037	38.9154	39.5495	23.0731	19.4492	21.528
Zj09G020780	33.9896	35.6653	37.8547	44.812	51.6353	45.8725
Zj01G012580	1.5827	1.57664	1.13154	1.10652	2.32537	2.82194
Zj02G002150	0	0	0	0	0	0
Zj05G011300	0	0	0	0	0	0
Zj10G015470	11.2118	9.04403	9.85906	1.77644	1.82763	2.22445
Zj09G021780	0	0	0.229082	0	0.02452	0
Zj10G007030	1.23042	4.76763	1.91227	1.26387	1.1299	1.73904
Zj10G000020	20.986	21.2666	19.6498	20.5471	21.8605	21.673
Zj12G017910	183.41	180.848	187.816	536.389	532.308	513.477
Zj10G005760	0.189159	0.105716	0.060509	0	0	0
Zj09G016800	18.9375	21.3029	17.8283	15.4564	17.2521	19.0724
Zj11G004920	9.97212	9.4948	9.84365	7.85994	10.3544	8.68771
Zj01G024950	0	0	0	0	0	0
Zj08G027090	0	0	0	0	0	0
Zj10G012290	0	0	0	0	0	0
Zj11G011340	27.4824	25.5669	22.1411	55.484	56.6659	56.1392
Zj03G024590	0	0	0	0	0	0
Zj11G006560	17.1103	21.1781	21.7998	17.551	19.794	18.8504
Zj01G004900	0	0	0	0.155724	0.052012	0
NewGene_2258	6.09259	5.63749	6.85015	3.33771	4.19362	2.61993
Zj12G012240	15.0704	21.8901	23.9375	19.8667	17.4402	20.7076
Zj08G027540	0	0	0	0	0	0
Zj02G003200	2.85706	2.9205	2.56409	1.90979	2.46693	3.03699
Zj10G012120	31.5554	31.0388	30.1613	23.2654	21.0312	21.7655
Zj05G017220	30.2726	23.3243	26.5442	21.7307	15.163	18.5859
Zj10G002100	71.7054	65.768	72.6275	60.8189	63.4493	56.3641
Zj08G031510	0	0	0	0.010566	0	0
Zj10G013450	1.36334	0.640415	0.615333	0.125093	0.285748	0.767843
Zj10G001860	0	0	0.075721	0	0	0
Zj01G005050	16.7667	14.2187	15.5734	18.1111	21.1913	22.1236
Zj06G017550	19.0909	18.7022	17.6526	20.4298	21.1091	18.6461
Zj10G006070	28.3537	25.3873	24.7735	28.0604	30.8319	30.3405
Zj08G030390	0	0	0	0	0	0
Zj03G015760	24.7714	27.509	28.1204	15.7247	20.0729	16.7462
Zj10G013980	1.73592	1.23788	1.4859	0.568528	0.559692	0.094471
Zj01G015020	189.634	181.89	186.855	209.134	218.286	202.332
Zj07G018080	20.04	21.7857	17.4616	24.072	23.8352	20.2515
Zj04G015740	2.6565	2.4182	1.69384	1.41764	1.43724	1.61652
Zj06G015950	1.4142	2.60601	2.3984	0.27969	0.297906	0.23066
Zj03G000730	0	0	0.008885	0	0	0
Zj04G011450	0	1.14125	0	0.556372	0.121339	0.027127
Zj03G013390	1.74471	2.05255	1.70512	0.744822	0.956151	0.783549
Zj03G008500	0	0	0	0	0	0
Zj08G020010	0	0	0	0	0	0
Zj06G000400	11.426	7.97301	8.36291	4.72374	4.34773	4.41771
Zj07G012150	0.205739	0.151704	0.14481	0	0	0.039668
Zj04G001630	0.17067	0.349554	0.438722	0.351936	0.564221	0.548489
Zj06G012450	4.88442	4.93711	4.05295	3.28163	3.78344	4.56092
Zj08G012020	51.9165	50.7011	55.0205	177.757	173.749	171.476
Zj07G017500	0	0	0	0	0	0
Zj06G011180	78.4157	77.5158	69.1325	87.8593	81.2833	81.2791
Zj01G033460	0	0	0	0	0	0
Zj09G018340	0	0	0	0	0	0
Zj03G000080	0	0	0	0	0	0.077706
Zj10G010180	0.651409	0.643376	0.368503	0.290265	0.28394	0.237291
Zj01G000100	0	0.927586	0.526298	0.077145	0.135917	0
Zj05G017910	0	0.031103	0.145475	0	0.041968	0
Zj01G012050	43.6134	40.8168	39.362	34.0654	32.6398	33.9002
Zj02G004260	17.2607	17.8991	15.6746	19.0021	20.0148	19.5311
Zj05G013210	25.3295	25.8807	25.1635	20.8538	23.0113	23.0786
Zj06G016200	20.2341	23.7215	20.4954	21.4316	19.9871	21.2075
Zj08G003400	13.6551	11.5054	13.1251	10.6929	12.6763	12.2493
Zj05G006370	4.00237	3.1967	4.26728	3.76421	4.10694	4.57649
Zj06G012980	18.9981	13.1115	13.829	9.2155	11.5942	15.6738
Zj05G009340	1.78156	1.48045	1.79385	0.914907	0.925735	0.662785
Zj08G021650	0	0	0	0	0	0
Zj06G018370	27.7371	20.3666	27.9452	28.0077	23.403	21.1161
Zj03G012230	52.6708	53.5815	53.642	61.8751	53.8957	56.4875
Zj08G025790	0	0	0	0	0	0
Zj01G026650	0.753861	0.90672	0.967043	0.642895	1.10666	0.515354
Zj06G010580	4.74339	5.0207	6.63799	9.68791	11.8612	13.4257
Zj10G007850	16.5632	22.2056	13.0087	13.5692	12.5487	13.8108
Zj10G011580	27.4229	22.7005	23.2469	33.3402	28.049	31.9732
Zj04G011550	0.083503	0	0.192785	0	0.46123	0
Zj10G015800	0	0	0	0	0	0.288207
Zj12G018850	23.0646	22.2602	24.2036	44.7539	44.6905	42.6274
Zj12G013800	1.25408	0.780099	1.71274	1.30117	0.83861	1.29342
Zj08G015550	2.63196	2.61602	2.30267	1.7751	1.69615	1.7372
Zj02G021490	118.971	119.156	122.221	125.429	122.573	125.37
Zj01G014850	0	0	0	0	0	0
Zj03G006360	0	0	0	0	0	0
Zj12G019180	26.0566	23.1026	25.6738	41.5561	43.2623	45.8918
NewGene_508	258.544	254.688	254.329	252.494	249.567	242.364
NewGene_509	0.405204	1.15069	0.427008	0.804398	0.380218	0.289735
Zj02G019390	0	0	0	0	0	0
Zj11G003000	45.7284	50.618	49.2618	75.6291	77.8223	70.7959
NewGene_503	0.747021	0.256483	0.536234	0.323727	0.820693	0.437804
NewGene_500	2.15621	3.58718	3.91329	2.33538	2.91324	4.40419
NewGene_501	0	0	0.248069	0	0	0
Zj07G005910	26.5651	33.4115	29.8754	9.77535	11.4995	7.88715
NewGene_505	0	0.624809	0.023217	0	0	0
Zj06G004870	29.2806	25.9111	30.9819	19.7866	19.4581	20.9634
Zj01G000810	5.43359	3.55592	3.57288	3.46498	2.31729	2.4623
Zj08G015080	0	0	0	0	0	0
Zj08G022300	0	0	0	0	0	0
Zj02G019640	12.4579	14.8305	15.0441	9.3247	10.886	9.87271
Zj12G004360	11.832	12.9024	12.9499	13.011	14.7174	13.1024
Zj08G023650	0	0	0	0	0	0
Zj08G027930	0.075267	0	0	0	0	0
Zj09G001660	1.2865	0.047475	0.219317	0	0	0.174629
Zj12G019720	5.08141	4.88868	5.16826	3.67666	4.83777	4.30882
Zj04G017360	2.39819	3.15743	2.14043	4.34684	4.33689	3.86697
Zj01G017310	0.374432	1.74974	0.403478	0	1.39627	0
Zj04G017070	54.8111	52.5199	56.2463	94.0144	96.7131	92.7684
Zj03G016440	25.077	23.8946	23.7165	14.6183	14.498	14.2705
Zj12G004460	11.1271	11.1059	11.0646	2.97143	5.0938	4.04965
Zj02G013090	19.6157	15.0193	18.1019	12.9528	14.1575	13.9869
Zj09G006120	0.590236	0.187264	0.753133	0.752507	0.476564	0.280181
Zj04G009040	5.31635	4.53013	4.58036	3.64253	3.73263	3.4661
Zj08G009160	69.9628	72.885	74.4743	63.2635	63.6209	67.5668
Zj10G004000	19.1124	21.71	20.6781	21.9255	18.2558	18.0418
Zj01G009990	18.5545	21.6302	19.2704	18.5288	16.2174	17.8468
Zj04G003000	6.12991	6.02106	5.85626	3.79307	4.22992	5.94062
Zj03G017310	3.34369	4.83781	3.83835	1.30784	2.62023	0.967229
Zj07G003810	0	0	0.070827	0	0	0
Zj02G000730	0.398229	1.95979	0.508437	0.125757	0.311613	0.367872
Zj01G002520	1.15616	1.15976	1.05161	0.815192	0.673183	0.567783
Zj09G020990	0	0	0	0	0	0
Zj01G012840	0.364766	0.070021	0	0	0	0
Zj06G006990	0.196785	0	0.023275	0.103022	0.314332	0
Zj01G015810	0	0	0	0	0	0
Zj02G016570	426.268	405.804	425.449	351.507	350.384	366.759
Zj06G002110	55.9497	56.0673	53.1033	65.7938	65.2231	65.6212
Zj04G020330	34.2916	37.4051	34.9182	37.6113	41.7443	40.1946
Zj02G018510	5.76115	4.81439	5.80472	4.27444	4.51166	4.60721
Zj08G010070	0	0	0	0	0	0
Zj02G012050	27.0395	23.2231	25.239	19.482	23.5926	20.1019
Zj06G003240	3.18209	4.13454	5.51436	1.35527	1.12557	2.88049
Zj12G006270	2.22653	1.63737	1.22792	1.78771	1.29255	1.50891
Zj01G008710	0.098509	0	0	0	0	0
Zj04G009790	0	0	0	0	0	0
Zj07G007660	0	0	0.131368	0	0	0
Zj03G005040	0	0	0	0	0	0
Zj04G012160	17.0161	18.1706	18.1374	12.7615	13.2334	12.0957
NewGene_14	0.946025	0.851408	0.673484	0.517825	1.16805	0.213322
Zj07G006390	0	0.077115	0.043349	0	0	0
Zj08G011000	163.171	171.141	161.809	182.277	172.147	165.929
Zj05G016630	0	0	0	0	0	0
Zj10G010970	0	0	0.057319	0	0	0
Zj03G011420	59.3679	53.8045	54.488	32.5354	30.9706	30.8643
Zj03G011250	0	0	0	0	0	0
Zj08G000970	1.12449	1.10111	0.968455	1.76533	0.396942	1.22148
Zj08G028300	0	0	0	0	0	0
Zj08G017520	174.144	179.255	177.778	73.3182	71.8666	78.6022
Zj09G000200	1.91185	1.85503	2.3747	1.21266	1.61616	1.72196
Zj06G018540	11.1891	9.03211	10.2762	4.57195	5.56133	4.77684
Zj07G001230	0	0	0	0	0	0
Zj08G009830	6.88436	8.17364	7.7362	6.1488	4.81675	5.6655
Zj05G003930	0.14491	0.414406	0	0.187657	0	0
Zj08G029950	0	0	0.133675	0	0	0.068827
Zj09G018430	61.6107	58.1746	56.7605	55.3578	53.9827	57.0756
Zj04G014860	0	0	0	0	0	0
Zj01G016540	41.1901	43.4669	42.0585	35.1901	35.5097	33.0823
Zj01G019250	0.827032	0.762008	0.51206	0.694799	0.803822	0.520734
Zj11G013690	0	0	0	0	0	0
Zj01G022380	19.2997	22.2434	19.8431	11.1635	13.5892	13.2399
Zj03G014150	1.29208	2.21637	1.08126	1.29713	1.41323	2.34864
Zj02G015500	2.92621	3.9774	3.96129	2.99314	4.0073	3.09012
Zj08G007470	4.1268	4.00208	2.5476	5.0382	4.19918	5.91421
Zj01G011000	0	0	0	0	0	0
Zj01G014030	0	0.058438	0.171083	0.592771	0.311014	0.981424
Zj06G006560	16.2779	16.3282	13.8993	7.72184	6.88868	7.04458
Zj04G002830	0	0	0.044192	0	0	0
Zj09G018380	11.5136	11.1998	10.4586	7.0255	5.2125	3.18919
Zj07G002850	99.8836	105.493	93.5949	91.3756	88.019	85.3192
Zj09G009200	2.75148	1.74047	4.36439	1.97276	1.53065	2.13369
Zj11G015930	27.5526	25.4058	26.2796	29.9345	27.3493	26.5774
Zj08G022880	0	0	0	0	0	0
Zj07G001620	0.280672	0.087887	0.531938	1.30731	1.51168	1.35718
Zj04G012830	0.067538	0.350476	0	0.112245	0	0
Zj03G005950	0	0	0	0	0	0
Zj02G014060	78.9311	75.0708	71.0793	168.988	176.702	167.91
Zj11G013520	32.1458	29.9635	30.6656	29.9711	30.7144	30.5983
Zj08G016040	0	0.110416	0.328656	0	0	0
Zj02G011650	2.01675	0.871664	2.0979	1.27911	1.1622	2.20957
Zj06G001330	76.1097	79.1994	79.526	64.2937	62.2996	63.5978
Zj06G017610	77.478	75.6409	75.512	64.5097	64.9978	62.3843
Zj05G001390	0	0	0.025335	0	0	0
Zj08G028870	0	0	0	0	0	0
Zj09G013520	15.7166	14.9744	14.9251	15.5746	16.2986	14.5735
Zj08G001730	15.202	14.6726	14.957	13.537	16.7538	15.9814
Zj03G015200	338.682	325.905	320.53	281.307	283.886	290.244
Zj01G023260	21.3381	23.0499	21.3577	32.9763	30.9088	33.4511
Zj04G010090	1.83726	1.61221	0.838388	0.871536	0.330618	0
Zj06G003930	6.35395	5.12021	5.49431	5.13894	3.96937	4.27534
Zj08G003380	2.95872	4.5154	3.74327	4.45384	3.39544	4.62756
Zj12G018440	1782.69	1774.66	1810.22	2036.17	2037.09	2019.43
Zj02G001750	0.197468	0.092775	0.075407	0.050805	0.130442	0
Zj02G009560	15.8416	16.6203	15.4092	9.37082	12.0365	9.17255
Zj07G010300	143.543	141.295	137.956	171.218	182.417	166.637
Zj09G013290	511.746	503.442	531.052	394.596	402.622	432.079
Zj03G004600	0	0	0	0	0.042136	0
Zj11G015200	52.8683	53.0094	54.577	39.251	33.7722	37.984
Zj04G018770	0	0	0	0	0	0
Zj08G012340	31.7547	31.9612	34.3855	28.4309	28.0137	28.7908
Zj01G012060	0	0	0	0	0	0
Zj07G008360	0	0	0	0	0	0
Zj12G006910	2.57107	3.60649	4.19278	2.8257	2.7651	3.09373
Zj04G010540	0	0	0	0	0	0
Zj04G004860	1.60055	0.57591	0.716768	1.9591	3.01755	2.08122
Zj09G002870	7.39569	6.254	8.80294	7.38341	7.03778	7.29139
Zj03G007550	0	0	0	0	0	0
Zj02G010520	43.9609	45.5922	42.5744	32.679	31.4352	30.8639
Zj07G000170	4.26996	4.45676	3.5054	4.86715	3.57177	3.68808
Zj02G009690	204.746	192.084	197.666	296.519	304.217	300.027
Zj09G007310	28.9772	24.0763	26.165	24.0981	26.1727	28.2667
Zj08G008710	10.0328	8.63123	8.1238	10.4341	9.77959	9.58332
Zj12G012640	0	0	0	0	0	0
Zj06G015070	13.2305	10.8878	12.9782	6.40053	6.84273	7.05068
Zj02G016960	5.96279	4.94055	5.29402	4.47869	2.46056	4.80408
Zj08G021510	0	0	0	0	0	0
Zj11G007470	21.5755	22.7039	21.0546	17.5257	20.1614	19.648
Zj08G017830	11.0305	9.88626	9.31068	9.81233	10.9492	10.9188
Zj10G009980	23.9187	24.0977	23.6192	11.9271	12.7859	11.0109
Zj04G006640	0	0	0	0	0	0
Zj12G003980	5.5792	5.87326	4.96999	4.39354	5.70817	5.43585
Zj07G004700	1.14109	0.451438	1.03213	0.707916	0.971353	1.11154
Zj07G000280	37.3123	37.663	36.8244	30.4849	27.5828	29.0828
Zj06G004670	0	0.139369	0	0.141402	0.118561	0
Zj10G008050	0	0	0	0	0	0
Zj06G021960	14.4248	11.9907	14.0993	7.96943	9.15037	9.20303
Zj05G001640	0	0	0	0	0	0
Zj01G018930	0	0	0	0	0	0
Zj05G000510	0.230131	0.340492	0.143142	0.458305	0	0.080252
Zj06G020380	0	0	0	0	0	0
Zj11G010180	0.275673	0.362982	0.434103	0	0	0.119199
Zj06G004680	6.19711	7.6243	10.6411	4.45466	5.13469	6.96834
Zj03G013180	0	0	0	0	0	0
Zj08G004810	0.909746	0.555679	2.73925	9.47604	8.59812	8.45973
Zj01G022600	6.60058	7.60928	6.63448	4.85884	5.51735	6.18105
Zj04G013010	0.109493	0.47484	1.05756	0.990715	1.04508	0.719191
Zj03G002730	0.148381	0	0	0	0	0
Zj01G029650	455.762	436.546	479.127	405.838	370.427	410.494
Zj11G000600	42.1932	44.5495	43.7425	37.4296	35.7165	37.9517
Zj01G011780	0.540758	0.277024	0.230125	0	0	0
Zj11G005230	2.40927	3.10939	1.71016	1.89148	2.46447	2.34959
Zj08G000120	77.6717	78.8588	70.5066	65.0473	63.2341	62.2753
Zj11G011580	119.017	122.316	134.661	106.79	109.699	120.227
Zj02G007340	0.419518	0.676337	0.41911	0.460727	0.368118	0.634527
Zj03G006600	0	0	0	0	0.021004	0
Zj01G027540	23.6244	20.0791	19.9856	26.594	21.3947	24.7248
Zj11G006760	2.77447	3.90293	2.92913	2.58598	2.9194	2.64577
Zj08G002410	0.110755	0.034248	0.099074	0.114034	0	0
Zj12G002160	0.589093	0.294113	0.586706	0.026254	0.094552	0.035202
Zj08G009440	250.956	250.288	245.238	289.656	271.614	274.859
Zj03G016160	154	140.823	150.063	136.225	129.026	131.443
Zj04G007060	3.83649	4.61615	2.84556	3.61458	3.48686	4.29576
Zj04G000570	4.90203	8.28928	6.93687	4.07626	4.57499	4.32329
Zj11G009720	9.92291	8.37969	8.89006	5.33979	7.07494	7.0327
Zj07G016070	46.4865	45.4214	42.2197	52.5147	58.2302	57.8312
Zj07G000820	0	0	0	0	0	0
Zj06G021380	0	0	0	0	0	0
Zj12G000980	8.76788	7.96681	7.12583	6.09558	6.23009	9.22516
Zj12G005750	10.5398	15.0093	13.356	5.58847	7.71738	6.94686
Zj03G024860	0	0	0	0	0	0
Zj01G021220	13.9296	13.9372	14.9678	11.1717	10.9303	10.658
Zj06G005480	20.0486	19.8128	19.7404	13.7197	16.5923	14.5937
Zj07G003730	0	0	0	0	0	0
Zj01G011510	93.2804	79.0937	83.9471	74.9096	75.9693	71.6227
Zj08G011060	16.1152	15.6585	14.2385	12.3531	15.3765	16.5772
Zj03G011530	0	0	0	0	0	0
Zj12G002290	68.464	61.7646	64.8708	84.1501	94.3196	90.416
Zj06G002650	6.37756	5.55685	4.92537	5.80847	5.39539	4.26659
Zj12G007660	5.1178	4.64042	4.2995	4.29255	2.00191	3.51814
Zj09G017990	22.6266	23.1139	20.2325	34.4701	40.8308	35.4146
Zj05G012320	0.89067	0.085505	1.0754	0.907325	0.609453	0.334953
Zj06G021030	11.6334	10.9182	11.0846	8.31746	9.29229	8.36054
Zj06G009680	25.0858	21.3541	22.9055	23.8032	23.5464	22.4325
Zj05G002600	1.76201	3.72625	1.93151	1.95073	1.83935	2.74175
Zj08G016870	14.1498	13.8475	14.9843	2.53948	4.02967	4.02959
Zj06G005150	24.9456	26.4085	29.4264	12.5353	10.0034	12.6188
Zj01G025370	12.8338	13.8427	11.8965	11.0179	10.1622	9.41143
Zj08G014580	22.8473	23.3313	23.6573	31.3154	30.9881	30.6603
Zj08G030150	0	0	0	0	0	0
NewGene_1433	1.85853	1.59289	1.35035	1.84498	1.16492	1.87679
Zj10G016910	9.43354	9.65652	9.44106	4.19024	7.42217	7.25735
Zj01G026630	27.5287	35.3472	32.015	60.8709	66.5124	57.4268
Zj03G010640	14.2846	12.4265	12.3153	9.73949	8.90949	10.7215
Zj11G007490	51.6451	40.217	49.6269	48.6706	51.8382	40.1352
Zj04G003760	0	0	0	0	0	0
Zj03G019920	2.44714	1.57574	1.15525	0.245764	1.19001	0.306014
Zj06G022600	2.57216	0.204778	0.484761	0.246032	0.139289	1.07597
Zj08G002440	59.3804	59.634	54.9709	54.1349	53.8288	58.8507
Zj01G028290	0	0	0	0	0	0
Zj09G010170	0	0	0	0	0	0
Zj11G001260	12.4992	9.33126	13.64	9.21134	9.45866	11.3861
Zj03G003920	0	0	0	0	0	0
Zj07G012790	1.1009	0.427924	0.712249	0.316937	1.04778	1.12112
Zj03G009920	0	0	0	0	0	0
Zj03G018340	292.781	294.894	293.626	585.998	588.988	584.438
Zj12G009110	0.537934	0.564251	0.816331	0.391568	0.981637	0.414336
Zj04G004080	0	0	0	0	0	0
Zj06G008790	0	0.388714	0.672753	0.957587	0	0.852879
Zj01G003920	10.1765	9.3692	9.85131	16.0575	14.0175	14.4536
Zj05G005550	10.8799	9.92625	9.12771	7.83486	7.98111	8.5077
Zj07G002900	0	0	0	0	0	0
Zj03G019690	25.8294	25.0274	22.4095	21.8725	21.494	22.6465
Zj12G006130	0	0	0.277138	0	0.401366	0.096756
Zj12G016450	37.849	32.7716	33.4714	32.2987	32.1345	30.3187
Zj07G014430	0.38913	0	0.156783	0.087458	0.171293	0.128034
Zj11G002510	42.5181	45.6935	47.3902	51.8183	46.4816	46.3421
Zj04G019410	45.1408	45.8731	42.2894	41.1774	48.3304	40.7883
Zj02G004060	0	0	0	0	0	0
Zj03G021990	0.560603	0.230468	0.597713	0	0	0.05743
Zj11G009750	21.343	19.4546	22.4596	15.2453	18.6298	17.7742
Zj05G013050	0.278146	0	0	0	0	0
Zj01G010750	129.941	116.283	123.951	134.775	139.837	132.97
Zj05G018000	4.2489	3.61645	3.31867	2.94787	3.4287	3.98691
Zj08G019520	0	0	0	0	0	0
Zj03G023840	21.4501	20.4007	20.2219	29.8374	34	32.1996
Zj09G005420	15.6454	16.5319	16.6494	14.8764	14.8147	16.921
Zj05G014580	0	0	0	0	0	0
Zj05G009580	5.42096	5.53466	5.85358	4.65198	5.49571	4.83664
Zj05G011560	15.4989	15.9515	17.271	15.547	14.9766	15.6428
Zj08G024820	0	0	0	0	0	0
Zj03G022710	9.34404	8.44077	7.11562	7.0167	4.75895	4.05382
Zj08G018180	0.950055	0.681822	1.87197	0.799257	0.912749	1.04248
Zj06G008240	93.5972	100.067	89.0946	67.0778	69.6896	73.9413
Zj08G017050	4.52441	4.98922	1.53672	2.651	2.70008	1.44182
Zj01G005440	0.749736	0.523204	0.711948	0.293304	0.362923	0.381272
Zj03G000010	0	0	0	0.085226	0	0.137642
Zj01G030060	0	0	0	0	0	0
Zj05G013580	0	0	0	0	0	0
Zj04G005680	10.0804	12.5688	11.3826	15.234	14.2582	11.0126
Zj05G006600	10.3908	8.04791	8.80027	6.46824	5.85595	9.13298
Zj05G011690	0.254049	0	0	0.18018	0.257089	0.136499
Zj09G014500	41.9586	31.5643	34.3229	35.3394	35.0767	35.4404
Zj07G014290	18.2964	15.6096	19.2579	14.9231	12.0765	16.9535
Zj12G000470	0.545508	0.564825	1.34219	2.22133	1.29052	1.29889
Zj05G004600	9.81088	12.1341	9.74369	9.41021	10.2517	9.23851
Zj05G008180	0.471127	0.548696	0.698573	0.316293	0.8297	0.760134
Zj04G005350	3.47612	3.06809	4.00336	2.81553	4.13914	4.12341
NewGene_1766	0.469378	0.514435	0.901451	1.33082	1.17267	0.556199
Zj04G008550	0.531681	0.631992	0.271436	0.619132	0.387049	0.196193
NewGene_1762	41.5006	41.7924	46.1721	57.9023	55.9336	54.2043
NewGene_1763	30.1541	30.4863	27.9491	38.4834	39.0822	32.4838
Zj07G015740	0	0	0	0	0	0
Zj12G014340	0.217646	0	0.246857	0.318787	0.258187	0.213762
Zj11G003640	0	0.733266	0.324717	0.160996	0	0.926924
Zj09G015450	30.7312	32.8872	29.8331	29.6601	26.8834	25.658
Zj12G015430	0.37397	0.306509	0.947317	1.75098	1.5421	2.40447
Zj10G009040	6.19322	6.72186	8.17376	9.11805	7.03514	7.65423
Zj12G012420	1.07837	1.64731	0.96757	1.69808	1.81035	1.94046
Zj01G019170	10.7315	10.9655	10.5632	12.835	11.7283	11.3686
Zj02G004930	0.395197	0.514051	0.350016	0.135682	0.087903	0.224287
Zj10G007910	7.17613	8.67903	5.46313	5.09864	6.33626	5.4063
Zj12G017490	0	0	0	0	0	0
Zj01G004710	2.40606	4.17306	3.289	3.70055	8.16691	3.29535
Zj09G019170	7.18894	8.43243	8.20222	7.93121	5.4388	7.48892
Zj03G024000	0	0	0	0	0	0
Zj07G011910	79.6632	78.454	80.8758	39.2652	38.6364	40.218
Zj04G008880	3.07903	2.92929	2.40144	2.26981	1.93948	2.66236
Zj04G007850	6.64138	6.24326	5.68046	5.73714	6.60679	5.69053
Zj01G011800	123.617	125.495	137.051	140.022	129.183	128.812
Zj01G031330	29.5788	27.4642	29.443	18.2446	18.0016	19.1679
Zj01G007350	47.7949	46.963	49.6881	38.4477	43.9233	38.0909
Zj03G020710	31.2578	32.3159	33.6052	16.3393	20.9786	15.4086
Zj02G011350	0	0	0	0	0	0
[truncated: 26,594 more rows]
