# Supplementary material for: Phytoplasma Effector SJP8 Suppresses Host Immunity by Promoting the Degradation of ZjMYB15 and ZjMYB86‐like to Perturb Jasmonic Acid and Hydrogen Peroxide Homeostasis in Jujube
Source: Mol Plant Pathol. 2026 Jul 10;27(7):e70315. doi: 10.1111/mpp.70315 (PMC13351939; doi:10.1111/mpp.70315)
Supplement: Supplementary file 28 — Table S3: RNA‐seq expression values (FPKM) for all genes in SJP8‐overexpressing Arabidopsis thaliana . [file MPP-27-e70315-s040.xlsx]

## Sheet: Table S3
Table S3. RNA-seq expression values (FPKM) for all genes in SJP8-overexpressing A. thaliana.
#ID	GFP-1	GFP-2	GFP-3	SJP8-1	SJP8-2	SJP8-3
AT4G22890	186.366	215.555	219.002	221.875	227.114	222.082
AT3G27910	0	0	0	0	0	0
AT1G06620	24.0267	25.6207	26.5346	23.2968	24.1188	22.6615
AT5G54067	0.018124	0	0.009185	0	0.028063	0.041104
AT2G34630	9.10629	11.7741	10.2765	13.0858	15.9949	12.389
AT2G46660	0.607302	0.342143	0.133686	0.456748	0.258995	0.215226
AT2G25590	30.5246	29.1115	28.8748	32.9918	31.2396	27.7006
AT1G43171	0	0	0	0	0	0
AT5G25130	42.2574	40.1837	38.6179	54.4399	54.5093	51.5913
AT2G32280	17.8613	19.5647	18.7021	12.9043	10.7091	16.0086
AT3G15020	8.2658	8.10887	10.3519	12.7772	11.8539	10.9705
AT5G61100	0.781957	1.4053	0.633735	1.05442	0.80161	1.27267
AT5G01650	38.9784	53.7588	47.9495	56.0095	62.1388	57.0059
AT5G05570	9.03137	7.62762	8.29042	7.99832	7.47672	6.65351
AT3G09770	101.554	89.7788	88.8136	69.3397	72.2474	67.6226
AT3G10210	25.6503	25.9737	31.1583	26.983	25.3966	23.9394
AT5G06000	0.512552	0.39078	0.632283	0.876312	1.02448	0.522118
AT5G64620	6.58669	7.2493	8.4238	12.2041	11.3644	11.6383
AT1G75280	763.736	748.958	745.258	692.767	701.162	715.639
AT4G25040	0	0.055204	0	0	0	0
AT1G03010	0.534143	0.377383	0.378041	0.523995	0.761799	0.719026
AT1G19850	18.644	19.4734	17.7148	14.3537	14.6894	13.6155
AT3G56710	51.8405	60.5505	58.5804	35.1461	34.1642	36.4286
AT1G30610	5.30681	5.83468	5.90875	5.059	5.73688	6.16314
AT5G62660	0	0	0	0	0	0
AT3G01516	0	0	0	0.890539	0.020141	0.259774
AT3G05870	6.05536	7.21464	7.20761	6.8293	8.682	7.62516
AT3G01510	5.48114	6.0514	6.04241	5.45391	5.29282	4.77251
AT4G33890	21.7454	23.2112	22.6352	24.6906	23.1997	20.5034
AT2G01860	5.19754	5.64525	5.25375	4.29268	4.08172	4.54345
AT1G74880	51.5564	47.7778	46.4007	41.7446	40.268	41.6602
AT3G27710	0.153889	0	0	0.052632	0	0.026531
AT3G18420	15.1664	14.5511	17.2444	14.7438	17.5413	15.0313
AT1G06990	0	0	0	0	0	0
AT3G14770	2.51651	3.7948	3.22446	4.42321	4.08522	4.87223
AT4G12460	24.2101	22.0127	22.8217	19.5492	19.374	18.0681
AT3G13740	40.9241	48.4995	46.854	39.0818	39.5153	36.7752
AT1G75420	11.6942	11.7965	13.4396	13.534	12.6072	11.694
AT1G70410	71.6838	68.4831	67.401	63.2459	64.1386	59.7103
AT5G53140	65.3551	69.9459	63.727	66.4544	69.3937	67.1964
AT4G13730	17.5423	20.4556	21.0299	17.0074	17.6421	17.7434
ATMG01170	1.21243	0.825597	0.977492	0.779872	0.948107	0.936476
AT2G24310	0.047392	0.251596	0.259558	0.170307	0.283465	0.228694
AT5G61810	15.7384	15.7043	16.309	26.3171	21.4151	21.2721
AT4G28440	28.8692	33.3159	33.0968	30.2685	32.1902	32.8423
AT4G30270	509.892	481.377	487.669	605.035	569.631	604.55
AT2G33620	72.9221	72.4607	73.9436	75.8831	74.2407	74.0348
AT2G38630	6.91769	6.62334	5.57974	5.71614	6.06963	6.54093
AT2G29590	11.6038	10.0365	9.12307	11.3782	12.3361	13.8168
AT5G11340	19.1983	18.888	18.6534	20.808	20.8835	19.8401
NewGene_159	0	0	0	0.086266	0.415641	0
NewGene_158	0.428719	0.377625	0.534747	0.869669	0.403998	0.321333
NewGene_155	0.123409	0.164376	0.40817	0.253203	0.184385	0.328319
NewGene_157	2.91222	2.93149	2.79302	2.60961	3.03931	3.26351
AT2G31710	13.0878	12.7137	13.6562	17.1412	18.8941	14.557
NewGene_151	0	0.521335	0.157451	0.53419	0.316289	0.255562
NewGene_150	0	0	0	0.430493	0	0
AT5G15840	0.659662	0.526963	0.560888	0.682025	0.84564	0.834959
NewGene_152	1.32695	2.31995	1.41436	1.83531	1.21902	0.867615
AT1G36310	15.0031	15.4864	16.5067	14.0326	15.0438	14.9054
AT3G02090	105.095	105.879	106.979	96.7002	89.5238	97.9773
AT1G74360	5.62525	5.09421	5.56527	5.71635	5.09165	5.54749
AT2G26810	8.15071	9.26838	9.27073	8.95053	8.71979	8.47668
AT3G42940	0	0	0	0	0	0
AT2G44360	31.3825	29.0904	25.6261	30.8472	35.0993	29.3792
AT4G31630	0	0.034086	0.030801	0	0	0
AT5G11690	6.06867	7.44927	7.22643	6.31122	7.23505	9.26357
AT4G20790	0	0	0	0	0	0
AT1G58430	0.041074	0	0	0.228688	0	0
AT4G36945	10.7987	10.4499	10.9342	12.4266	10.4828	11.0412
AT5G57240	0.645239	0.262296	0.311147	0.85663	0.655348	0.894081
AT4G36940	13.0541	13.7918	12.4791	11.4754	14.7055	11.1145
AT1G73140	4.03369	4.26957	3.84193	3.74724	4.5653	4.41152
AT4G23440	2.23614	1.78092	2.12467	3.09053	3.08043	2.87243
AT2G40840	53.0973	55.4607	53.8822	49.37	49.4415	48.3781
AT3G07110	57.1409	63.5434	64.1935	72.6083	72.6189	69.1434
AT1G72810	17.2599	19.7719	18.2949	20.7515	22.3629	21.2272
AT5G23950	0.252536	0.824669	0.510016	0.707029	0.786449	0.219135
AT4G20860	18.178	18.6184	17.0115	8.03377	6.06763	6.8458
AT2G41460	5.38385	5.90047	5.15071	4.72211	3.35396	4.26751
AT1G63810	4.73927	4.00662	4.2034	3.61732	3.61077	3.39891
AT2G40590	21.3003	27.3278	21.3111	25.4172	25.7531	27.2185
AT1G68790	19.429	17.3811	16.2302	15.6734	16.1642	14.3373
AT1G68795	2.32651	2.00133	1.87203	2.99087	2.73355	2.46371
AT3G25210	6.78128	7.77257	7.17729	6.14533	5.8803	6.18916
AT2G39270	21.1873	20.015	20.4397	18.8189	20.3446	20.8259
AT4G09750	3.72327	3.84807	3.85248	5.31853	4.9264	5.88416
AT4G36360	37.2076	35.5416	34.4733	43.8408	44.8821	44.778
AT3G18100	5.22781	4.93503	3.45547	5.09468	5.47542	4.03693
AT2G19710	5.99326	5.75062	5.3582	4.47079	4.90342	4.16643
AT2G37380	0.144449	0.039688	0.040351	0.391664	0.24163	0.374799
AT1G76240	18.8131	13.926	13.8831	25.9699	22.6693	26.5702
AT5G10560	10.9668	11.6588	10.8597	10.7318	10.5993	9.34058
AT3G45700	0.142893	0.239422	0.055123	0.080108	0.027567	0
AT3G08580	326.456	342.2	336.81	360.474	351.659	349.194
AT4G33700	20.3228	20.2956	20.6337	23.9728	23.7285	23.6536
AT2G35710	3.38802	2.96544	3.38044	2.08832	1.58578	2.38462
AT5G17690	15.7953	13.9994	15.3835	14.395	12.3672	13.3818
AT1G56270	0	0	0	0.077205	0.079528	0
AT5G39470	0	0	0	0	0	0
AT1G67310	41.0411	39.9033	39.1378	35.4119	33.6233	33.8784
AT4G22790	6.40071	5.74241	6.38945	6.66868	5.41493	5.43895
AT1G32560	7.10088	4.04726	5.18224	5.15719	8.61393	6.60672
AT5G60770	0.02548	0	0	0	0	0
AT1G35030	0	0	0	0	0	0
AT1G64660	89.2258	83.1927	82.1562	20.2823	17.4018	17.8127
AT1G35035	0	0	0	0	0	0
AT2G40330	2.83226	3.67415	3.81253	4.75969	3.65773	4.78816
AT4G03180	21.7549	19.7583	18.2631	21.4347	21.1682	20.9714
AT2G48100	22.4294	23.9282	21.9351	26.819	24.403	23.6793
AT3G07800	7.02313	7.98201	9.20841	9.29889	9.81363	8.60724
AT4G02850	1.95993	2.03027	2.28409	1.55003	0.82299	0.718521
AT4G22420	0	0	0	0	0	0
AT2G03040	0	0	0	0	0	0.087068
AT1G16705	0	0.119778	0.164206	3.07898	3.70044	3.35668
AT3G09180	10.9826	11.1482	10.4192	11.9558	11.4241	10.7109
AT1G69440	8.59621	8.02304	8.2272	7.52469	8.44171	7.78302
AT1G62490	0.313132	0.116635	0.117255	0.228979	0.188807	0
AT1G78940	1.2673	0.875197	0.772731	1.26731	1.47928	1.08161
AT2G01755	9.18528	8.53495	7.82735	7.19599	10.4029	8.6396
AT3G21870	0.584836	1.44609	1.81748	1.90346	1.52517	1.82195
AT1G11730	2.68798	3.23197	2.89281	2.96734	3.44448	2.67777
AT3G05400	32.0363	35.3778	36.785	33.6688	33.1826	30.0055
AT1G31200	6.32214	4.44498	6.48804	3.29417	2.4186	3.86822
AT4G08400	0	0	0	0	0	0
AT4G03450	0.279766	0.299213	0.383214	0.193791	0.313085	0.177663
AT4G08406	0	0	0	0	0	0
AT4G38990	0	0	0	0	0	0
AT5G17030	0	0	0	0	0	0
AT1G71730	40.9745	44.6143	43.4563	40.2622	39.8404	43.0819
AT5G53970	9.6846	11.2625	11.5526	11.8001	12.6472	11.2512
AT4G02580	63.381	61.925	57.8246	67.1694	65.554	66.1713
AT1G49450	8.23531	6.25462	6.40305	9.72686	10.4841	8.83834
AT3G30220	0	0	0	0	0	0
AT5G55480	11.678	9.2895	8.43761	8.11547	9.69902	8.57821
AT3G30222	0	0	0	0	0	0
AT2G46270	13.6418	13.3973	12.6328	14.4318	16.2949	16.2451
AT5G16120	98.7116	95.8246	99.3354	86.8436	85.9455	83.6485
AT1G45170	8.46723	9.6002	8.19258	9.71323	8.92529	11.0243
AT4G37700	0	0.488213	0.244825	0.768914	0.625096	0.699238
AT2G02310	0	0	0	0	0	0
AT4G29273	0	0	0	0	0	0
AT4G29270	0.174065	0	0.106541	1.80692	0.428041	0.925194
AT1G30550	2.6398	2.43838	1.97602	2.68378	3.12672	3.10055
AT1G65200	0.032995	0	0.027108	0	0	0.008581
AT2G05830	31.6777	29.4423	31.4831	25.5959	28.8725	23.989
AT1G34070	0	0	0	0	0	0
AT1G10460	2.71992	2.26339	1.67916	1.55255	2.01196	1.39931
AT4G02320	0.351575	0.298924	0.23563	0.238506	0.31088	0.052727
AT4G35700	0	0	0	0	0	0
AT4G02325	0	0	0	0	0	0
AT3G20475	0.880294	0.707561	0.960843	0.632165	0.91038	0.927317
AT3G20470	6.94703	9.93997	12.8005	20.9527	25.5398	31.1462
AT2G43730	0	0	0	0	0	0
AT3G28925	0	0.047	0	0	0	0.052842
AT5G03000	0	0	0	0	0	0
AT5G52620	0	0	0	0	0.134098	0
AT4G18340	28.4875	28.8378	27.0235	13.9766	13.9028	13.0095
AT3G27840	0	0	0	0	0	0
AT5G16780	33.1318	31.3651	31.2222	25.31	25.0822	24.0983
AT5G19570	13.5716	15.0637	13.3289	14.8482	17.1908	14.7865
AT5G54750	21.8587	22.9549	23.6994	27.5429	24.6498	23.9238
AT3G18170	7.73693	8.13925	6.98717	16.5707	18.0384	17.6828
AT2G45770	17.837	19.0576	19.9157	17.2054	17.7986	18.3543
AT1G46480	19.0524	17.7993	18.5157	20.6242	24.1245	19.0065
AT5G15470	12.5464	11.9765	11.8762	19.7201	20.0235	20.1082
AT4G38730	4.60482	5.26626	3.71189	6.28692	6.97156	4.5682
AT4G33280	0.153897	0	0.081099	1.70967	1.35184	0.984358
AT5G14780	232.919	221.491	225.497	130.966	130.926	131.441
AT3G43682	0	0	0	0	0	0
AT3G25560	16.5217	16.7578	17.6727	21.651	23.5283	22.7474
AT5G16870	10.8485	10.6327	11.8984	10.2762	10.0714	11.3496
AT3G29410	0	0	0	0	0	0
AT4G05310	0	0	0	0	0	0
AT5G15780	5.17293	4.49661	4.51862	6.59782	8.02553	7.33581
AT1G62960	20.8164	20.7503	21.5779	17.6395	17.0815	17.2616
AT2G18876	8.45037	6.5735	7.00617	7.61147	6.21515	7.05169
AT3G54100	10.4689	11	10.5339	10.5955	9.17914	9.95112
AT2G18870	0	0	0	0	0	0
AT3G16140	681.753	635.151	628.292	622.491	624.533	638.876
AT4G10115	0	0	0	0	0	0
AT4G10112	0	0	0	0	0	0
AT4G10110	20.3275	16.6591	18.6937	15.8392	16.0568	17.4397
AT4G11640	3.18721	2.62365	3.20075	4.06549	4.49942	4.03755
AT1G25330	0	0	0	0	0.124734	0.144348
AT3G05130	4.79287	4.64566	5.65519	5.03142	5.39049	4.44204
AT3G63250	39.237	33.4433	35.5656	30.8418	32.9105	32.2671
AT2G45190	0	0.075111	0	1.8791	2.98344	3.26955
AT4G15545	110.824	109.992	113.049	115.804	119.43	122.072
AT1G21940	0	0	0	0	0	0.142489
AT5G48460	13.0747	11.2481	12.0399	12.5342	11.6765	11.1543
AT4G15540	39.8104	39.5148	39.4112	47.9088	48.0372	41.6064
AT4G19430	0.385043	0.139798	0.275514	12.5121	13.2101	11.6968
AT2G20760	58.6553	55.6997	52.8605	54.3702	54.9335	52.7305
AT2G44820	11.2641	10.1052	11.098	10.0878	11.4633	10.4261
AT5G41500	0	0	0	0	0	0
AT1G11100	0.222684	0.361027	0.171691	0.246557	0.297403	0.348476
AT4G00360	26.4561	27.326	24.9002	40.314	40.4752	40.9968
AT5G33370	0.107395	0	0	0.987447	0.440791	0.463436
AT5G36550	0	0	0	0	0	0.088468
AT1G14610	36.2401	32.3469	33.4157	26.6507	26.7472	27.3932
AT4G05470	0	0	0	0	0	0.105348
AT1G73805	3.10772	3.50728	2.97261	2.0649	2.88911	3.32814
AT1G79840	0.211256	0.257347	0.254046	2.76552	2.58611	2.84765
AT4G11390	0	0	0	0	0	0
AT4G01940	48.1119	48.9675	49.5355	57.5983	59.4183	60.9586
AT5G09290	0.687164	0.987077	0.491516	0.13645	0.475582	0.282562
AT3G22723	0	0	0	0	0	0
AT1G19930	0	0	0	0	0	0
AT3G22720	0	0	0	0	0	0
AT1G67875	0	0	0	0	0	0
AT1G67870	337.376	299.34	306.049	254.801	268.459	275.299
AT5G35400	2.69788	3.12633	2.96814	3.76335	3.11177	3.00654
AT3G26030	43.5071	41.7169	40.0997	40.0219	39.3832	33.9906
AT1G18040	4.68049	4.32435	4.58582	4.15104	6.08408	4.08121
AT4G00090	16.4677	15.5451	16.1713	16.2029	14.1947	13.3374
AT5G14430	29.7976	28.8009	28.0933	26.7754	27.0146	27.6303
AT5G10950	12.7325	12.5573	10.6023	13.0714	12.3536	13.054
AT4G16015	1.7401	1.07402	1.22156	0.883366	0.711477	0.59538
AT2G23520	5.59626	5.29767	5.23019	6.49179	5.6832	5.11008
AT2G18120	0	0	0	0	0	0
AT1G26620	12.3447	10.1353	10.1685	9.81015	9.54444	7.97922
AT1G52940	0	0	0	0	0	0
AT1G22710	166.632	176.696	178.71	163.915	166.766	157.57
AT4G17940	51.8426	51.1162	50.34	59.1937	66.0535	58.9479
AT5G47210	115.154	110.771	109.387	112.867	110.58	108.558
AT2G19830	76.3328	71.5558	67.4983	72.1197	68.2831	69.1026
AT1G80260	11.5883	12.0827	11.3701	11.8398	10.7844	10.0134
AT5G42360	10.1	9.58322	8.39167	9.88948	10.663	10.7413
AT2G47844	0.137278	0.1262	0	0	0.19551	0
AT2G47840	32.9874	27.3993	24.3792	30.7895	33.8041	37.0877
AT5G01090	16.1478	15.6418	15.4507	15.909	14.0374	15.2731
AT3G24760	7.21839	8.43311	8.55288	9.13697	9.35697	8.77055
AT5G40290	0	0	0	0	0	0
AT1G01070	4.29317	3.57024	4.25047	4.82099	5.29216	5.19848
AT3G20860	10.7339	6.98706	9.66811	9.87702	9.88642	8.8141
AT1G54360	28.566	26.973	23.6292	22.9833	23.676	21.7642
AT1G12120	50.3514	43.3841	43.9614	50.1737	49.5992	50.7127
AT3G20865	0	0.067168	0	0	0	0.523587
AT1G23390	96.3226	94.1462	91.6857	137.376	139.381	135.228
AT3G46700	0.113666	0.247388	0.099682	0.028937	0.124998	0.04962
AT1G29990	30.9109	36.3054	31.9981	38.3906	33.8527	35.8394
AT5G07730	4.12203	4.64895	5.26811	6.64001	5.66649	3.89462
AT3G27070	1.71919	0.590835	0.699605	1.43017	0.636811	1.43943
AT3G15550	3.0236	2.3151	2.34877	3.48355	2.72485	3.08393
AT1G51410	0	0	0	0	0	0
AT5G65110	41.2387	38.6376	39.9521	36.336	37.5442	33.3923
AT5G53144	3.95004	3.29006	6.32885	3.62414	4.71953	4.04756
AT2G21960	37.4899	34.823	35.6863	35.3407	37.1353	34.8038
AT5G62460	20.4943	21.6847	17.9313	22.4566	23.4831	24.3248
AT5G02010	3.5911	3.11637	3.3943	3.55205	3.40725	3.53659
AT5G21940	120.197	141.419	145.834	244.017	242.739	230.472
AT3G17950	40.8339	35.3456	37.7129	33.2669	37.6465	35.9289
AT1G29660	6.68069	6.7015	7.76584	7.7981	8.68836	8.20496
AT1G53300	7.70015	7.09166	8.43568	10.9071	10.1681	9.64284
AT4G17050	44.1239	47.2433	44.3762	45.6716	44.3409	43.0207
AT4G21220	2.8823	3.73506	3.70721	2.65285	3.16928	2.52236
AT1G13830	3.40593	2.91996	2.50772	5.43061	4.83908	4.10248
AT4G20130	14.3545	14.9965	15.9598	13.0172	12.084	13.1662
AT3G06400	46.8603	43.3759	42.9832	36.0381	35.406	35.4453
AT3G10450	63.633	66.1514	60.6831	49.4058	47.1599	44.6373
AT2G03520	0	0	0	0	0	0
AT5G43010	19.6114	20.7631	21.9842	20.0153	17.7469	20.1626
AT4G19390	25.5321	27.703	27.0818	17.059	17.2411	17.5219
AT4G13530	102.248	104.107	103.971	93.5283	93.0263	95.1052
AT1G50450	17.3263	19.1397	17.6928	19.3929	20.2258	18.3984
AT3G13180	6.06555	7.42589	6.30785	7.88786	7.31789	6.29006
AT4G27970	3.91824	4.02418	4.288	1.981	2.90193	2.56121
AT1G23970	11.1576	11.91	13.5253	11.9809	12.1933	12.7352
AT1G11475	18.0889	24.8299	22.747	24.7229	21.8042	22.5383
AT5G07190	0	0	0	5.9161	4.9389	5.71511
AT1G79540	3.4119	2.96921	2.43987	3.62916	3.01832	3.44506
AT1G74710	4.35973	3.51167	4.46499	2.94461	3.03641	2.91185
AT4G14620	4.95837	4.76228	4.38992	6.2558	5.74446	6.64814
AT1G47578	0.893477	0.77883	0.794969	1.2118	2.28678	1.27322
AT3G47070	48.8656	74.0949	61.9846	77.9729	75.0568	78.9342
AT3G14200	15.31	14.2514	15.7486	22.3869	26.0865	24.4286
AT3G14205	12.4845	10.8511	11.8351	19.492	17.5889	17.2949
AT3G10986	0.471642	0.324749	0.931243	0.786961	0.513263	1.67541
AT3G23320	0	0	0	0	0.131304	0
AT3G10985	246.126	261.672	266.056	230.358	231.631	215.417
AT3G10980	11.3129	12.4716	12.2538	10.5619	11.2929	10.2675
AT3G26855	0	0	0.390483	0.059361	0.08301	0.11635
AT3G26850	3.63137	3.21228	3.74503	5.56392	4.54722	5.26835
AT3G12587	3.72755	7.0103	5.22846	6.01218	7.12384	9.10278
AT3G12580	3.70597	3.06155	2.35135	7.51089	7.65365	6.6492
AT1G79090	18.5044	20.269	19.1021	19.7111	17.8815	18.9772
AT5G01820	50.9125	47.4149	49.2223	68.7258	67.9136	69.9576
NewGene_424	0.054448	0	0.137378	0.81877	0	0.400744
AT2G31260	12.3292	10.9339	11.5783	10.6845	11.5046	10.5694
NewGene_420	4.01898	4.87063	3.65854	3.74574	4.67056	4.25519
AT2G28950	21.1125	24.1127	24.5806	36.8843	37.2671	42.8495
AT2G17590	0	0	0	0	0	0
AT3G44670	27.1685	25.5182	23.667	26.4861	26.2561	25.4346
AT4G14080	0	0	0	0	0.060639	0
AT3G58840	14.8814	15.2652	17.0765	13.8466	13.5488	15.8295
AT2G24250	2.63402	3.298	3.31342	3.3039	3.37465	2.26064
AT5G57080	0.895538	1.55874	1.74286	1.86987	1.31741	0.774563
AT2G24255	0	0	0	0	0	0
AT3G53740	117.418	134.823	130.702	151.885	156.75	157.846
AT3G24670	4.26061	5.58061	3.75538	5.76712	5.05558	5.15196
AT3G48570	11.1687	13.5362	12.0975	13.1967	13.6877	12.5548
AT4G15975	0.156109	0.167193	0.483203	0.234731	0.409332	0.492811
AT1G21530	0	0	0	0	0	0
AT1G34570	15.092	15.0215	13.6363	17.7666	14.1378	17.3776
AT4G15970	0	0	0.101156	0	0	0.038416
AT3G52290	7.30963	7.82415	7.30672	8.55612	9.11818	9.21943
AT2G16970	0	0.020238	0	0	0	0
AT3G02870	24.8368	25.3624	27.8349	29.5178	31.4162	31.1346
AT1G02970	0.40915	0.16395	0.312514	0.575457	0.799781	1.31498
AT3G02875	7.78811	6.00089	7.42175	17.3442	18.7602	19.8831
AT4G10250	0	0	0.052765	0.058839	0.159515	0
AT3G55740	5.82547	6.29221	7.32629	8.11076	8.55303	7.56321
AT3G58590	1.23233	1.15952	0.939666	1.28741	0.825271	0.635494
AT2G17620	0.185094	0.39002	0.421428	0.754415	0.43811	0.338683
AT1G32410	40.8303	35.5886	38.5139	42.8644	40.0524	45.2147
AT5G22555	0	0	0	0	0	0
AT5G22550	0.025677	0.046581	0.031573	0	0	0
AT4G24300	0	0	0	0	0	0
AT5G63780	14.5919	13.0651	15.826	19.523	18.907	17.2703
AT1G60420	44.6001	48.974	50.3726	42.0453	41.4919	41.2987
AT5G37490	0.194755	0.352921	0.118256	0	0.300899	0.057092
AT1G08600	10.5213	9.80766	9.63327	8.68154	9.57931	9.54572
AT5G65960	43.246	44.4763	44.6068	38.7357	40.2184	37.6165
AT1G15200	41.0411	36.4342	33.8778	36.8067	36.0964	32.8032
AT3G04880	47.4791	48.1484	46.1882	49.8188	49.0844	47.176
AT1G19580	17.5059	15.1364	16.7751	18.2404	18.0484	16.9682
AT5G36720	0	0	0	0	0	0
AT5G36722	0	0	0	0	0	0
ATCG00740	1.48471	1.37373	0.860533	0.81333	0.668204	0.921169
AT1G14150	30.5615	39.8573	33.7308	31.6264	31.8112	30.9884
AT3G48390	8.08572	5.87629	6.84588	4.42434	4.57373	4.65602
AT5G27450	6.07769	5.8431	5.66327	6.45299	7.26113	7.04227
AT1G53480	17.4731	18.0171	16.6335	17.9752	18.5207	22.7573
AT3G49620	2.55149	2.33329	3.47248	0.634069	0.29032	0.237911
AT3G42630	10.3968	11.8767	13.7787	13.054	14.4888	13.7371
AT1G19050	62.9696	62.4628	63.0912	47.2302	42.7516	44.7784
AT3G43940	0	0	0	0	0	0
AT2G36560	0	0	0	0	0	0
AT5G23200	6.53474	6.99497	6.10885	7.81264	6.29783	8.40155
AT3G59070	0.045677	0.124095	0.090784	0.038199	0.108298	0.141467
AT1G01770	24.1537	22.919	21.5234	20.142	18.5346	14.2714
AT5G67230	4.79117	4.80974	4.45885	5.64241	5.26605	5.50314
AT4G22220	127.835	126.996	125.534	126.712	127.719	127.433
AT3G51240	2.68795	2.55475	1.995	4.80101	5.42193	5.40124
AT3G04110	2.67722	2.91006	3.38259	2.48197	2.88813	2.80761
AT2G15660	0	0	0	0	0	0
AT3G50590	30.0117	28.7175	29.7176	27.9348	26.6786	26.2302
AT3G05240	0.408035	0.509047	0.319771	0.632079	0.471347	0.221263
AT1G03730	14.573	13.9602	13.1029	13.1596	10.8312	13.0809
AT3G03830	1.07569	1.19146	0.359608	1.69719	1.02938	0.795762
AT5G20150	2.07749	1.45343	2.26571	3.48541	4.29893	3.28186
AT3G21940	0	0	0	0	0	0
AT1G49610	0.148172	0.186523	0.058929	0.127771	0.150237	0.116613
AT5G55640	14.4329	14.1393	13.3368	17.1899	17.4511	18.9747
AT5G51730	15.7852	18.0351	17.6529	19.4806	17.6284	16.6089
AT2G26270	1.79114	1.87809	2.87974	2.75206	1.99965	1.85346
AT5G38386	0	0	0	0	0	0
AT1G44191	0	0	0	0	0	0
AT1G59990	4.25577	4.69486	5.38041	4.81899	4.69717	4.77089
AT4G29070	32.0642	31.0678	32.7243	40.2707	42.1978	43.8168
AT1G34270	6.07712	7.40543	7.35428	6.88545	7.56852	6.40121
AT3G47910	10.8666	9.49029	10.4175	10.0089	9.90878	9.10335
AT1G30790	0	0	0	0	0	0
AT1G30795	0	0	0	0	0	0
AT4G22910	3.66242	2.95765	3.36659	3.9047	4.0407	4.2572
AT3G54900	71.7701	64.7777	70.5534	75.456	79.9503	80.2447
AT4G26210	12.6979	14.3356	15.1203	17.9681	15.3756	15.063
AT3G58030	28.1534	26.824	26.5694	28.6771	28.4779	28.3793
AT3G50620	2.61828	2.41533	1.93117	4.01059	4.24839	3.6275
AT5G48240	9.17449	9.22801	8.30284	7.58221	10.1302	9.22561
AT4G04423	1.10161	0	0	0	3.22044	0
AT4G12340	38.0541	37.3916	32.0236	34.0856	38.692	36.1075
AT3G56500	0	0	0.103793	0	0	0.19873
AT2G29140	17.8111	17.2652	17.5512	18.231	18.2005	17.7105
AT1G06810	0	0	0	0	0	0
AT5G54510	4.10007	3.50097	4.19539	27.1527	26.0927	27.5163
AT5G50460	29.9341	47.4647	41.4605	47.6791	46.1701	47.7565
AT5G58610	0.222505	0.281371	0.312688	0.280709	0.07736	0.206396
AT3G19940	0	0	0	0	0	0
AT5G13840	8.93858	9.03512	8.92625	11.2581	11.7126	10.5243
AT3G15610	37.5417	34.6654	36.1721	39.1857	38.0094	36.3356
AT5G63870	17.1204	18.9592	19.7699	19.159	20.9238	17.9713
AT1G71970	38.7003	35.709	35.4491	40.6867	42.6821	38.5731
AT4G16970	0.793677	0.682442	0.890908	1.1105	1.18502	0.876633
AT2G35170	9.35187	8.88972	8.99243	6.60909	5.53392	6.60212
AT2G39840	15.6601	16.0079	16.3347	15.895	17.1837	18.1268
AT3G05930	5.5009	5.14516	6.00962	6.61346	5.64594	6.64853
AT3G05935	7.80605	7.26547	6.13761	8.47232	7.68695	8.63802
AT5G28400	9.41557	8.95351	8.35083	7.71148	6.85663	7.23783
AT3G05937	3.5316	3.27738	4.32193	3.77043	2.48182	2.94057
AT3G05936	1.54363	2.57669	1.58634	1.8574	1.65808	1.14907
AT4G33910	31.1084	28.1418	30.3849	30.5501	30.827	30.8992
AT2G32740	0.154796	0.139216	0.092058	0.034557	0.088992	0.137744
AT2G37990	26.643	23.845	22.9051	21.3658	18.0987	17.3051
AT2G38465	3.67476	4.43633	4.04576	3.64002	5.43362	3.18843
AT2G38460	6.23543	4.86925	5.42165	6.80432	5.71497	6.16087
AT2G30670	0	0	0	0	0	0
AT2G35280	0	0	0	0	0	0
AT2G16600	659.101	701.033	659.49	632.19	611.757	634.725
AT1G70590	24.5253	23.5819	23.0303	27.8986	28.4006	24.8357
AT2G39590	0	0	0	0	0	0
AT3G59850	0.100521	0	0.036051	0.315514	0.323797	0.352437
AT2G28230	18.513	18.1571	17.3569	20.0608	18.5645	17.217
AT1G69260	14.3991	14.4508	11.1942	10.9559	10.6868	11.36
AT1G25025	0.020385	0.048121	0.130878	0.088142	0.131622	0.081824
AT1G78360	0	0	0.136974	0	0	0
AT5G26260	0	0	0	0	0	0
AT5G52910	0.861275	0.563853	0.69909	0.682667	0.667763	0.384411
AT5G26262	0	0	0	0	0	0
AT5G22960	0	0	0	0	0	0
AT4G30750	43.2066	47.5226	44.6916	46.1639	48.1807	40.3721
AT3G55090	1.22518	0.820856	1.00329	1.1709	1.63392	1.44255
AT1G72990	17.6466	16.2671	15.2007	19.6028	21.7535	19.9609
AT3G19460	19.1994	19.374	19.9748	19.8852	22.9053	21.9033
AT1G70620	65.6971	60.1493	60.987	67.4253	67.7423	60.2983
AT2G36485	5.95588	5.02059	5.77514	5.1868	5.60577	4.80203
AT2G36480	9.26953	6.33556	7.46848	6.72006	7.01342	7.52351
AT4G14340	15.6584	15.1211	15.6962	16.3458	13.8515	13.9417
AT1G47260	48.7367	47.891	48.5787	50.8852	51.0969	50.7747
AT1G47265	0	0	0	0.080756	0	0
AT5G14230	2.6526	3.00404	2.40106	3.03152	2.91156	2.89605
AT5G56920	0	0	0	0	0	0
AT5G08400	4.97346	5.5415	6.44124	4.08373	3.91642	3.03423
AT1G72660	0.241797	0.228877	0.148206	0.143654	0.310325	0.213556
AT2G39330	105.763	100.387	98.1218	67.8575	67.9243	68.9442
AT5G11550	4.5368	3.95112	4.27012	4.79716	6.54971	6.81583
AT5G39840	2.39914	1.81825	1.89849	2.06117	2.6933	2.82052
AT2G31100	0	0	0	0	0	0.074797
AT2G36730	3.35668	2.67808	3.26088	2.86387	3.05014	3.36591
AT1G77010	0.712576	0.801042	0.412488	0.583955	0.727256	0.556193
AT1G36100	0	0	0	0	0	0
AT3G02680	2.12536	1.56334	1.73185	2.02785	3.3527	2.29166
AT4G07410	21.833	23.1013	22.5547	20.5415	20.3502	17.8945
ATCG00820	1.1273	0.656979	1.28356	1.18891	0.50692	1.22428
AT2G05050	0	0	0	0	0	0
AT1G22550	2.26362	2.17255	2.55203	1.98158	1.96178	1.71414
AT4G35980	14.2911	14.1524	18.093	18.3504	17.5637	16.3712
AT4G35985	98.7654	95.7127	91.7983	201.948	199.246	200.866
AT4G35987	7.9283	6.6146	6.13997	7.61654	9.49799	9.409
AT1G48200	5.82567	6.43204	7.50023	7.75978	6.75598	6.56623
AT1G68920	18.2831	17.6544	16.2722	16.4656	16.1265	15.8477
AT4G31400	1.84762	2.09387	1.9677	1.90831	2.14452	3.02635
ATCG01010	0.297669	0.110986	0.009012	0.082927	0.094497	0.244602
AT4G32660	25.6902	25.1447	27.4509	29.3442	29.6919	28.3878
AT1G22080	0	0	0	0	0	0
AT4G36750	24.2313	25.1935	27.9096	21.3828	22.4172	25.7207
AT5G52000	0.270299	0.061417	0.05098	0.072229	0.269596	0.244153
AT5G66620	2.20101	2.44086	2.18825	2.81998	2.22644	2.54803
AT5G35120	0	0	0	0	0	0
AT4G23630	112.863	123.751	134.27	172.611	176.433	172.119
AT3G07300	14.7039	15.1455	17.5911	17.8346	15.4762	15.8844
AT1G33880	0	0	0	0	0	0
AT1G68610	0.11292	0	0	0	0	0.204341
AT1G62750	66.2471	65.0629	63.9195	48.7519	49.7151	47.7273
AT3G09220	0	0	0.021417	0.074436	0	0
AT1G67500	5.46779	4.88997	4.48942	5.04798	5.03368	4.36381
AT5G40050	0	0	0	0	0	0
AT2G44660	8.94615	9.4223	8.87923	8.86222	9.98925	8.33212
AT1G12320	71.9575	65.9086	68.1949	69.8895	72.2922	71.8833
AT3G04650	9.50267	8.08017	9.33168	8.31971	9.70761	9.11158
AT1G15730	21.9246	23.2827	20.5796	18.3233	17.6737	15.5483
AT1G26700	0	0	0	0	0	0
AT5G14900	0	0	0	0	0	0
AT4G18930	90.7688	82.7043	77.5978	63.2175	62.8128	58.2016
AT1G60950	329.579	377.849	380.751	332.404	340.279	347.816
AT2G37460	61.5345	58.4997	54.1487	50.6086	47.184	50.9109
AT1G17665	6.93017	7.63911	6.22914	4.40738	4.91164	3.96597
AT3G03150	411.326	384.028	375.399	406.203	387.459	418.253
AT4G08300	19.2951	19.162	17.7687	23.0668	22.8055	21.938
AT1G12490	0.244805	0.089449	0	0.226186	0.183306	0.067569
AT5G39150	0.190204	0.076874	0.285881	0.465469	0.777626	0.652759
AT1G16130	4.26883	3.74416	3.54881	1.75363	1.5944	1.32562
AT1G29465	14.4924	11.9124	14.7403	21.1075	27.5062	25.8392
AT1G29460	11.1107	12.5894	12.3238	18.7674	18.4252	21.2755
AT1G43950	0	0	0	0	0	0
AT2G19500	0	0	0	0.029363	0.101527	0.148015
AT3G08790	1.01649	0.624888	0.935984	0.269072	0.152682	0.201109
AT4G33130	1.50205	1.23838	1.97828	2.69823	2.94041	3.02649
AT2G35900	26.4342	28.3089	30.9767	21.3359	22.9496	21.9342
AT2G04190	0	0	0.105796	0.417114	0.374562	0.378824
AT2G43310	0.918121	0.842874	1.55834	1.26242	2.58553	1.63614
AT1G11670	1.74848	1.51168	1.25653	2.29858	2.72882	3.2268
AT2G47310	4.88557	4.35319	5.13157	4.43147	3.78136	3.58109
AT1G27070	8.10387	7.78442	7.78027	9.9753	7.23605	8.83785
AT3G60060	0	0	0	0	0	0
AT5G13300	26.1959	22.1785	24.4947	21.5406	21.6826	21.1282
AT1G65900	4.58617	3.95488	3.89887	5.34001	4.68169	6.25313
AT1G65907	0	0	0	0	0	0
AT5G53830	11.5375	10.5489	11.7234	10.3505	10.0883	10.1996
AT2G04220	0	0	0	0	0	0
AT2G02100	47.8274	74.5835	79.3099	183.386	186.542	185.348
AT2G02103	0	0	0	0	0.018059	0
AT5G41090	0	0.258715	0	0.057196	0.132572	0.148788
AT5G48720	5.68881	5.49049	4.70888	6.46943	7.38841	7.74574
AT1G64360	62.3681	55.3709	53.1492	12.5492	12.5204	12.0943
AT2G42360	1.56902	1.4767	1.58541	1.88136	1.79219	1.33931
AT5G47800	12.9406	11.7059	11.7175	9.28709	9.25027	8.21711
AT5G55360	0.100353	0.097009	0.231642	0.503118	0.278816	0.443139
AT5G38400	0	0	0	0	0	0
AT3G62500	7.57581	7.30792	7.36423	9.83843	9.7281	8.44858
AT1G30960	1.01865	1.31767	0.870524	1.1179	0.998497	1.05988
AT1G71500	59.1313	63.3177	60.6072	63.1204	65.3822	68.6597
AT5G03610	24.6675	26.035	25.2226	18.4101	20.3322	17.6818
AT2G27810	8.18521	8.55161	8.37876	9.30602	9.04645	9.0494
AT1G13130	1.77756	1.3097	1.00106	0	0.071234	0
AT2G42090	0	0	0.073724	0	0.530252	0.124753
AT3G28243	0	0	0	0	0	0
AT5G04960	0	0	0	0	0	0
AT4G39360	0.183544	0.201503	0.367896	0.134105	0.550946	0.388477
AT3G24580	0	0	0	0	0	0
AT4G37930	581.539	579.262	599.218	600.887	585.95	585.386
AT1G80840	28.8141	27.4142	26.6539	12.278	10.3102	10.7309
AT5G15620	0.355239	0.034249	0.096515	0.344697	0.297647	0.109663
AT4G38940	8.50327	7.89436	7.3795	7.42791	6.74291	5.50872
AT3G55500	2.97877	3.38505	2.87847	3.9194	3.51245	3.40263
AT1G20930	6.77644	6.66448	6.12346	7.69912	6.7729	6.18308
AT1G65010	12.5555	10.8287	12.2691	13.2736	12.1191	12.316
AT5G42540	24.0257	21.6088	20.6495	17.9382	16.9245	16.8246
AT4G04745	0.182117	0	0.062411	0.587378	0.438443	0.25747
AT2G13100	55.1474	55.8757	59.9275	71.854	68.0557	70.3751
AT5G08190	18.8408	21.0604	20.1706	19.2329	18.0653	18.1281
AT1G08440	2.76552	3.34752	3.47659	4.30585	3.09197	3.98267
AT1G24030	6.98824	6.83278	6.83981	10.3081	9.71159	7.76658
AT4G39090	1145.14	1151.61	1159.74	1093.31	1118.76	1082.7
AT1G60620	8.05419	7.3433	6.59366	5.2815	7.12311	5.58023
AT5G37650	0	0	0	0	0	0
AT1G60625	0	0	0	0	0	0
AT3G17420	27.1502	28.4987	27.7277	40.385	41.3455	39.4704
AT2G43940	14.1418	12.8411	16.5866	13.5008	15.0529	14.2183
AT5G09820	6.22367	6.51394	4.62912	7.78727	7.84709	8.30193
AT2G43945	31.8217	30.037	30.126	32.8695	33.6805	28.6043
AT5G46040	0	0	0	0.066895	0	0
AT3G62330	19.2232	18.4564	17.7717	19.6569	19.562	17.9798
AT3G62336	0	0	0	0	0	0
AT1G66660	4.57422	3.90699	5.98436	4.41797	4.60902	3.77464
AT5G08440	6.41362	5.36785	6.75019	8.12914	7.17369	7.01386
AT5G04340	25.9569	26.2496	24.989	20.3986	18.9476	16.7897
AT3G25240	0	0	0	0	0.059599	0
AT1G60990	13.2147	13.0921	10.3039	10.8167	10.7049	12.0458
AT1G60995	16.5966	14.4199	13.9014	13.0371	13.0881	12.9285
AT3G11860	0.443364	0.164588	0.057012	0	0.114704	0.224096
AT1G15770	0	0	0.031144	0	0.107142	0
AT3G29590	0.102029	0.123952	0.136251	0.508577	0.101091	0.293897
AT3G22022	0	0	0	0	0	0
AT1G19210	0.922181	1.15731	1.22984	0.773689	1.26183	0.950077
AT5G18210	7.54752	7.12179	7.09902	6.85503	5.69038	6.27601
AT3G16480	16.6921	17.5987	18.2162	16.5446	15.6204	14.3884
AT5G49540	21.2943	23.6858	22.2586	26.0048	26.9431	27.2569
AT3G23370	0.079845	0.222469	0.282777	0.547917	0.372642	0.329897
AT5G14570	26.3485	24.05	23.4102	45.8281	47.5725	44.045
AT3G48800	6.84979	5.67832	5.5616	5.13439	6.76435	6.29776
AT1G66590	10.4043	10.4415	14.2149	12.0494	14.3251	10.6405
AT1G76020	57.4519	51.4212	51.7566	81.6116	78.7065	78.3645
AT3G25790	0	0	0	0	0	0
AT1G53970	0.40291	0.197247	0.003403	0	0.16522	0
AT5G43630	1.64705	1.05021	1.38617	5.09473	4.6792	4.50589
AT2G23220	0	0	0	0	0	0
AT2G15460	0	0	0	0	0	0
AT1G25340	0	0	0	0.077319	0	0
AT4G16930	0	0	0	0	0	0
AT2G22570	29.3574	29.4914	30.4689	28.6663	26.719	27.7717
AT2G19970	6.64413	5.34996	5.88555	8.798	8.09007	6.74251
AT1G03530	4.93498	4.98971	4.84256	4.50206	3.51732	4.09178
AT5G25340	0	0.0406	0.033323	0.129805	0	0
AT4G11050	0	0	0	0.342023	0.188199	0.212845
AT5G01440	0	0	0	0	0	0
AT5G47390	29.0236	23.2798	25.7081	30.9914	32.6885	30.9919
AT5G01445	0.814353	0.585226	0.530805	0	0.992021	0.562306
AT3G11280	46.1278	42.6367	42.7463	35.4223	30.0998	34.5487
AT2G20597	0	0	0	0	0	0
AT2G20595	0	0	0	0.307674	0	0
AT4G27320	112.494	106.223	107.997	101.26	100.012	102.089
AT4G19600	21.1674	19.5641	19.3826	19.0326	18.6453	17.5856
AT2G20590	1.37116	0.881776	1.23976	1.23259	1.3054	1.14207
AT5G57250	6.24344	6.02453	6.38623	6.51467	6.6401	6.68919
AT5G09310	19.444	21.2105	21.1886	16.4541	21.7917	21.1601
AT5G41774	0	0	0	0	0	0
AT5G41770	21.1047	21.3198	21.7324	19.9319	17.2728	18.5285
AT4G00110	8.0179	5.81756	7.15917	6.17929	5.66084	6.78105
ATCG00830	4.73906	4.59948	4.16323	6.43278	5.55109	5.9854
AT5G47020	20.8408	19.2994	20.4399	20.4823	20.5602	19.7833
AT3G11130	68.8052	68.8655	69.3481	61.6385	62.04	59.797
AT1G12860	0.444133	0.56069	0.870954	1.54969	2.17283	1.82002
AT3G23080	79.4096	80.2744	78.1918	78.3727	81.1428	81.9982
AT3G24535	2.75008	1.38	1.66544	2.70958	1.64868	2.30988
AT1G58807	30.8734	29.5162	28.9057	30.5729	30.1706	27.9353
AT3G24530	11.2227	11.7018	9.6004	13.1701	11.8766	12.8274
AT1G17300	0	0	0	0	0	0
AT2G21880	4.15147	4.20766	2.51817	5.22446	5.51387	5.55519
AT3G49860	0.88688	1.36099	0.531579	1.05887	0.316917	0.258319
AT1G28470	10.1328	9.90749	8.61868	13.901	13.8568	14.3023
AT4G16200	0.059342	0	0	0	0	0
AT1G80540	0.031528	0	0	0.418305	0.494393	0.721501
AT5G02930	0	0	0	0	0.107279	0
AT5G06690	112.985	106.27	103.377	95.2849	96.1522	92.8093
AT3G51990	6.18311	5.39407	5.31424	6.08399	5.20507	5.97546
AT1G30890	13.9077	16.0507	15.8075	18.967	17.2571	16.2956
AT4G26050	0.070311	0	0	0.611795	0.369906	0.383252
AT1G55980	11.5307	11.3373	9.68895	8.24414	3.57235	11.4842
AT2G27060	4.1367	4.11986	4.18783	4.68263	4.68601	5.21857
AT4G26055	1.52279	2.01296	0.959981	1.65853	1.35167	0.886007
AT1G54460	74.3678	69.9822	67.9955	67.5439	58.0574	61.3426
AT3G23790	10.3853	12.3094	10.6355	8.55523	7.76652	7.41308
AT2G22680	37.1813	33.4973	32.8067	26.3341	27.1616	24.8881
AT3G50022	0	0	0	0	0	0
AT4G21585	9.39144	10.9581	8.69936	8.22438	9.64141	9.25392
AT5G65700	36.9144	35.4111	34.6435	38.0084	38.2749	35.9319
AT4G28230	2.39022	2.50357	1.58717	2.78085	1.7166	1.87884
AT4G21580	37.3087	37.8854	40.2496	39.6375	37.9737	38.602
AT4G24560	21.8528	22.0128	22.1361	18.5587	19.4083	18.9412
AT4G12580	1.88441	3.67059	3.77458	3.79411	3.34943	3.22129
AT5G40550	10.4169	10.8563	11.4517	11.3504	12.15	11.785
AT5G39471	1.03938	1.08812	1.38799	1.26283	1.2875	0.911441
AT1G80090	0	0	0	0.503982	0.470699	0.750776
AT4G26580	44.8443	49.1941	48.8119	62.1719	66.4466	58.9859
AT5G28491	0	0	0	0	0.094706	0.023499
AT3G01760	0	0.020281	0.071134	0	0	0
AT5G28490	16.6646	14.0411	14.4524	18.0708	19.2262	15.846
AT3G27130	0.391605	0.938897	0.787531	0.498898	0.49207	0.461593
AT3G56070	13.7041	15.6108	13.6758	14.7856	14.1427	14.8318
AT3G06230	0	0	0	0	0	0
AT5G59850	36.7664	32.2127	31.9726	40.9606	38.8297	39.1348
AT4G24690	202.125	208.736	206.453	165.326	169.775	163.636
AT3G17850	19.3583	18.1152	20.2258	17.0875	18.4428	16.5779
AT1G23580	0	0	0	0.066986	0.368848	0.21176
AT1G75670	7.97241	5.5931	6.70911	6.92814	7.58363	6.32099
AT4G13180	5.57965	6.05844	6.37637	7.5189	5.00787	5.59446
AT3G46510	41.1595	40.0114	37.8555	29.3891	27.5924	27.3589
AT3G13570	26.0559	25.5559	24.7758	25.0946	27.1219	28.3395
AT1G11880	4.40003	4.35755	4.89784	3.93172	4.17781	4.25699
AT3G51730	154.001	182.003	184.941	191.44	179.408	186.876
AT1G07950	20.3109	16.3145	19.509	21.0596	21.1876	22.246
AT2G30470	10.9788	9.71278	8.97725	9.88086	10.0147	9.57694
AT5G60990	10.7009	9.64584	10.8181	9.32388	9.76288	9.17024
AT2G34500	0.865818	0.837716	0.876817	0.834928	0.963175	0.79773
AT2G20860	73.9464	68.3237	66.2007	65.6933	67.6971	68.6727
NewGene_326	0.613955	0.564834	0.451582	0.145868	0.731291	0.481624
NewGene_324	0.137424	0.39161	0.185032	1.04594	0.91032	0.416403
NewGene_325	0.197595	0	0.183936	0.402277	0	0.287982
NewGene_322	0.115234	0.088992	0.279586	0.33003	0.34709	0.738774
NewGene_323	1.51094	1.70188	1.68758	1.42888	1.19444	1.4167
AT1G53110	9.72461	8.21794	8.31883	10.7971	10.7928	10.1978
NewGene_321	0.441442	0.913989	0.934333	0.615143	0.858701	0.836653
NewGene_328	1.41283	1.17093	0.655859	1.59129	0.578779	0.181654
NewGene_329	2.26955	2.29768	1.7594	1.26184	2.26748	1.21488
AT1G57600	5.42122	6.81246	7.72721	8.1779	7.58302	9.05945
AT1G31410	9.88287	9.3309	10.2202	11.2973	11.4222	10.4372
AT5G26060	0	0	0	0.142585	0.148734	0.14557
AT1G20580	29.7477	28.5344	30.8975	28.0134	26.125	25.6503
AT5G62160	0	0	0	0.228779	0.260657	0.130764
AT2G16835	0	0	0	0	0	0
AT5G62165	31.4218	27.0907	27.5148	27.8283	25.7616	29.3708
AT3G52310	0.845719	0.389513	0.52456	1.91165	1.5301	1.8731
AT2G25330	0	0.044946	0.141169	0.08064	0.026741	0.136486
AT3G13390	0	0	0	0.092	0.04263	0.069668
AT4G25770	17.2464	17.1325	18.7622	16.7764	13.111	11.6024
AT2G17120	25.6103	24.116	24.6821	25.1444	24.4634	25.8696
AT1G79350	13.6136	12.633	11.6986	11.5119	11.0096	10.8268
AT3G12620	17.0606	17.4268	16.7172	19.1914	19.1167	19.7905
AT1G74100	50.9866	44.4821	50.7188	44.1436	43.8429	39.5859
AT3G19630	18.9042	16.776	16.5111	16.6919	16.0665	15.3904
AT1G73730	9.88135	10.1903	9.57601	9.83902	8.27094	8.60594
AT1G20050	39.357	44.6275	41.2141	46.6885	47.5452	47.37
AT3G17261	0	0	0	0	0	0
AT5G38360	7.52994	8.91066	10.0896	12.0362	9.65181	11.0632
AT3G18940	14.154	13.1929	13.0058	12.5437	11.9596	12.434
AT5G51910	2.46878	2.03297	2.01972	2.58671	3.35302	2.13637
AT5G27080	0	0	0	0	0	0
AT5G37350	18.7681	17.862	16.7919	14.9108	15.5408	15.7119
AT5G37351	0	0	0	0	0	0
AT3G61520	3.2342	3.51852	3.33158	3.41959	2.32524	2.82213
AT5G58890	0	0	0	0	0	0
NewGene_581	5.22948	4.92643	5.2877	6.43176	6.3903	6.63548
AT1G69100	0	0	0	0	0	0
NewGene_587	0.292349	0	0	0	0	0
NewGene_584	0.373678	0.07904	0.065159	0.34609	0	0
NewGene_585	6.23223	5.54913	2.87426	8.37431	7.06392	7.41754
NewGene_588	0	0	0	0	0.16807	0
NewGene_589	0.488245	0.846744	0.325509	0.663129	0.235869	0.947528
AT3G57840	0	0	0	0	0	0
ATCG01080	0.604976	0.278256	0.470565	0.105394	0.094955	0.204456
AT3G02440	0	0	0	0	0	0
AT1G04390	6.0507	6.6501	6.49092	7.97183	7.45748	7.74917
AT1G52640	0.38989	0.522831	0.237285	0.085275	0.204963	0.157139
AT2G32830	0.467249	0.406439	0.260347	0.364673	0.30123	0.439768
AT3G16810	4.58235	4.11029	5.13021	4.65857	4.23824	4.99931
AT1G65290	60.6359	63.0986	61.2235	68.1704	74.0031	68.3952
AT5G47060	9.53283	7.78902	9.98631	22.5208	22.9242	21.0399
AT1G43090	0	0	0	0	0	0
AT5G23340	20.6664	22.4032	21.5068	22.5746	23.5829	24.0772
AT1G15430	8.76068	7.94781	8.36089	9.47506	8.67591	8.5037
AT1G78750	5.52717	5.19095	4.46218	3.82379	4.99217	3.94751
AT3G44820	7.6314	7.58762	7.67015	9.88756	9.69221	9.38175
AT5G26930	0.171958	0	0	0	0.244525	0
AT4G36515	12.1741	15.3189	17.2971	18.6634	19.9814	19.2624
AT4G36510	0	0.121098	0	0	0.129757	0
AT3G19090	0.065396	0.021263	0	0	0	0
AT5G66420	40.7972	38.2634	38.7318	39.4682	40.0074	37.0339
AT3G45190	40.0101	38.0197	37.3902	33.8691	34.343	32.4805
AT3G49470	38.4931	38.0341	38.607	39.0897	36.6177	37.9849
AT4G30825	5.38727	4.80674	4.32027	5.22106	4.14318	4.44311
AT5G63610	25.8381	24.0869	23.9725	19.794	19.8496	20.4822
AT1G32910	0.082807	0	0.083277	0.669058	0.773121	0.157066
AT4G30820	11.8612	9.83979	10.674	10.6764	10.9833	9.82601
AT2G46850	0	0	0	0	0.047509	0.041832
AT5G24570	3.2459	3.93867	3.0131	4.65504	3.06888	6.49476
AT1G55510	23.1582	23.5053	23.8425	21.4998	22.1105	19.1208
AT5G57540	0	0	0	0	0	0
AT4G08140	0	0	0	0	0	0
AT4G23340	0.220925	0.348695	0.25889	0.725708	0.837641	0.560316
AT2G40140	43.4668	47.4414	48.4391	38.3716	39.1732	36.4372
AT3G07670	18.601	17.9466	18.6789	16.6434	17.8822	18.6955
ATCG01310	7.00727	5.72122	6.64458	9.24339	9.10887	8.84183
AT3G03310	31.3642	31.4193	30.9544	39.5563	38.1032	35.8584
AT1G48040	3.27657	4.08992	4.03057	4.06117	4.34635	4.03951
AT1G16700	35.2321	42.0466	37.2031	42.0353	37.8145	42.6808
AT1G05440	0.55457	0.324472	0.96071	0.184317	0.771558	0.522569
AT4G11930	0	0	0	0	0	0
AT3G51030	8.71394	10.8131	11.5341	8.68635	11.245	11.3617
AT3G54000	10.2807	8.97968	8.75687	7.16045	6.41097	5.68569
AT1G49790	0.463891	0.426806	0.258405	0.193035	0.419385	0.275316
AT5G50790	0	0	0	1.05937	1.51571	1.4272
AT5G52320	6.24457	7.14371	7.06314	11.9175	10.809	9.43812
AT1G09140	72.1192	71.5684	73.7361	85.7206	85.124	80.5346
AT1G76610	2.44968	2.06392	2.08256	2.51237	3.49951	3.3392
AT2G32160	32.2038	31.6443	27.1803	23.1605	23.7235	24.5761
AT2G30990	5.20682	4.63653	5.3225	8.89789	9.1254	7.31059
ATMG01275	0.504533	0.342553	0.248861	0.107509	0.230607	0.356192
AT5G17240	1.89474	1.41889	2.04095	3.52891	2.62152	3.4832
ATMG01270	0.397156	0.618672	0.415791	0.303873	0.075199	0.523291
AT1G44010	0	0	0	0	0	0
AT5G52490	0	0	0	0	0	0
AT1G59810	0	0	0	0	0	0
AT2G01750	2.59894	2.52744	2.7375	3.31106	2.69397	3.50695
AT1G63360	10.4687	9.95243	10.4797	9.20106	8.9374	8.21873
AT5G61610	0	0	0	0.138351	0.338798	0.268395
AT5G20050	7.59443	7.55389	8.62731	8.17302	8.10555	7.16307
AT2G46420	11.6328	10.3494	9.86026	10.5761	12.8624	11.2023
AT4G27040	33.4449	32.7357	31.8636	31.3034	30.5746	30.3119
AT5G44620	0	0	0	0.085974	0.354443	0.06062
AT5G64130	134.662	139.432	135.178	191.664	180.564	179.214
AT4G05631	5.75356	5.17087	5.30964	6.28041	5.64815	5.82146
AT4G05630	0	0	0	0	0	0
AT4G05632	0	0	0	0	0	0
AT5G55560	8.66907	9.58755	9.42135	7.2831	6.14114	5.61828
AT2G37070	0.641012	0.673114	0.544631	1.02986	0.484324	0.686412
AT4G33030	21.5441	19.696	17.7228	18.4486	16.3252	17.0197
AT1G74920	149.938	145.773	149.826	147.862	144.285	149.74
AT5G51670	12.6411	11.1963	10.2213	5.723	5.87117	7.64629
AT1G74929	0.689774	0	2.20752	0	1.4978	1.20468
AT5G59440	25.4496	25.7794	27.1911	21.1999	19.1971	21.0518
AT4G02170	0.143785	0	0.253326	0.371995	0.170054	0.496257
AT1G06137	0	0	0	0.091433	0	0
AT3G59550	0.33389	0.495611	0.351721	0.172137	0.579337	0.24255
AT1G71340	20.9673	21.9928	22.1608	27.5174	26.1119	27.1954
AT1G31580	107.699	113.159	116.925	100.498	116.804	112.709
AT4G05180	984.683	981.01	988.688	881.529	861.661	864.168
AT5G58790	7.44729	6.83659	7.32831	7.28943	8.34202	8.27446
AT5G21010	13.9186	14.0205	15.1513	11.8347	12.7242	12.947
AT3G57060	3.44122	3.77723	3.50221	3.61653	3.45816	3.58282
AT3G21150	0.514231	0.96269	0.749646	0.851105	0.925686	0.367565
AT3G57062	19.1909	20.823	19.8638	28.0166	30.1215	25.3122
AT3G01200	27.6835	26.0524	24.7226	24.4162	23.3809	21.3871
AT3G30840	0	0	0	0	0	0
AT1G48500	0.772285	0.528074	0.6223	1.5669	0.848347	0.724187
AT1G59630	0	0	0	0	0	0
AT1G34400	0	0	0	0	0	0
AT4G04580	0	0	0	0	0.251268	0
AT4G28170	0.441661	0.802723	0	0.283779	0.727226	0
AT1G24230	0	0	0	0	0	0
AT5G12360	1.05317	0.987863	0.741409	1.22098	0.661548	1.14213
AT1G68070	18.6309	19.4555	17.7059	18.0138	18.8588	17.2271
AT3G58200	3.20874	2.69365	3.28436	3.11585	3.41845	2.49352
NewGene_532	1.1111	1.47468	0.522607	0.90925	0.433087	1.47107
AT1G30230	241.353	274.887	262.52	276.609	299.186	282.305
AT5G45280	13.1621	11.9396	15.5692	17.1314	15.1032	15.7438
AT1G71830	5.10794	4.42109	4.53863	4.50504	3.60375	4.31196
AT2G40960	10.4724	7.88022	8.94247	9.31767	9.30251	8.04832
AT3G56330	1.22818	0.470646	0.793178	1.20692	1.88677	1.97237
AT3G09850	31.5396	28.2856	26.9022	27.1231	27.8091	27.7832
AT1G24580	0.408993	0.072793	0.119896	0.60251	0.369493	0.229272
AT4G08920	126.061	125.584	128.754	111.406	107.317	108.926
ATMG00710	0.150249	0.101307	0	0.064275	0.055097	0.063895
AT1G62280	0	0	0	0.672842	0.976101	1.27095
AT5G50230	15.6682	13.3001	15.5038	16.953	16.4408	15.3832
AT1G75330	43.7985	48.4536	46.7089	42.4036	40.2666	37.9778
AT5G58420	73.3069	64.1868	68.7932	72.7938	62.2452	65.8591
AT1G70120	0	0	0	0	0	0
AT1G75335	2.03103	2.80764	3.30446	2.95513	2.93631	3.18745
AT5G57950	11.536	11.3395	9.20897	10.2811	12.6567	10.4874
AT1G73470	29.0776	31.5707	31.1645	30.6828	31.3412	29.1018
AT3G28990	0	0	0	0	0	0
AT5G12980	5.94051	8.29546	8.21916	6.99501	7.53585	5.97451
AT1G80760	28.9343	27.7267	27.5164	35.8092	36.9675	40.8972
AT2G35320	13.0821	15.2261	13.2025	15.1214	13.8303	13.3009
AT3G29020	0	0	0	0.060023	0	0
AT1G25180	0.031357	0.038131	0.024348	0.046545	0.107896	0.060772
AT5G15350	25.6399	28.8113	29.6275	32.3009	33.56	36.3588
AT5G14000	0.336056	0.267095	0.300677	1.09963	1.6621	2.11101
AT5G07520	0.160837	0.274653	0.213454	0.462185	0.342176	0.865228
AT2G04400	21.9275	24.1007	22.0221	19.3438	22.1109	19.5031
AT2G28000	27.2137	27.5765	29.4917	33.9293	34.1084	30.6492
AT4G31300	54.8771	53.6911	54.8997	50.8411	54.5767	53.8312
AT5G11180	0	0.012127	0	0	0	0
AT5G49700	2.69841	3.82754	3.15422	2.92287	3.84129	2.99581
AT1G61800	3.99055	3.94255	4.23786	4.14912	3.5827	3.18037
AT4G20080	0	0	0	0	0	0
AT5G10270	13.2137	13.4073	14.5134	14.5448	12.785	13.5187
AT5G35080	22.355	23.3172	23.2072	22.6209	22.2522	21.6508
AT5G47620	23.7168	24.2921	24.5626	26.266	24.289	25.4434
AT5G58220	48.409	48.6825	45.2444	38.6782	38.2948	37.5103
AT2G45870	1.4229	1.52979	2.37061	3.21904	3.21165	2.5865
AT5G43530	0	0.064233	0	0.025554	0.052766	0.040733
AT2G36670	6.47476	6.41038	5.53672	6.34348	7.05552	6.49155
AT5G15970	539.972	751.526	697.405	2020.17	2045.91	2074.79
AT1G32270	0	0	0	0	0	0
AT4G00460	1.18118	1.62117	1.09507	2.12508	2.22161	1.47861
AT4G00467	0	0	0	0	0	0
AT4G20550	0	0	0	0	0	0
AT2G41370	1.3829	0.781146	1.23625	2.96859	2.25456	2.80717
AT3G02160	2.31561	1.25861	1.90478	1.7127	2.47685	2.15304
AT1G17140	3.79347	2.91043	2.31336	7.00629	7.01997	5.84408
AT1G17145	30.9435	31.2685	28.4473	25.5355	27.649	26.5584
AT1G17147	2.95592	4.00986	4.1693	1.75954	1.46191	1.82614
AT3G60920	0	0	0	0	0	0
AT3G24330	0	0	0	0	0	0
AT3G07530	3.21271	2.39681	3.57817	3.01971	2.89432	2.27445
AT1G28670	3.07301	2.6909	2.09008	3.78924	4.18192	4.37616
AT5G43280	17.2525	16.8708	16.8365	16.6594	16.3652	18.0487
AT1G52618	1.90504	2.37571	2.68948	1.5086	2.62821	2.62713
AT5G43285	0	0	0	0	0	0
AT1G16810	57.4697	70.5864	69.686	79.2013	74.8537	74.2645
AT1G62380	159.241	168.909	160.766	179.665	177.671	175.424
AT4G32140	12.2745	11.4629	12.9473	11.0556	12.4335	10.1275
AT2G18570	40.1375	40.0702	40.1747	37.5286	37.809	37.5971
AT1G77200	0	0	0	0	0.0686	0.067141
AT2G40420	25.7644	30.7613	28.7066	30.0205	30.3024	27.7059
AT4G36650	8.1824	8.34095	7.74699	5.7114	5.87615	7.74868
AT3G47620	68.4674	55.8221	59.7231	56.1937	55.8131	56.0953
AT5G01930	1.77855	1.54994	1.43265	0.486894	0.632865	0.436469
AT5G17720	0	0	0	0	0	0
AT1G32490	20.7288	18.3412	18.6108	15.9863	16.293	16.037
AT5G40390	3.6688	3.80344	3.56862	8.38405	7.01116	7.32559
AT5G18800	47.9466	60.2854	61.7217	68.4578	69.4748	78.2999
AT1G49960	0.03893	0	0	0.446835	0.948778	0.582198
AT4G18870	0	0	0	0	0	0
AT1G64970	18.7895	20.0051	19.9623	18.6079	18.2664	18.2549
AT2G05430	0	0	0	0	0	0
AT2G47430	0	0	0	0	0.013712	0
AT2G16380	3.16307	2.78369	2.77946	2.55697	2.30448	2.05054
AT3G53200	0.317222	0.383206	0.12523	0	0	0
AT2G46740	0	0	0	0.066153	0.02421	0
AT1G67775	0	0	0	0	0	0
AT1G67770	0	0	0	0.091469	0	0.031154
AT4G37010	4.22753	4.94896	3.98288	1.60146	1.85191	1.45241
AT2G02800	16.8691	19.5074	18.648	18.3263	18.1055	19.2826
AT1G26510	0	0	0	0	0	0
NewGene_438	0.181812	0	0	0	0	0
AT1G23740	53.9539	54.0618	53.2929	57.2852	54.7423	57.086
AT1G26515	0	0.090379	0	0	0	0
AT3G15920	17.4703	16.6221	17.6445	18.173	17.3338	17.4902
AT1G31910	69.2505	67.7792	68.8475	71.8982	69.3262	67.5975
AT4G03340	4.44451	3.71762	4.78373	5.92885	7.00779	6.19284
AT1G76150	38.214	38.166	41.9938	36.7297	33.7322	35.8207
AT4G19830	10.985	11.9673	12.5559	12.4313	12.4142	11.2659
AT1G10910	15.7482	16.904	15.9719	15.4726	14.9368	14.0956
AT4G02430	21.1095	24.6288	23.2832	27.7865	27.4686	24.9141
AT3G20360	0	0	0	0	0	0
AT1G16360	0	0.102624	0.071389	0.30774	0.074101	0.21
AT3G20362	0	0	0	0	0	0
AT3G23940	9.81302	10.5998	8.67307	9.0807	8.69491	9.27198
AT1G29230	0.44117	0.676466	0.694055	1.62362	0.718524	1.40541
AT1G16720	41.8507	39.1987	37.2808	37.7503	38.1231	38.6332
AT5G16090	0.268826	0.509088	0.391246	0	0.425711	0
AT5G19040	0.432311	0.582459	0.471	1.10312	1.04636	1.33901
AT5G02770	103.051	101.154	98.4472	108.925	110.783	106.705
AT4G13960	0	0	0	0.186666	0.273548	0.243275
AT3G52150	42.7431	44.5363	42.8899	45.3444	47.5672	46.0885
AT4G13968	0	0	0	0	0	0
AT2G01440	12.793	12.1659	12.9919	12.0384	10.6856	12.1013
AT5G41110	13.2446	11.7435	12.7514	10.1189	9.1058	9.50429
AT2G05752	0	0	0	0	0	0
AT2G17320	13.1579	13.1997	13.7272	14.5772	14.4789	10.9401
AT5G13110	9.6877	9.86209	12.3024	9.12501	7.96575	8.29645
AT1G65730	0.797619	0.560154	0.520382	1.85746	2.22131	2.06059
AT5G16540	11.6137	14.1209	12.9078	16.3418	16.8113	18.9639
AT5G37590	4.68855	4.70337	3.92214	4.05875	5.31092	4.39297
AT3G61723	0	0	0	0	0	0
AT3G13800	14.2828	13.7057	11.2399	11.4221	10.3864	11.5407
AT3G17380	9.99699	10.1571	8.70451	6.28017	7.99156	6.75913
AT5G35870	0	0	0	0	0	0
AT5G03790	0.065551	0.17157	0	0.49086	0.254708	0.528236
AT5G03795	1.10528	1.3515	1.12889	3.42028	2.78778	3.57498
AT4G34090	7.68485	7.65114	6.63867	9.37484	8.91229	8.54664
AT1G11350	21.5492	19.9294	19.2024	16.263	14.758	15.3102
AT2G42110	2.08724	1.79216	1.28357	3.43228	1.72293	4.20305
AT5G38610	4.94987	4.67009	4.85648	3.10624	2.96306	2.20473
AT4G23760	8.33298	11.0456	12.2009	11.3114	15.4134	13.5661
AT3G61898	0.401154	1.31896	0.52099	3.70829	3.39611	5.22716
AT1G15630	0	0	0	0	0	0
NewGene_878	3.55526	4.15683	3.72073	2.71118	3.19218	3.15157
NewGene_879	0	0	0.093138	0.199502	0	0.047788
AT1G60810	43.4088	46.1104	43.935	49.6276	51.2604	52.0657
AT3G61890	26.1919	24.5169	27.565	46.6083	46.7655	42.2436
NewGene_873	19.0635	21.1517	19.9046	20.6245	19.8429	17.0176
NewGene_870	0.053014	0.568898	0.584317	0.617132	0.737307	0.139926
AT3G17650	44.3959	42.0641	40.9397	35.1369	35.4897	33.9051
NewGene_876	1.5124	1.86515	1.42329	1.14348	1.72524	1.02558
NewGene_877	0.46531	0.378364	0.149784	0.60159	0.595762	0.824741
AT5G18390	5.35377	4.61144	5.16636	4.08526	4.44698	4.69822
AT5G03420	17.5476	14.3186	16.8878	18.6687	17.623	16.717
AT1G14320	125.141	167.424	168.613	184.393	184.754	189.943
AT2G27600	62.8041	65.3544	64.0894	59.9476	59.8178	60.3811
AT2G45126	0	0	0	0	0	0
AT2G21290	25.0216	29.9092	26.4655	26.0504	32.9066	31.7218
AT3G16380	0.382646	0.26622	0.292938	0.268901	0.233152	0.429785
AT1G12270	24.8564	22.2745	22.8806	20.2961	17.8648	17.5947
AT3G48100	25.4048	23.951	22.2388	17.1795	14.2309	14.8429
AT3G28030	7.29676	7.24885	6.27826	6.42242	6.45585	6.39152
AT5G23740	77.5943	83.6138	83.9489	85.4828	90.1997	88.5268
AT5G54280	14.3861	14.4138	14.6797	15.2976	14.1294	13.9913
AT1G62420	1.15836	1.0732	0.989273	3.08584	1.5013	2.26255
AT3G52080	0	0	0	0	0	0.004882
AT3G49270	0	0	0	0.332036	0.129284	0.202681
AT1G62421	0	0	0	0	0	0
AT1G15980	45.4647	40.9964	40.2742	45.3754	41.055	43.0761
AT5G24770	2951.88	2736.74	2688.8	1704.8	1715.36	1779.57
AT5G15010	1.93336	1.59133	1.39917	1.3901	2.35532	1.75282
AT5G18020	2.55072	2.59457	1.87533	3.9887	3.87511	4.83448
AT4G10680	0	0	0	0	0	0
AT3G55310	2.4625	1.71998	1.60101	1.54715	1.7038	1.38099
AT1G10000	1.64677	2.06474	2.12541	1.85756	1.98369	2.34237
AT4G18050	7.85045	7.54039	7.14522	8.02261	6.96086	7.68958
AT4G35320	9.89857	8.86697	10.0388	16.0911	14.9383	15.7664
AT2G13370	18.7356	17.0991	17.2795	15.8985	14.4784	14.2752
AT2G45460	6.31105	5.15612	5.20658	4.02296	4.08144	4.23671
AT1G05600	4.81256	4.50174	5.77686	4.06865	4.75311	4.65975
AT2G15230	17.7575	16.3407	19.3351	16.6667	15.849	15.4679
AT1G02050	8.11689	6.71775	7.50501	6.00821	5.06079	4.79065
AT1G14580	2.31086	2.46051	2.77755	4.14317	3.99811	4.1871
AT5G46230	4.13833	4.21391	3.58531	5.47295	4.16042	5.75605
AT3G16520	70.2686	64.9211	64.6718	69.4996	67.5428	70.0491
AT3G12860	0.872928	1.19427	1.11133	1.5131	1.45175	1.22409
AT4G24880	7.24514	7.21248	6.39158	5.7367	6.51266	5.78601
AT1G66410	231.071	234.873	223.19	253.3	249.817	241.449
AT3G13530	11.2894	10.9544	11.7086	12.3629	11.0854	10.4541
AT1G08180	7.66903	7.1119	5.35581	6.17082	5.36455	5.85166
AT4G11485	0	0	0	0	0	0
AT4G11480	0.055558	0.039314	0	0	0	0
AT1G07470	24.5069	24.0661	22.6824	21.533	20.6369	19.8149
AT4G01470	0	0	0	0.16961	0	0.014087
AT3G63490	135.297	127.89	129.402	116.216	110.03	106.271
AT1G12980	0	0	0	0	0.041714	0
AT4G00700	1.91659	1.68739	1.52408	1.05104	0.903045	1.06734
AT1G07473	0	0	0	0.051567	0.380823	0.472516
AT3G23120	1.70414	1.77883	1.88545	2.25594	1.86197	2.17643
AT4G15470	162.811	161.673	157.171	158.35	162.716	155.518
AT1G17800	0	0	0	0	0	0
AT5G05060	28.9853	27.8184	25.3616	40.6265	40.0419	36.6735
AT4G15475	23.1206	22.2747	21.9546	22.7929	23.818	22.3206
AT2G20650	7.84469	7.66974	6.86749	8.95024	10.0291	9.11165
AT4G27280	106.537	120.03	107.388	86.2954	86.8137	84.3867
AT2G25510	100.139	136.594	125.213	107.495	111.202	112.457
AT1G52870	57.9982	64.0317	62.0376	80.98	79.6533	79.8586
AT3G46230	2.13134	2.50172	1.5975	1.64633	1.99154	1.64352
AT5G60850	125.107	134.744	125.835	148.157	147.257	149.072
AT2G32200	0.398765	0.406374	0.63022	0.173198	1.20756	0.200372
AT2G22720	44.9068	42.747	41.6908	38.3738	40.0498	36.4704
AT5G29807	0	0	0	0	0	0
AT1G54150	12.8776	12.4996	13.1976	13.9521	15.2196	13.9021
AT3G51540	0.449464	0.493885	0.122555	0.439307	0.403776	0.421416
AT3G01040	10.1666	10.2429	10.36	12.3496	12.2464	12.2667
AT4G26620	25.3868	27.5614	27.4882	24.5802	23.8072	23.7698
AT3G57260	97.1495	91.0707	89.3164	29.5689	28.885	28.6503
AT5G08650	31.3239	31.1544	29.3145	31.3193	30.801	29.4726
AT1G03090	76.336	75.4682	79.6405	62.1787	60.2003	57.0262
AT4G21930	10.8326	11.5561	10.9797	27.25	26.2979	24.8234
AT5G05680	5.62606	5.79041	6.52578	5.00518	5.36207	4.49107
AT3G53940	1.21755	1.25492	1.06578	1.78254	1.91024	1.47608
AT3G18350	10.8151	10.7516	9.92559	13.0391	11.3402	12.2054
AT3G10160	12.9081	14.5337	13.5837	14.2687	15.451	12.7666
AT4G12170	0	0	0	0	0	0
AT1G78130	18.9721	20.1139	18.9126	19.8068	20.396	20.2493
AT3G01590	26.4209	25.6371	24.8774	26.2957	24.2184	23.3477
AT5G07680	2.20412	2.25788	2.16205	3.48729	3.40338	3.59298
AT4G28370	12.3289	12.5605	12.6355	18.0636	15.9203	16.8069
AT1G74800	5.95256	6.35005	6.08974	6.06553	6.09771	6.76195
AT3G47543	0	0	0	0	0	0
AT3G47540	4.22492	3.42228	4.61878	4.40407	3.82503	3.7276
AT2G33150	347.745	361.748	351.315	300.795	303.267	293.036
AT3G10290	0.113981	0.19441	0.043277	0.96429	0.499307	1.14091
AT1G80350	15.9299	14.5956	15.4003	15.279	16.2879	16.2184
AT5G06080	0	0	0	0	0	0
AT5G07350	30.8361	32.382	29.6856	30.7297	29.3376	28.7676
AT3G56130	44.1019	41.2942	43.816	53.0383	47.9637	50.1771
AT5G61890	0.635407	0.423848	0.552113	0.09829	0.912534	0.989489
AT2G39710	2.6881	3.06926	3.44442	6.61706	7.16458	7.77234
AT2G24395	6.64617	8.02905	5.86695	5.81847	7.19442	10.6631
AT1G54840	0.494661	0.566637	0.556162	1.72309	0.781119	0.678803
AT4G12790	36.5459	37.7273	39.2801	41.6936	45.8613	40.147
AT4G24710	1.44625	1.00244	0.901518	2.06241	1.74608	1.90365
AT2G26720	0	0	0.070959	0	0	0
AT2G29510	27.6186	25.3644	27.3003	20.1455	18.4003	18.4915
AT4G13220	14.8065	18.1375	18.823	19.4463	21.0743	19.1544
AT1G07570	3.24158	3.46982	3.52436	6.79592	6.77905	7.30379
AT1G70320	21.3952	20.2792	19.525	21.3676	20.7042	19.1735
AT1G23260	47.3024	45.9065	46.6742	48.9535	48.5029	46.7101
AT4G14790	3.73826	3.78352	4.24867	3.68456	3.40777	3.45344
AT1G73670	8.57601	8.62013	8.43034	8.98701	9.4322	10.1552
AT1G31370	0	0	0	0	0	0
AT2G26890	18.694	19.1079	17.9988	23.0502	22.212	20.5767
AT5G64480	5.25752	6.88036	5.33925	6.37884	7.51075	7.12889
AT1G01930	9.82421	10.0566	9.93584	8.99868	9.71281	10.6343
AT1G70490	167.959	199.05	205.228	223.399	231.523	231.167
AT3G12470	0	0	0	0	0	0
AT1G04210	12.2133	12.7961	12.7171	15.0886	13.6566	13.7538
AT4G14240	10.3634	8.27443	10.8767	10.6866	11.2882	10.6863
AT1G68460	0.034673	0.03131	0	0.224255	0.121164	0.15571
AT4G31140	37.1527	37.1118	35.42	42.5543	43.1992	41.729
AT2G34315	0	0	0	3.06098	4.23579	2.9777
AT2G34310	37.4603	37.1889	36.8682	33.5822	35.6226	35.6107
AT2G39140	15.2315	14.5774	14.7015	14.0956	13.6423	14.6296
AT2G31790	39.7546	37.4416	37.3053	50.9025	51.2398	48.8556
AT2G28640	0	0	0	0.02467	0	0
AT3G44160	11.6958	10.4024	10.9634	11.9758	11.8785	12.4274
AT2G37650	6.892	6.89846	7.0915	10.1838	9.29282	8.88725
AT3G60286	6.08036	5.53796	5.40612	5.04826	6.0563	3.35692
AT3G48660	0.273375	0.903616	0.429648	0.510028	0.939323	1.04119
AT1G56140	19.8664	18.4082	20.338	13.7149	13.2184	11.6458
AT5G63130	1.18305	1.55841	1.46427	2.71673	2.86713	1.74103
AT5G63135	9.42222	11.2325	8.98285	10.3001	12.634	11.7054
AT1G56145	8.4735	8.17599	8.44605	6.68114	6.52355	6.62307
AT2G41170	0.556336	0.453242	0.406678	2.76467	2.92345	2.77193
AT3G43670	30.9996	31.8527	31.4263	17.9481	19.1217	19.0801
AT5G58910	0	0	0.160573	0.255327	0.060551	0
AT3G02760	17.0301	16.9197	15.0443	15.268	14.4227	14.1549
AT4G10940	8.10561	8.00214	9.44302	6.87542	7.29216	6.36116
AT3G07730	5.46349	4.11567	4.91823	5.80493	5.27304	4.5177
AT3G45780	165.595	158.138	151.846	111.687	111.896	107.883
AT3G08500	1.25836	1.22727	1.9232	1.96138	2.14111	2.47294
AT4G33780	19.1132	20.8116	18.9497	24.4279	28.3617	24.3232
AT3G08505	6.76795	5.08527	4.74455	6.56599	7.14981	6.86839
AT5G56510	0.268083	0.204315	0.277878	1.25573	1.2524	0.873408
AT1G72230	93.5329	84.7154	89.8113	99.4964	95.4938	93.4454
AT4G22710	68.1859	69.695	68.7422	26.4107	25.5299	24.7847
AT3G04420	0.42804	0.555897	0.677451	0.671163	0.785839	0.569623
AT1G69730	6.8789	7.18899	6.1923	6.38679	6.22612	7.20895
AT4G09420	0.125753	0	0.224847	0.053679	0.195806	0.129272
AT3G44780	0	0	0	0	0	0
AT3G44783	0	0	0	0	0	0
AT1G78490	101.392	94.8505	99.7486	85.8554	83.6401	81.6139
AT3G44784	0	0	0	0	0	0
AT5G10070	11.4924	13.1716	12.5282	15.1059	14.4399	14.082
AT4G36490	0.02807	0.025965	0	0.224713	0.076639	0
AT1G25390	13.7389	13.8712	13.79	10.6696	11.5522	10.8977
AT3G07880	72.3762	73.3883	69.421	79.0934	77.1019	77.2461
AT1G43665	0	0	0	0	0	0
AT1G43667	0.101238	0.104392	0	0.078381	0	0.048381
AT1G43666	0	0	0	0	0	0
AT2G04090	0	0	0	0	0	0
AT3G42786	0.066782	0	0	0	0	0
AT3G42780	0	0	0	0	0	0
AT1G77770	16.5241	14.9452	15.4142	17.1048	13.8766	17.7085
AT3G58420	0	0	0	0.047197	0	0
AT5G67320	27.0766	24.0114	22.0429	25.348	25.7483	23.4773
AT5G60440	2.32194	1.3289	2.51044	2.78657	2.34285	1.91484
AT1G55490	46.0495	44.6222	42.6509	40.6698	39.9585	38.4341
AT2G47630	0.680524	0.891451	0.708125	2.96175	4.01677	3.44344
AT1G48580	0.503969	0.551746	0.654568	1.12321	0.875972	0.940952
AT5G61790	45.9055	43.9744	40.8876	38.8237	39.8259	38.4336
AT2G46580	19.3711	20.3629	19.5093	26.3858	24.4365	22.9005
AT3G04280	0.066212	0	0	3.69977	4.72523	4.28268
AT3G09670	4.45411	4.67287	4.35281	4.38	4.04408	4.34206
AT5G63860	57.278	54.3196	54.8784	46.7142	51.7621	48.9179
AT2G36260	0	0	0	0	0	0
AT2G36261	0	0	0	0	0	0
AT1G63670	12.8844	13.4161	12.5595	16.261	14.6293	14.1147
AT1G75950	199.991	228.694	231.309	240.702	235.974	235.845
AT1G55720	0	0	0	0	0	0
AT4G29760	0	0.045095	0	0.141096	0	0.507338
AT3G56900	5.22747	4.68365	4.81271	5.29538	4.02194	4.14179
AT2G47180	476.684	449.061	442.424	469.743	461.53	454.382
AT3G05770	0.190195	0.212753	0.173745	0	0	0.252536
AT4G03100	3.3452	2.14888	2.49275	3.92897	3.59983	3.74889
AT5G20240	0.721061	0.472273	0.268281	1.25105	1.06935	1.57832
AT3G54210	94.6434	116.765	112.394	124.675	121.217	130.789
AT3G20160	0	0	0	0	0	0
AT1G49180	13.6223	13.6926	14.512	14.2816	14.6696	13.6785
AT4G32551	26.436	25.8417	24.3882	24.1535	24.1961	21.135
AT5G52510	26.2387	25.7478	23.6567	25.6256	23.667	23.8731
AT3G01900	0	0	0	0	0	0
AT5G48953	0	0	0	0	0	0
AT5G48950	1.22553	0.286574	0.658594	1.31652	1.77696	1.88341
AT4G08480	15.846	12.7664	13.207	9.56596	10.6165	9.79367
AT4G08485	0	0	0	0	0	0
AT1G09330	18.004	27.8841	30.7614	31.9655	33.8791	31.7778
AT1G22100	0.211788	0.126749	0.040207	0.033816	0	0
AT5G54200	5.94877	5.86194	5.4202	6.53829	6.18318	5.46249
AT2G36880	234.206	232.939	239.621	267.304	265.783	272.695
AT2G36881	0	0	0	0	0	0
AT2G36885	3.95605	3.87063	5.47933	4.7526	5.21046	6.70451
AT1G49230	15.0088	12.8345	13.2395	15.195	14.3014	12.5419
AT4G29180	0	0.056715	0.035083	0.039485	0.053702	0.044302
AT2G39960	33.3225	39.8575	36.0228	38.4942	39.1347	38.0513
AT1G70860	0.885901	0.653906	0.43676	1.03597	0.725501	1.14666
AT2G37130	735.739	702.747	680.09	207.661	208.075	207.808
AT5G44180	20.2628	17.8729	17.9484	20.5624	19.0828	19.0902
AT4G31920	8.72833	7.76895	9.29195	10.4962	10.1438	9.90175
AT5G13750	11.0702	13.0483	12.4821	21.9717	22.7419	20.5539
AT5G45850	0.021949	0	0	0	0.189669	0.118191
AT1G54450	7.25795	5.90367	5.68545	6.64169	5.89785	4.49809
AT5G61420	132.962	120.809	124.883	123.046	120.289	112.977
AT1G46408	0	0	0	0	0	0
AT3G57740	2.14725	1.5603	1.03101	0.249602	0.397175	0.917125
AT1G31420	39.9747	38.587	41.4084	52.8935	49.4035	47.4184
AT5G44450	15.4195	14.2957	15.0569	14.8156	11.9317	13.2267
AT5G48375	0	0	0	0	0	0
AT4G09990	8.17864	7.80896	9.20277	11.1445	9.55131	10.639
AT4G33200	10.0995	10.7188	10.4813	9.56304	9.7065	9.09588
AT4G34250	0.645251	0.714594	0.703409	2.5915	2.40026	2.05912
AT2G41910	0	0	0	0	0	0
AT1G27950	8.17416	10.8061	8.37601	41.0663	47.0226	43.8683
AT4G04953	0	0	0	0	0	0
AT1G65280	33.7206	32.0697	33.0123	26.7511	27.9722	27.5909
AT4G04957	0	0	0	0	0	0
AT4G04955	7.87136	7.46384	7.29387	8.18738	9.15353	8.87818
AT5G45580	0.259974	0.772958	0.859086	0.711373	1.32645	0.598397
AT5G43860	4.2945	4.03654	3.21046	4.10579	5.35452	3.65088
AT3G18282	0	0	0	0	0.104906	0
AT5G59200	0.518939	0.220378	0.625674	0.540675	0.479226	0.547847
AT4G05390	25.312	21.2142	19.7035	16.6798	17.9769	18.3979
AT3G21340	0	0	0	0	0	0
AT5G56240	35.8641	31.1407	30.8844	31.3976	28.1312	27.1082
AT2G42460	0	0	0	0	0	0
AT5G04530	0.029216	0	0.156275	5.25146	5.93573	5.97872
AT5G51350	4.95517	4.59321	4.57784	3.91101	3.52454	3.9939
AT5G16700	0	0	0	0	0	0
AT5G12080	10.8526	10.0788	9.92669	10.3702	9.18014	9.57568
AT5G53260	0	0	0	0	0	0
AT5G18620	15.4597	13.67	13.314	12.8365	12.3058	12.7981
AT1G47750	12.7592	10.2388	9.78946	13.4627	12.4386	10.4741
AT1G73880	3.53306	3.51004	4.51958	3.87068	3.82027	4.5732
AT1G73885	192.443	197.596	204.153	197.923	193.933	190.725
AT2G05250	9.10497	8.59496	7.87771	8.94719	8.90652	9.18759
AT5G45320	1.82095	2.02411	2.51097	1.39805	1.27047	2.00781
AT3G42570	0	0	0	0	0	0
AT3G28540	11.1698	10.3301	12.0547	8.43511	6.70488	6.46532
AT5G14700	11.3903	11.9238	11.9841	8.28459	8.12775	7.15401
AT1G56060	0.459506	0.560667	1.12054	0.945283	0	0.196186
AT4G35120	0	0	0	0	0	0
AT4G39460	16.2197	17.4191	17.9242	22.0896	22.1655	23.2625
AT2G38370	7.20273	6.24517	6.6821	5.74807	5.60054	5.29899
ATMG00690	2.62124	1.36915	1.7207	0.602769	1.93199	2.56093
AT2G29250	0	0	0	0	0	0
AT5G11060	65.2583	58.031	60.4265	59.8736	59.8534	62.8972
AT1G26330	0.205388	0.282799	0.265797	0.467497	0.230372	0.406988
AT5G36950	6.75028	5.84415	5.82773	5.41321	5.65205	5.79175
AT4G04040	28.3684	29.6631	30.1191	22.9252	24.3495	22.4685
AT1G33060	16.0208	15.423	14.3175	11.8341	12.8033	12.0711
AT1G24793	20.2447	21.9505	23.3904	26.5946	26.2108	26.1077
AT2G45110	0	0	0	0	0	0
AT3G11410	103.876	110.898	109.57	142.984	124.629	134.106
AT4G40070	2.15241	1.46956	2.06643	2.74451	2.82548	2.44705
AT5G50000	26.599	25.6673	24.8488	27.5275	28.8875	25.0523
AT4G01671	0	0	0	0	0	0
AT4G01670	6.04873	5.36349	5.4461	7.57942	6.16163	5.30814
ATMG00520	0.361081	0.393474	0.148197	0.213024	0.264216	0.284614
AT1G25440	141.561	137.54	138.84	192.141	182.809	181.302
AT1G14870	14.4844	15.1973	16.9142	11.1002	10.3243	11.0316
AT5G49930	11.4305	11.0277	11.753	11.2723	9.86204	9.77341
AT5G46740	2.6432	2.38939	2.41817	3.32046	3.32751	3.34519
AT1G22790	21.0411	18.085	18.2359	21.2145	21.4801	18.4324
AT5G42050	224.749	207.571	191.959	178.954	162.894	168.691
AT5G42053	0	0	0	0.16316	0	0
AT5G44830	0	0	0	0	0	0
AT1G66160	2.71409	2.47041	2.34316	2.00804	1.71535	1.45835
AT2G35510	29.733	27.5153	28.4257	27.1069	26.7285	25.4474
AT3G57500	4.64521	3.17658	3.81524	2.77702	3.97471	2.90452
AT1G33390	4.582	3.99004	4.529	4.52361	5.02076	4.94932
AT2G39420	66.9392	71.0392	66.8314	71.8162	68.1166	67.3978
AT3G46030	57.796	57.3094	51.7904	69.7399	67.7505	72.4539
AT3G23450	2.61398	4.46141	4.59799	9.34592	10.876	15.0489
AT4G18440	126.696	131.566	126.613	148.549	146.703	147.614
AT3G27340	31.4897	37.6558	32.5388	38.3467	39.2725	43.8913
AT5G01015	0	0.692001	0.313125	0.682385	0.680424	0.58361
AT3G16851	0	0	0	0	0	0
AT5G01010	63.351	58.6862	59.1962	57.7406	53.7135	57.0102
AT1G04350	47.3573	48.4932	53.6631	44.2473	41.4905	42.7553
AT3G19580	33.2889	26.3299	28.4189	29.0647	29.316	26.6067
AT1G48912	0	0	0	0	0	0
AT1G48910	0	0	0	1.36675	1.09041	0.913001
AT3G46780	263.552	252.92	255.163	265.367	264.148	255.666
AT1G29910	645.579	668.702	674.144	835.428	879.04	905.281
AT2G22250	15.845	15.751	14.9959	12.8405	13.4955	11.0261
AT3G60880	10.442	11.6762	11.9429	9.50714	8.08832	9.74242
AT4G11393	0	0	0	0	0	0
AT1G33930	0	0	0	0	0	0
AT1G27170	4.16813	4.39331	4.12099	3.78728	3.41428	3.41861
AT1G13340	25.4159	23.3688	24.9377	32.1131	35.6686	36.1463
AT1G62260	2.59484	2.58309	2.26621	1.96587	1.59653	1.94406
AT1G62262	0	0.06448	0	0	0	0.032358
AT5G40740	17.2254	16.4783	15.9836	12.1303	13.2408	11.1694
AT5G51620	33.5575	37.4109	32.141	41.7208	39.9398	37.6261
AT2G01960	0	0	0	0.108219	0	0
AT4G00872	0	0	0	0.279515	0.388428	0
AT5G44840	0	0	0	0	0	0
AT1G11960	43.4493	39.4338	39.8739	81.9871	79.6614	73.2153
AT5G41830	0.231431	0.224777	0.165743	0.140538	0.377724	0.445831
AT3G50960	9.16435	8.66685	10.3104	11.8172	12.8325	11.7022
AT3G15880	30.1871	28.1871	29.4041	28.9698	26.1067	25.7486
AT1G17750	1.92533	1.6992	2.12607	1.47072	1.43506	1.2288
AT3G24100	17.4262	28.8531	27.5891	37.8674	41.5633	40.039
AT1G06140	0.687743	0.872156	0.955364	0.693213	0.704231	0.588924
AT5G35540	0	0	0	0	0	0
AT3G60770	104.289	103.714	103.885	116.136	103.403	117.182
AT3G47780	2.45428	1.65329	2.10439	2.09511	1.63361	1.99239
AT5G43090	0	0	0	0	0	0
AT3G25855	3.67745	4.13882	3.78659	1.793	2.54228	2.44574
AT5G06240	12.1968	10.9728	12.0151	11.0568	12.0628	10.7178
AT1G06149	2.3882	3.73452	2.49801	3.53063	6.13841	5.20231
AT5G07110	2.28281	3.95717	3.36266	2.78607	1.61804	2.5537
AT5G38130	0.347204	0.537255	0.506104	0.660895	1.56547	1.22173
AT2G13510	0	0	0	0	0	0
AT1G28350	9.01318	9.67149	8.79602	9.99002	9.17071	8.97167
AT1G50720	0	0	0	0	0	0
AT5G02090	22.8326	26.93	22.5833	24.3043	27.8294	26.0325
AT1G23460	20.3964	17.4757	19.2289	8.5928	7.73595	9.96425
AT1G23465	1.20191	1.67749	1.66923	1.78895	2.54295	1.76058
AT4G37190	16.643	14.717	13.759	10.4568	9.26234	9.70054
AT1G31090	0	0	0	0	0	0
AT1G52470	0	0	0	0.044257	0	0
AT3G53430	98.3249	114.381	110.37	123.785	124.866	120.356
AT1G12700	2.56826	2.48138	2.88194	2.42859	2.30434	2.30341
AT4G37220	2.50262	2.63817	2.29244	2.65293	1.17486	1.41251
AT2G02610	0	0.023364	0	0.039242	0	0
AT3G13100	1.67066	1.7789	1.76275	1.43118	1.44805	1.5177
AT3G12270	3.8644	4.61027	4.29378	3.38037	3.41176	3.36538
AT5G57000	4.79144	5.09649	5.15955	7.58413	6.97163	6.42892
AT1G04050	2.43749	3.29938	2.90068	2.09446	2.3013	1.85956
AT5G42870	20.9351	21.5682	21.5993	17.1145	14.5525	15.6881
AT5G38790	0.11227	0	0	0.061803	0	0
AT3G14820	0	0.105494	0	0.277342	0	0.204995
AT1G10700	14.6925	15.072	15.5305	11.4951	11.2833	10.8996
AT5G02630	7.19609	6.70727	9.41125	7.50343	7.01409	5.81187
AT1G60130	0.223139	0.027677	0.045777	0.024539	0	0
AT5G37140	0	0	0	0	0	0
AT1G29000	0	0	0	0.121332	0	0.184444
AT2G43470	0.072316	0.144491	0.119556	0.550298	0.487846	0.534207
AT5G03320	24.1893	22.8171	24.395	23.1835	19.9888	20.4715
AT5G38860	12.8511	11.9335	12.6264	11.374	12.9049	9.6719
AT5G08350	12.5685	11.384	11.6299	19.4794	16.4822	13.2442
AT5G04670	13.4087	12.8525	11.8973	11.7265	12.5272	11.0897
AT1G51920	0	0.581881	0	0	0	0.1645
AT5G27360	41.829	43.6552	43.002	39.5018	39.5936	38.8994
AT5G19230	10.5191	8.60348	8.766	9.72681	9.32644	10.7828
AT1G08680	32.1606	29.4832	27.3037	24.4791	22.6452	23.9625
AT1G15280	30.6744	29.2437	29.9	26.1896	26.9195	28.1885
AT1G19500	0	0	0	0.074696	0	0
AT2G17510	18.5854	17.4332	19.7062	14.3056	13.726	13.5366
AT4G14000	9.45203	12.494	12.8667	10.328	12.0886	11.3848
AT4G34750	17.8863	18.9765	18.1838	21.9578	22.5326	23.1819
AT4G38470	238.453	227.967	225.186	129.459	127.911	120.378
AT3G55870	0	0	0	0	0	0
AT3G48310	1.02206	0.941565	0.651978	1.57732	1.71062	1.61697
AT3G45540	0.105231	0.070581	0	0	0	0.094668
AT5G66850	14.6368	12.0174	11.4047	14.2755	15.2112	14.8144
AT4G39700	2.41144	2.49905	2.48026	1.7568	2.87832	2.03911
AT2G11200	0	0	0	0	0	0
AT1G53400	39.2702	41.3882	44.8481	47.515	47.0662	44.8598
AT3G52470	29.812	23.3132	24.8918	29.5172	32.6851	30.2147
AT3G61910	5.48722	4.80546	4.44464	6.44557	7.79312	7.70143
AT2G15910	29.5713	28.0168	30.5203	37.178	37.0938	34.2732
AT5G07800	4.21988	3.55687	3.65381	4.5407	3.96395	2.97705
AT5G36230	111.946	115.652	114.464	117.004	114.45	108.839
ATCG00430	0.618874	1.05331	0.756282	1.42609	1.0285	1.29412
AT2G42700	7.48045	7.27825	7.37666	7.01507	7.31493	7.66795
AT4G11560	15.3301	13.4589	15.3021	15.9404	15.9511	14.4683
AT5G23280	22.3787	19.5695	20.0289	21.9346	20.9231	21.1453
AT3G11990	0	0	0	0	0	0
AT3G63510	4.61561	5.30566	4.73854	4.28882	4.44043	4.57815
AT1G05010	54.0746	53.6373	52.0942	25.4479	24.2549	23.5387
AT3G22190	14.7352	15.5692	14.2063	13.8685	14.898	13.0316
AT5G09400	19.8837	17.9048	17.4846	16.9263	16.1646	15.9908
AT3G55290	23.9944	20.4659	25.7161	22.6048	22.9079	24.6933
AT1G61770	23.4375	24.2998	23.634	28.6837	27.6092	27.1708
AT2G21480	0	0	0	0	0	0.018801
AT5G05180	8.79354	7.44246	6.25371	7.77802	5.77108	6.24466
AT2G23390	23.1399	28.5345	26.2261	30.9059	28.9643	27.3748
AT2G26140	36.7114	35.5776	37.9471	36.5186	38.3874	36.2159
AT3G22440	368.477	338.169	345.195	258.352	260.431	251.473
AT5G24100	0	0	0	0	0	0
AT5G24105	0.935833	0.513035	0.513344	1.55321	2.4413	2.06948
AT1G02790	0.131581	0.113276	0.120806	1.063	1.6439	1.50436
AT4G14910	13.5649	12.519	10.0927	12.5556	13.15	14.9202
AT1G18360	3.82393	4.50741	4.4302	7.5687	5.74363	6.69124
AT1G55120	15.9355	11.5188	13.4183	13.8103	13.9604	11.7778
AT3G55120	1.30111	2.20312	1.80949	3.72409	3.42939	3.56522
AT2G21730	2.95179	3.31023	3.17134	2.54782	3.51086	2.05503
AT5G25850	0	0	0	0	0	0
AT3G54450	0	0	0	0	0	0
AT2G15000	5.55743	5.94206	5.69975	6.14342	6.99673	8.50641
AT4G16510	8.38102	8.53397	8.5831	9.00737	7.94904	10.4064
AT1G31620	0	0	0	0	0	0
AT2G31960	34.5512	33.7611	33.1933	32.1722	33.0057	31.2208
AT4G16515	0	0.200224	0.196369	0.314804	0.866053	1.38691
AT2G23640	0	0	0	0.356164	1.45123	0.243509
AT3G58740	0	0	0	12.2469	11.688	11.4257
AT3G50510	0.458819	0.066827	0.543545	0.500993	0.175139	0.224534
AT5G35950	0	0	0	0	0	0
AT4G27745	19.6304	17.8028	21.7893	22.3937	21.6535	19.7979
AT4G27740	22.1943	27.1297	24.7619	24.3403	26.6262	27.6736
AT4G22990	16.4081	18.6108	16.8259	15.2267	14.3801	13.6026
AT3G54980	3.36652	3.10456	2.96413	2.79329	3.34213	2.71056
AT4G26290	0	0	0	0	0.311517	0.09
AT3G23710	8.33422	10.3662	9.13051	8.63667	8.45031	8.55509
AT3G23715	0	0	0	0	0	0
AT2G25490	93.1408	96.5672	91.4107	86.7763	89.3298	86.5178
AT1G09645	30.4283	32.9346	39.2216	37.4046	34.3363	32.0179
AT5G25270	59.25	58.1303	58.089	57.98	55.9982	54.1476
AT1G09640	150.234	144.052	145.398	117.551	118.343	126.432
AT5G61228	57.2214	54.5201	54.3926	52.7204	52.5335	46.63
AT1G54290	18.7344	15.8135	18.4694	21.2566	24.6956	25.3553
AT5G61220	14.2092	15.4196	14.834	18.3241	14.7696	16.4626
AT5G01750	460.623	424.1	425.482	427.14	405.742	404.208
AT5G06760	0.236171	0.286532	0.162429	3.60478	2.86209	2.32118
AT2G25720	7.63224	8.8594	9.3627	11.4872	9.57247	11.2087
AT5G64541	0	0	0	0	0	0
AT5G64540	0	0	0	0.028054	0	0.054004
AT3G45840	0.070534	0.119041	0.111613	0.40682	0.216756	0.167233
AT2G32430	3.1542	3.4745	2.71541	5.17759	4.89807	5.091
AT1G03110	4.06065	4.57821	3.6649	4.18584	3.69855	3.31361
AT1G51110	41.0343	42.9776	44.6155	57.5056	54.7421	50.5194
AT3G47990	20.8003	20.2523	20.7674	22.5801	22.4819	20.991
AT1G30710	0	0	0	0.13965	0.192603	0.084775
AT5G20730	22.2265	19.6796	20.1331	18.4501	17.7086	17.4726
AT5G20736	0	0	0	0	0	0
AT2G14045	34.1393	34.5808	33.6956	52.9287	50.735	50.8884
AT3G01650	14.9013	16.7247	15.4401	14.9049	14.2275	14.1374
AT4G25672	25.1823	32.113	32.1347	27.7318	24.0545	27.0027
AT4G25670	31.9149	31.0399	27.254	37.8445	38.9963	35.9212
AT1G22885	8.23191	12.489	14.6653	17.848	16.615	18.8637
AT4G21740	17.8004	14.2186	14.3431	22.2975	17.4862	17.407
AT5G26770	22.5175	21.1577	20.0769	27.9579	24.9915	23.1259
AT3G56580	11.8732	10.5387	10.3742	14.1559	12.6541	14.3919
AT3G06920	2.45251	2.2159	2.09003	2.97144	2.58394	2.78094
AT3G10310	1.30946	1.17366	1.39361	1.91732	1.41827	1.23447
AT1G06890	50.89	49.3718	50.3832	51.6387	50.0672	53.4203
AT4G13070	2.53487	2.63016	2.99862	3.39824	3.55096	3.23113
AT1G70510	10.2926	11.1016	10.9435	11.259	9.68613	8.39595
AT3G52800	167.354	159.852	170.005	176.6	174.224	181.436
AT3G13662	0	0	0	0	0	0
AT3G13660	0	0	0	0.072089	0.207426	0.047483
AT5G53060	6.05636	6.9097	6.78572	6.02697	5.90032	6.52772
AT2G38170	138.534	149.208	152.477	180.767	183.809	172.562
AT2G24450	0	0.082223	0	0.519883	0.662172	0.283586
AT3G18670	2.19851	1.70073	1.17922	2.01368	1.44678	2.07572
AT5G61910	11.7188	13.7075	8.95686	11.8198	11.8896	11.911
AT3G14120	4.70559	4.54502	4.43771	4.5353	5.646	4.09958
AT4G37235	0.252817	0.103056	0.288709	0.327552	1.0205	0.073787
AT2G30360	20.0443	21.2551	22.9067	24.7063	26.2721	25.4663
NewGene_293	0.290281	0.412938	0.513688	0.797269	0.525634	0.682987
AT5G11260	2.43879	2.96946	2.19801	3.70403	3.53114	4.89453
NewGene_291	0.126093	0.479862	0	0	0.138773	0
NewGene_294	0.569363	0.552317	0.457992	0.19904	0.544226	0.374994
NewGene_299	0.391241	0.490295	0.630438	1.09031	1.03965	1.29817
AT2G36400	7.80538	8.36134	7.02894	7.05107	6.3753	5.69181
AT3G02350	20.4515	21.8288	21.5911	27.6581	27.7974	28.1445
AT3G44080	0	0	0	0	0	0
AT2G16750	3.313	2.47839	2.43001	5.63307	6.23616	5.72716
AT5G26190	0.696741	0.585259	0.42982	0.175756	0.329406	0.524591
AT4G28650	9.26073	11.0362	9.88957	9.83503	8.63885	8.32797
AT4G30420	0	0.041437	0	0	0	0
AT5G59960	22.6572	21.8175	21.8373	22.1587	25.0407	24.885
AT4G24100	10.0069	8.76019	9.46534	8.62839	9.55409	7.45542
AT2G33470	57.2368	56.564	54.1381	58.231	63.7413	62.6502
AT5G58740	42.4677	50.3344	47.3195	57.4101	55.0076	62.8452
AT3G43700	8.19198	6.75881	7.29909	8.18579	7.04568	9.49286
AT2G26910	8.94988	8.89976	8.60492	12.6203	13.4365	13.752
AT3G42860	2.11194	2.23681	1.63516	2.34173	2.80327	2.80396
AT2G29720	8.1239	9.16821	10.4991	6.75977	6.80027	6.15373
AT2G31180	0.142005	0.337376	0.266743	0	0.120932	0.085399
AT2G18320	0	0	0.450303	0	0	0
NewGene_740	0	0	0	0.624017	0	0
NewGene_742	0.836783	0.821226	0.164128	0.237811	0.40125	0
NewGene_743	24.3184	23.0324	21.7743	30.1289	24.5627	26.6317
AT1G36180	1.73343	1.61656	1.30881	2.21733	2.08624	1.94137
AT4G10457	0	0	0	0	0	0
AT2G18328	3.22213	1.81525	2.85045	3.57186	5.92373	5.22946
AT3G44330	35.8815	35.9927	38.3414	30.8769	29.6052	30.8299
AT5G52360	0	0	0	0.065047	0	0
AT4G32370	0	0	0	0	0	0
AT4G36860	41.8395	41.082	43.3403	36.9566	34.509	33.7991
AT3G19780	9.4699	7.46884	8.22302	9.23772	8.85389	8.94758
AT1G68340	5.86274	4.90329	3.77317	6.06051	6.67054	5.65098
AT5G66330	2.48274	2.16868	1.56946	2.08948	2.16511	2.37469
AT1G38065	1.66682	1.91206	1.81093	1.77911	2.77242	1.45493
AT2G30580	6.00932	5.52102	6.69807	6.87787	6.63746	6.12904
AT1G72910	22.2896	19.0512	20.726	12.0857	11.1284	10.8575
AT2G34290	0	0	0	0	0	0
AT3G56860	65.4955	60.0543	59.2863	67.5273	64.3633	61.9702
AT4G00830	38.3945	37.2821	33.2639	31.2562	31.7173	31.2454
AT5G24840	6.26073	5.69441	7.76136	6.64588	7.11465	6.82684
AT2G37750	22.5669	27.0312	26.6453	34.4921	37.493	33.1344
AT3G19250	1.34112	1.30566	0.960378	1.20994	0.901402	1.3512
AT1G73350	18.0997	20.5046	17.7175	19.8915	23.6298	19.4978
AT5G52080	0	0	0	0	0	0
AT5G54870	27.4059	25.261	28.6508	25.8282	27.4912	26.1924
AT2G05645	0	0	0	0	0	0
AT2G05642	0	0	0.026591	0	0	0
AT2G32980	18.9743	20.5472	22.7635	22.3822	22.3852	21.6826
AT3G03405	0	0	0	0	0	0
AT3G07380	0.36593	0.092149	0.464512	0.342005	0.294708	0.26064
AT1G68690	6.90772	5.80149	6.42746	7.75614	6.86871	6.96054
AT1G05970	7.19921	7.34601	9.25873	8.56188	7.63897	7.25817
AT2G05100	1211.34	1202.21	1202.72	1348.9	1377.77	1358.47
AT2G34123	0	0	0	0	0	0
AT2G34120	0	0	0	0	0	0
AT5G14980	0	0	0.025444	0.130827	0.102646	0.100134
AT1G42700	0	0.214204	0	0	0	0
AT4G36280	4.04341	2.94808	3.88154	5.01195	4.80791	4.11541
AT5G10600	7.16935	7.10256	6.42561	5.96107	5.82738	5.24704
AT5G10605	2.41376	1.45983	3.75003	2.63939	2.49037	2.93696
AT4G33420	4.16365	3.53848	4.19488	4.98137	5.891	4.85224
AT2G19050	0	0	0	0.217547	0	0
AT1G76320	12.5126	12.5283	11.1324	11.8533	11.7312	11.7855
AT2G35450	23.089	27.1568	25.9864	27.6826	26.3202	26.1783
AT4G08380	0	0	0	0	0	0
AT3G45060	0.713829	0.614725	0.539187	1.61569	1.35491	1.25742
AT5G17950	0	0	0	0	0	0
AT5G05770	0.458198	1.1363	1.34707	0.477101	0.887262	0.685171
AT4G31480	63.3331	55.938	56.3422	49.1402	50.9011	50.7158
AT1G62060	0	0	0	231.513	238.081	243.066
AT1G71865	10.1016	6.75293	7.14375	7.06417	7.88144	7.75208
AT1G56330	47.4272	46.2376	50.3442	51.8165	55.6586	60.557
AT3G57970	5.28137	4.99654	5.10478	6.11937	5.74259	6.05284
AT2G41700	19.9961	19.8897	18.5955	15.3832	14.4329	14.3453
AT2G44550	0	0	0	0	0	0
AT2G41705	12.5153	15.5561	13.4476	10.9442	9.76031	11.6788
AT4G36130	54.2475	57.5162	59.6234	63.6333	58.6424	59.5608
AT5G60630	0.767695	1.00997	0.98764	7.09611	7.8541	7.20622
AT4G29680	11.6813	10.7794	11.6194	9.93948	13.9453	11.1442
AT1G35375	0	0	0	0	0	0
AT2G19580	6.47221	7.01968	8.24296	7.37285	7.09913	8.21065
AT2G40070	25.3758	22.4652	21.4113	22.0291	22.3839	20.0639
AT3G07960	0.831302	0.952566	0.632415	1.43363	1.17792	1.55251
AT3G08710	26.8719	27.2067	22.6628	26.5845	24.9916	23.8188
AT1G72000	0.066903	0.093468	0	0	0.08325	0.065798
AT2G35980	0.467048	0.444785	0.113101	0.028055	0.057762	0.353551
AT2G03720	0	0	0	0	0	0
AT2G04115	0	0	0	0	0	0.072142
AT5G51570	39.4929	34.9095	36.6521	32.0104	29.8253	31.759
AT5G39220	0	0	0	10.8972	11.7582	11.6977
AT4G22505	0	0	0	0	0	0
AT5G67170	9.50708	9.82959	8.77323	10.5664	8.23368	7.76645
AT1G77630	7.37023	5.29316	6.11089	6.75178	5.89492	6.08678
AT1G69560	0	0	0	0	0	0
AT4G09650	182.626	184.148	169.146	184.233	192.743	182.02
AT1G76580	28.0937	28.0348	25.6618	41.6525	41.2847	39.8287
AT5G55050	8.96004	7.66789	5.87277	8.02443	8.56202	8.44721
AT2G47390	63.2791	58.0368	56.4918	47.3371	46.585	45.2964
AT3G05520	31.4787	36.3432	35.4087	39.1743	39.6609	37.2784
AT5G55056	0	0	0	0	0	0
AT4G08520	36.6339	40.7094	38.8194	41.8866	43.7916	44.2494
AT5G17370	3.91824	3.33759	3.59442	4.10754	4.08391	4.1646
AT4G30990	5.0297	4.31295	4.7696	4.69503	4.33976	4.24213
AT4G30993	28.2789	26.995	27.9881	33.5065	32.1465	31.1124
AT4G30996	26.3657	30.9673	28.3217	47.7387	47.6542	46.0892
AT2G36180	0	0	0	0	0	0
AT3G22170	28.7876	28.6182	25.7414	23.2895	22.803	22.4392
AT1G77980	0	0	0	0	0	0
AT3G30340	0.403985	0.324643	0.618343	1.46061	2.03487	1.44147
AT1G59850	1.95423	1.13295	1.59979	0.982296	0.507624	0.951824
AT4G09530	0	0	0	0	0	0
AT5G50620	0	0	0	0	0	0
AT4G37420	0.092598	0	0.024749	0.0229	0	0.013964
ATMG00300	0.690678	0.094642	0.486641	0.15273	0	0.302888
AT2G02450	11.5383	11.1351	10.2687	7.47428	6.88739	8.89288
AT1G26960	6.23746	7.36943	7.62353	4.50914	6.97933	5.48283
AT1G63000	42.4824	43.1856	42.4971	45.4651	46.5804	47.9897
AT4G29530	6.41944	6.88868	7.11403	5.7363	6.64127	5.42381
AT1G64050	19.6988	16.4829	18.6498	14.7148	15.1564	14.2829
AT5G08020	0.616921	0.389307	0.971778	1.42089	0.962581	1.21354
AT1G10540	0.934871	1.29739	0.921747	4.91468	5.42211	5.55155
AT1G34130	15.0454	15.7882	15.1918	12.6824	14.085	12.8776
AT2G46040	1.31332	1.16042	0.856002	1.58605	2.17502	1.52622
AT4G06744	10.5862	8.85921	7.94724	6.65089	8.77216	7.03206
AT4G06746	6.7615	8.4641	6.53507	2.61588	0.867689	0.861343
AT4G06740	0	0	0	0	0	0
AT5G12470	32.1431	28.5271	30.9598	32.1687	29.4103	29.04
AT4G02040	0.733023	1.90024	1.72356	1.7172	1.46531	2.65075
AT3G20730	0.904119	0.640106	0.9568	0.250722	0.878042	0.546544
AT2G02180	56.1744	53.0254	52.622	55.4035	54.7329	54.6419
AT2G43670	1.40039	0.431282	0.538532	0.693212	0.927968	0.784535
AT5G52700	0	0	0	0	0	0
AT1G70985	0.177656	0.390909	0.244118	0.397538	0.279477	0.459191
AT1G70980	24.1611	22.1958	22.7125	24.0921	25.5612	21.2986
AT5G03120	0.751953	0.664407	0.479223	2.23848	2.42998	2.07108
AT5G04470	24.0085	24.8112	21.6351	29.2527	27.5592	32.0893
AT1G65090	0	0	0	13.4177	13.9105	13.2236
AT4G18220	21.3592	21.13	20.1433	22.3875	22.9029	22.1208
AT3G27968	0	0	0	0	0	0
AT5G08110	2.83496	2.43488	2.33826	2.47478	2.91342	2.05315
AT2G45630	6.5906	4.29681	6.39662	6.17193	5.56273	6.40826
AT5G54010	0	0	0	0	0	0
AT5G03690	10.6759	10.2688	9.00236	8.1249	9.271	8.77204
AT4G34190	53.0305	57.1146	57.2005	62.2521	63.7974	66.0124
AT4G38670	12.1696	12.3192	10.2286	7.54176	8.40137	9.17434
AT3G25680	7.32431	7.36029	6.38954	7.85151	7.09922	6.43206
AT5G12290	9.72934	10.4768	12.1979	10.7772	10.1717	10.6016
AT5G16930	2.48977	2.43687	2.47515	2.82673	1.99477	2.14498
AT5G19740	37.8329	35.9824	32.978	29.289	34.2154	30.8566
AT1G13480	0.24421	0	0.033938	0.054306	0.038443	0.038547
AT1G62840	1.71012	1.97984	1.8928	2.56031	2.98792	1.23018
AT5G11920	0	0.050185	0.060949	0.085708	0.179985	0.109062
AT3G21060	7.9728	7.68093	8.36287	8.59644	8.62925	7.33732
AT4G05210	0.790169	0.435975	0.567995	0.352267	0.655882	0.36927
AT4G10010	0	0	0.046974	0.045918	0.156087	0
AT4G11760	0	0	0	0	0	0
AT1G24610	12.2388	12.0645	13.5198	11.9688	12.9442	12.4423
AT5G09640	0	0	0	2.06224	2.68099	2.43451
AT4G19570	0	0	0.021526	0.076923	0.022108	0
AT5G53540	15.6934	17.5543	18.2552	18.0301	16.6435	15.385
AT2G04930	0	0	0	0	0	0
AT2G01370	0	0.048667	0	0.096735	0	0
AT5G41260	52.74	52.908	52.5762	51.2446	53.1239	46.7042
AT1G61575	0	0.118026	0	0	0.068136	0.258745
AT1G61570	9.35637	11.1768	10.8805	12.7602	13.6391	14.3343
AT3G16770	270.192	262.246	272.679	188.384	188.95	199.352
AT3G11200	38.2894	36.2074	32.7754	37.5291	33.4342	36.4691
AT3G63060	0.498417	0.964263	0.756061	0.946303	0.867035	0.789823
AT3G22600	1.11106	2.06814	0.85848	3.38575	3.38821	3.17509
AT4G01820	0.014781	0	0.054055	0	0	0.013375
AT4G19680	0	0	0	0	0	0
AT1G67930	12.0541	13.1237	12.4213	12.1976	11.5941	11.2271
AT5G09390	27.5678	22.771	25.412	23.7966	23.6404	21.2888
AT3G26770	0.145875	0	0.136078	0.429496	0.733142	0.670527
AT4G00190	0	0	0	0	0	0
AT1G18160	23.4128	23.2572	23.1743	20.3771	20.2972	19.3976
AT1G47540	0	0	0	23.3721	24.351	24.1063
AT1G28960	29.3714	27.3156	26.8147	26.8825	27.9934	27.3369
AT2G23400	0	0	0	0.495798	0	0.585877
AT5G05430	0.960839	0.491481	0.927298	1.02514	1.07536	0.951102
AT4G16750	13.7001	14.4428	14.4591	38.0259	41.9553	40.9425
AT2G27570	0.125493	0	0	0	0	0
AT2G18040	71.6514	84.6733	78.1824	80.6619	82.4168	85.937
AT1G26100	5.76429	5.79968	6.43668	8.11036	7.99852	7.7937
AT2G22426	0	0	0	0	0.062336	0
AT5G42797	0	0	0	0	0	0
AT1G22610	20.0806	19.4647	18.4936	25.3706	23.0762	22.2246
AT5G42790	64.2693	65.291	67.246	62.5644	64.1762	68.6048
AT5G47310	39.6685	39.8779	42.2348	43.3251	45.2668	44.7733
AT4G16280	17.5983	14.3265	14.5635	14.2445	14.5037	12.0974
AT1G32160	34.178	36.1655	38.1199	39.9657	40.2099	36.8683
AT3G51915	0	0	0	0	0	0
AT3G51910	2.73713	1.57933	2.40837	1.47163	1.45464	1.57123
AT5G46950	0	0	0	0	0	0
AT4G18760	3.93208	3.76606	5.42832	4.46727	5.45714	5.0992
AT5G42240	14.8373	14.5437	15.1129	13.4509	15.4026	13.2226
AT5G42242	0	0	0	0	0	0.204188
AT4G14070	39.0379	35.7634	35.5955	34.6308	35.1963	32.8945
AT3G24180	20.0616	19.0437	19.8698	21.5533	20.2149	19.5198
AT5G08620	11.3844	10.946	11.0399	10.3835	9.66517	10.6744
AT3G24600	0	0	0	0.300128	0.412384	0.434434
AT5G06160	19.8501	19.3309	17.2378	17.7421	16.368	16.7589
AT1G67060	25.1601	31.1855	28.2629	38.1301	43.498	38.9411
AT3G60450	9.53554	9.17749	11.7618	11.3992	11.7318	11.0506
AT1G18830	0	0.136542	0.13392	0.174275	0.273259	0.298726
AT1G23050	54.7759	51.3364	50.6755	56.1368	59.0642	59.6888
AT1G18835	7.84698	14.3749	10.6395	18.3775	16.9892	17.8873
AT3G62850	0	0	0	0	0.282603	0.083464
AT4G17486	44.555	43.3335	42.9496	43.0566	49.7085	45.6606
AT4G17480	0.862775	0.426362	0.728396	1.64535	1.36019	0.95213
AT4G17483	3.00145	2.30597	2.06984	2.1541	1.46815	2.27404
AT5G01225	0.186739	0	0.061408	0	0.542803	0.356608
AT1G51355	6.7436	7.32313	7.00904	7.78471	9.01302	8.40742
AT2G21800	0.645091	0.690815	0.614854	0.885255	0.853863	0.768053
AT1G54350	30.931	29.0156	28.261	29.3168	29.5581	26.9711
AT1G50080	0	0	0	0	0	0
AT1G16470	30.2295	34.3373	34.5762	37.2159	38.3719	34.1959
AT1G53260	0	0	0.071128	0.093864	0.071024	0.104328
AT1G53265	0	0	0	0	0	0
AT3G46590	42.8462	43.8079	40.953	38.5876	41.0938	38.4498
AT1G29700	32.0162	31.8683	33.044	29.9471	31.3928	32.0364
AT4G17150	16.1443	15.2046	15.0164	17.9591	15.6898	16.6492
AT5G20320	6.93776	6.61159	6.78276	5.52584	6.75708	6.15018
AT1G51680	231.516	221.355	222.301	303.47	302.773	299.369
AT4G21500	2.76621	2.76775	2.19181	3.0296	2.90508	4.01338
AT4G12500	1.2087	1.90548	2.02184	0.251661	0.056383	0
AT2G03440	138.17	127.409	128.203	142.293	145.209	148.481
AT5G43110	0	0	0	0	0	0
AT4G13670	21.8346	18.8111	19.1657	20.8822	21.9527	20.3537
AT4G27830	26.8851	29.572	26.9071	29.659	25.3162	27.4016
AT1G53190	25.7471	22.2445	21.9989	20.6065	17.5322	19.5794
AT1G57680	37.9595	38.0335	39.2681	43.2618	43.1252	40.8204
AT1G79460	17.0143	17.2093	16.1567	27.1825	26.2521	24.1232
AT1G20500	0	0	0	2.69199	2.93675	2.83415
AT3G14320	0	0	0	0	0.082067	0
AT3G10660	1.33977	0.851723	0.994391	1.94848	1.65174	1.55586
AT1G32470	112.94	127.838	123.486	142.026	134.789	135.429
AT4G02900	5.01691	3.64278	3.84107	4.70688	6.14823	6.01814
AT3G61030	0	0	0	0	0	0
AT1G56540	1.72776	1.86684	1.99206	1.85665	1.77513	1.65654
AT5G28750	23.3987	32.2118	29.8977	35.7055	36.2166	33.8272
AT3G61035	0	0	0	0	0	0
AT5G39560	0	0	0	0	0	0
AT5G28540	52.7744	51.0882	53.7272	47.8899	46.8261	43.951
AT2G21110	0	0	0	0	0	0
AT2G23985	10.6048	11.8624	13.1081	12.9303	14.5825	15.1082
AT2G23980	29.5194	28.8962	31.7061	25.9413	26.5404	24.1268
AT5G41620	3.26538	2.18759	2.73427	3.73957	3.02639	2.96658
AT5G62250	0.118777	0.218903	0.307971	0.115399	0.107003	0.137876
AT1G31540	12.2477	10.6891	11.1518	8.25464	8.82474	7.69077
AT2G31345	0	0	0	0	0	0
AT2G31340	1.96481	2.85052	2.12148	3.21106	2.94303	2.70732
ATMG01010	0.376284	0.167219	0.014898	0.003109	0.165972	0.230589
AT3G44530	4.27747	5.24889	4.95287	5.13484	5.01311	4.61749
AT5G22180	0	0	0	0	0	0
AT3G16895	0	0	0	0.289898	0	0
AT3G16890	1.55045	1.32076	1.68554	1.23633	1.85496	1.36306
AT2G14960	0.026476	0.055628	0	0	0.036714	0
AT3G48430	5.92202	5.8729	5.04909	6.75588	6.36536	5.83032
AT5G23850	10.6223	9.86487	9.6241	12.4049	12.5903	13.0884
AT3G53668	10.7668	0.593367	4.88237	9.36532	9.47812	2.80131
AT1G11470	0	0	0	0	0	0
AT3G52390	3.85715	5.76915	4.66038	4.58601	4.25092	4.0321
AT2G17700	9.36844	10.8966	9.64867	10.4221	10.3285	10.1616
AT2G17705	17.4524	24.6401	23.357	20.0313	20.5387	20.8313
AT4G25990	0	0.095924	0.067579	0.575567	0.73013	0.273192
AT5G22450	31.3539	28.0404	27.3076	26.9419	25.6233	23.3209
AT3G55620	32.6857	32.804	32.1959	31.1506	30.7071	29.6394
AT2G24060	22.6352	24.9268	25.9522	26.4811	27.688	25.3244
AT5G57630	62.5684	58.7165	54.8616	54.3844	49.6837	49.4256
AT5G08250	0	0.027499	0	0.02733	0.691891	0.368115
AT4G24026	1.58022	0.441794	1.36069	1.69649	1.74171	0.854094
AT1G04950	19.6621	18.4876	16.5446	17.8032	18.9269	16.7613
AT3G24790	0	0	0	0	0	0
AT1G21360	4.04068	4.62504	4.76706	0.675605	1.01081	0.317377
AT5G23580	11.6037	11.4532	11.6885	11.6849	12.8816	9.96275
AT1G15120	53.6521	69.0701	66.5839	72.7454	71.724	73.4913
NewGene_509	0.068284	0.590021	0.121099	0	0.237227	0.061599
AT1G15125	77.4219	66.2251	67.9966	8.5857	9.05141	8.11833
AT1G60300	0	0	0	0	0	0
NewGene_502	0	0	0	0.719465	0.451904	0.419703
NewGene_500	0	0	0.074184	0	0	0.090687
AT3G17140	0	0	0	0	0	0
NewGene_504	0.374612	0.151791	0.108055	0	0.530148	0
AT5G47750	26.0255	28.9638	25.9347	23.8962	23.8078	24.9052
AT1G14290	18.9465	17.6654	17.2756	19.2107	19.0232	19.008
AT5G36001	2.7438	0	0	0	0	0
AT5G36000	0	1.55133	1.40345	2.32641	2.13345	2.30292
ATCG00660	0.608571	0.230489	0.185774	0.021662	0.331866	0.582236
AT3G32120	0	0	0	0	0	0
AT3G16230	19.7222	18.5917	19.3586	18.215	18.639	16.6567
AT3G62070	5.81904	5.31508	4.80945	6.91737	6.54078	6.57543
AT1G04570	1.68845	1.81369	1.68855	3.80092	4.55308	3.83013
AT3G45660	0	0.032269	0	0.02924	0.093021	0
AT3G48298	0	0	0	0	0	0
AT3G48290	0	0	0	0.228355	0.225302	0.642742
AT3G52530	3.72642	2.73159	3.10973	3.17808	2.89493	2.47848
AT1G43010	0	0	0	0	0	0
AT3G49740	1.39972	0.762289	1.21868	0.759437	0.688962	0.665393
AT1G19715	50.8526	48.1461	46.5133	52.9776	52.1549	49.9361
AT1G19710	6.82468	7.49497	6.06127	7.24031	7.77895	7.17134
AT2G25910	53.7856	53.4462	52.5964	58.3903	59.8753	59.1067
AT1G14740	74.8557	69.2478	67.288	60.2847	57.8439	58.9668
AT1G59540	2.4684	2.45478	2.47335	2.4612	1.7592	1.9724
AT2G48060	7.02066	6.58167	6.48428	7.74246	7.60535	7.60395
AT1G05190	136.786	130.15	131.963	127.243	125.637	128.218
AT4G15140	7.64687	8.17662	9.22874	9.21016	9.96705	10.3861
AT5G27660	1.02615	1.3493	1.01266	1.58013	1.42585	1.39504
AT2G30910	10.9944	10.9082	10.443	10.8627	9.71026	10.3236
AT2G11015	0	0	0	0	0	0
AT2G11010	0	0	0	0	0	0
AT1G06460	187.519	192.26	185.599	174.143	170.638	168.203
AT5G67370	12.9268	13.5439	12.5895	12.6402	14.9245	16.5605
AT1G54640	0	0	0	0	0	0
AT3G59620	0	0	0	0	0	0.119974
AT3G63300	3.74171	3.39629	2.99992	3.79398	4.17619	4.04891
AT5G56270	20.0182	18.0997	17.6274	14.2259	15.0167	12.2459
AT1G05220	0.367856	0.166953	0.336432	0.330487	0	0.532682
AT4G22070	0.088393	0.029584	0	0	0.028358	0
AT1G49710	12.8958	14.2366	14.4483	16.7379	16.4742	14.9935
AT1G49715	0	0	0	0	0	0
AT1G18440	9.4219	7.74909	7.33525	10.6988	9.50117	8.21577
AT1G13210	49.8155	47.3731	46.0284	23.0956	24.8326	22.7051
AT2G33255	12.5265	11.0498	10.7484	14.047	11.0072	12.9304
AT5G58460	0	0	0	0	0	0
AT2G33250	10.9728	10.359	10.6718	10.5442	11.7118	12.5588
AT5G24318	5.36779	4.88682	4.27842	5.18935	4.62856	4.83293
AT2G26330	14.3009	13.986	13.4893	18.6427	18.117	18.452
AT5G24313	0	0	0	0	0	0
AT5G24310	14.1551	12.5208	11.8193	13.7063	14.4523	14.4411
AT5G24316	0	0	0.271492	0.888126	1.66246	1.07884
AT5G24314	31.7501	32.3077	36.7509	37.6193	35.9097	39.4442
AT1G44094	0	0	0	0	0	0
AT1G44090	0	0	0	0	0	0
AT3G46920	5.36739	5.33563	5.59418	5.05842	4.87677	4.32921
AT1G59890	12.2166	10.3595	10.1756	10.3733	9.25777	10.3662
AT4G29330	16.099	16.1837	17.5898	19.266	16.0337	16.8397
AT3G04903	0	0	0	0	0	0
AT3G04900	0.213406	0.070434	0.378018	0.032268	0.253311	0.316658
AT4G32920	6.63863	7.14579	6.82144	7.84973	8.65538	7.43441
AT4G32924	0	0	0	0	0	0
AT1G31670	0	0	0	0.457373	0.342283	0.291255
AT4G26310	15.8838	16.5484	15.1739	15.3497	15.5419	14.0964
AT1G76870	2.34473	1.99366	2.1546	2.48925	2.91509	2.71785
AT3G50700	10.8181	11.4107	11.7742	13.4914	13.2144	13.2677
AT3G57570	10.5045	9.597	10.2919	8.51868	8.81575	9.16556
AT3G06880	0.233307	0.165009	0.099834	0.571763	0.394471	0.46279
AT3G56620	12.0051	11.2578	13.5381	9.24293	7.9992	8.40975
AT1G30100	0	0.040983	0.053219	0	0.066687	0.081425
AT1G34480	0.233658	0.352095	0.238699	0.516788	0.316629	0.456111
AT4G04500	0.099683	0.095773	0.279064	0.473477	0.526712	0.315274
AT5G65260	54.0882	59.2276	60.7745	57.9796	57.1715	58.4916
AT5G54650	3.30239	2.44305	2.94406	3.6082	3.42764	3.83593
AT5G20940	0.86188	0.834143	0.845688	1.39683	1.23937	0.987868
AT2G42005	0.039209	0	0	0.206678	0.073809	0.177384
AT2G29020	43.779	44.518	43.466	45.4324	48.0294	44.9669
AT5G50540	0.035398	0.068478	0.094138	0.057486	0.058514	0.024749
AT3G58280	0	0	0	0	0	0
AT5G60960	8.29692	8.59807	7.89781	10.4238	9.66385	10.0533
AT3G43153	0	0	0	0	0	0
AT5G58710	72.3067	73.8552	69.2835	62.371	62.3542	62.573
AT5G21090	309.715	276.868	262.423	239.088	234.747	241.531
AT2G34700	0.075289	0	0	13.3821	13.3868	12.0999
AT3G19860	45.7593	41.6761	45.6879	39.3487	41.7259	38.1416
AT3G01280	70.2907	81.7673	84.0604	75.8205	78.0703	71.6305
AT3G15150	3.08544	3.57424	2.81266	3.07162	2.62216	2.65436
AT1G09850	21.9316	21.0785	20.431	20.9075	20.5541	20.5589
AT5G56490	0	0	0	0.080588	0.248933	0.07222
AT5G05870	10.2081	9.16859	9.39657	9.99176	10.3315	9.95666
AT3G06770	4.94093	5.35416	4.62354	8.26469	7.29349	7.75706
AT3G10500	16.6208	17.0604	16.3289	11.7559	12.5685	11.258
AT3G06778	0.320174	0.043072	0.427479	0.470749	0.375104	0.780113
AT1G03770	8.71066	7.83106	8.02062	5.73924	5.1748	5.52106
AT2G30280	11.804	9.35969	9.75922	11.0133	9.29961	9.21903
AT4G29800	0.224893	0.144037	0.137684	0.1723	0.564361	0.240071
AT1G24270	0	0.203822	0	0.353741	0.277101	0.20853
AT3G57390	7.29019	5.04487	7.94606	9.20306	8.57547	8.05785
AT2G32660	0	0	0.0421	0.041791	0.022181	0.020955
AT1G45616	0.506059	0.416218	0.461879	0.237498	0.149996	0.119748
AT2G29680	0.396104	0.721824	0.64196	0.652053	0.687399	0.589229
AT5G12900	1.39255	0.582004	0.966028	1.94204	2.12241	1.76296
AT4G39830	2.54949	1.95216	1.94412	2.48714	2.48036	2.85838
AT4G30380	0	0	0	0.562927	0	0
AT2G30130	0	0	0	0	0.166029	0.067456
AT1G07480	17.5417	16.7624	16.8998	14.9322	14.5108	14.0605
AT5G53380	0.15035	0.330264	0	0.056859	0.118991	0.265094
AT1G07485	0.184564	0.093286	0.025856	0	0.179452	0.148339
AT2G28370	35.8062	46.8223	44.101	46.4093	49.7947	45.6458
AT1G78080	217.875	218.567	214.236	264.965	265.558	256.96
AT5G22840	6.36276	6.94409	8.07552	6.53926	8.05099	5.76816
AT1G73960	14.1127	12.5637	13.4067	13.6229	12.8329	12.3227
AT1G73965	0.040581	0.061919	0.222552	0	0	0.416621
AT3G18730	0.765101	0.904409	0.481397	0.559712	0.663126	0.572391
AT2G29970	48.1544	47.9223	46.8485	57.3103	58.271	54.9336
AT1G01880	1.43464	1.58669	1.62858	1.98302	1.58066	1.34455
AT1G70700	406.564	408.95	403.135	375.845	374.323	349.409
AT2G04480	0	0	0	0	0	0
AT2G28085	0	0	0	0.293089	0.151946	0.093595
AT2G28080	11.0504	10.7977	9.99093	10.7721	11.9309	11.4811
AT4G31380	0	0.054816	0.047	0.180583	0.107428	0.634026
AT3G02250	10.3841	10.7468	10.2294	20.1081	21.7207	18.9155
AT1G78550	10.3212	9.96441	9.08385	9.36431	9.45979	9.72539
AT4G20000	0.19669	0.059125	0	0.115368	0.482945	0.98132
AT1G74460	0.163977	0.107117	0.170438	1.07679	0.883316	0.532064
AT3G28918	0	0	0.166914	0.214038	0.336139	0
AT3G28917	7.11038	9.59529	8.01105	16.2984	21.2516	22.1622
AT2G38700	20.0106	20.8823	18.3767	22.8429	21.7221	22.6089
AT3G28910	4.13933	3.91239	3.73249	7.69309	6.16136	7.65736
AT1G72700	24.9886	26.3469	26.8605	29.1098	29.4855	26.0083
AT2G18280	104.527	95.6112	98.4672	110.608	105.354	105.554
AT2G31660	19.9715	19.9782	19.5885	15.3313	15.4059	15.5967
AT1G22450	49.9659	50.0799	50.4815	48.7329	50.8646	48.5062
AT4G30650	52.6075	76.8856	73.1329	144.524	158.788	145.937
AT5G63087	0	0	0	0.1325	0	0.128063
AT5G63085	0	0	0	0	0.113047	0.256507
AT5G11760	31.6498	33.4692	32.9281	30.5792	29.7387	27.4751
AT5G63080	12.451	12.1909	12.2146	11.3861	11.0163	12.3018
AT4G00970	12.5575	13.3902	10.9462	10.5227	10.5907	10.3701
AT1G77280	9.16779	9.26487	9.75343	10.4435	9.67722	9.8658
AT2G44290	15.7115	15.5599	18.2756	17.1025	19.7501	20.7525
AT3G58910	0	0	0	0	0	0
AT5G52160	0	0	0	0	0	0
AT1G52160	3.54506	3.4947	2.90545	3.93982	3.54238	3.79243
AT2G47920	1.97855	2.3523	2.15597	2.6223	3.29323	2.38093
AT1G68550	13.3806	13.4523	13.6782	14.5122	13.1488	13.7708
AT5G32470	9.15164	10.1994	9.77288	10.1143	9.82587	9.27012
AT3G08030	55.8068	60.1281	60.3006	56.8817	62.3432	63.0755
AT5G66100	11.0316	10.92	9.60768	10.3671	11.7137	10.2107
AT3G04590	16.2522	16.7482	16.3999	17.2133	15.7347	16.4488
AT2G40920	10.3789	11.673	11.103	10.8783	11.7504	11.6069
AT1G67265	6.40672	6.19803	7.79707	8.89212	8.95017	10.724
AT5G39581	0	0	0	0	0	0
AT5G63550	10.5395	7.50819	8.26055	8.50566	8.85832	7.75783
AT1G32415	1.51435	0.920685	1.10955	1.34552	1.01015	0.979672
AT2G44745	37.6824	37.2534	35.9389	45.2744	41.9955	44.2231
AT2G41510	0.789394	0.553096	0.665759	0.947976	1.8215	1.5173
AT2G44740	2.29156	2.28709	2.20852	6.02671	5.26753	5.96481
AT5G45240	0.012126	0.027723	0.033621	0	0	0.020062
AT2G37540	17.3795	18.4118	20.047	16.698	16.8554	15.8607
AT4G23060	5.48206	5.42792	4.65368	6.06862	6.4079	5.92492
AT3G03610	10.1516	11.5027	12.0329	10.7374	9.59556	10.1756
AT1G77860	0.272529	0.504659	0.245155	0.17583	0.33789	0.183966
AT3G04040	5.12037	5.37773	5.39841	8.00244	7.92652	9.35726
AT1G29540	0.042245	0.037097	0.032804	0.177825	0.237999	0.066875
AT4G08967	0	0	0	0	0	0
AT5G10410	5.22621	6.44219	5.32756	22.4451	24.5105	21.4157
AT1G31990	0.372008	0.418701	0.329366	0.138268	0.071152	0.252238
AT4G33670	42.4085	49.0468	50.8797	50.7839	53.8493	51.303
AT2G19620	4.9782	4.01851	5.17301	4.94833	6.04696	7.21853
AT3G08690	46.0891	43.6012	43.03	43.1478	41.5595	42.1998
AT2G03680	128.954	134.799	128.225	132.567	135.296	130.863
AT5G63500	5.27317	10.0763	7.25099	5.89073	8.35939	9.15828
AT2G29310	26.435	30.3611	33.446	37.2745	35.7953	35.6973
AT2G16030	0	0	0	0	0	0
AT4G29470	0	0	0.053785	0.404962	0.31917	0.141879
AT2G26280	38.1623	37.8729	38.558	34.3583	37.0705	32.9936
AT1G64790	8.91107	9.12618	9.25363	8.46412	8.87499	8.65981
AT5G13260	22.5753	22.3255	21.6612	22.8683	22.7435	21.6674
AT3G60300	117.558	116.066	110.551	109.817	112.149	110.963
AT2G47210	18.3822	15.8051	16.5407	17.4753	17.8214	17.2772
AT3G08960	9.18696	9.534	9.08037	10.0146	9.75696	8.65541
AT1G34810	0	0	0	0	0	0
AT1G34815	0	0	0	0	0	0
AT2G04300	0	0	0	0	0	0
AT2G04305	12.9865	12.6902	13.8625	13.1793	13.5944	14.0998
AT1G16670	10.4059	9.96453	10.996	9.54312	11.1612	8.40084
AT5G39050	7.44281	5.87608	6.75871	11.2005	10.6003	9.42099
AT4G22330	57.7054	59.7598	54.7418	57.2268	51.7771	54.8112
AT2G02220	12.5547	11.7552	13.1102	12.7342	12.9629	11.6411
AT1G11020	11.0405	12.0537	13.5151	12.9493	12.7482	14.0667
AT3G05310	0	0	0.01826	0	0	0.023487
AT1G31330	1637.1	1643.01	1693.3	1613.33	1644.39	1666.32
AT5G44340	122.391	122.508	125.967	136.412	141.575	142.613
AT5G41190	13.1856	11.9584	12.8233	9.32469	9.7945	8.96248
AT5G44345	0	0	0	0	0	0
AT1G31335	8.41322	10.9553	11.9326	11.5796	12.9007	10.4108
AT5G55240	0	0	0	0.398403	0.40777	0.278033
AT4G34540	8.01823	9.49942	9.75226	8.65129	8.24065	8.21408
AT5G47928	0	0	0	0	0	0
AT1G27240	0	0	0	0.080098	0	0
AT5G13190	46.8986	57.0159	53.4392	53.5676	57.5134	58.4303
AT4G03520	168.826	174.822	174.788	180.653	172.306	170.703
AT1G71420	0.377888	0.237753	0.314264	0.426595	0.353994	0.446402
AT2G36390	75.4311	73.8907	72.7455	74.2995	72.0451	67.4052
AT5G02440	29.8295	24.5982	24.7978	33.3567	31.0091	30.548
AT5G03710	0	0	0.047496	0	0	0
AT3G21450	0	0	0	0	0	0
AT3G26480	0.18552	0.288017	0.086789	0.951091	1.4732	0.50984
AT2G42190	28.9477	24.9361	25.3312	34.1438	32.8945	32.6168
AT5G36810	0	0	0	0	0	0
AT2G07768	0.501223	0.180219	0.254319	0.110528	0.231504	0.116915
AT3G62640	0.532984	0.499966	0.586653	0.59159	1.2391	0.377907
AT5G04840	0.683501	1.12522	1.04021	1.06493	1.00454	0.943745
AT5G16010	47.4769	47.2632	45.7168	48.313	54.0359	49.8608
AT5G48620	60.4029	56.1198	55.867	48.3551	45.406	43.037
AT1G27860	0	0	0	0.220571	0.131582	0.467982
AT4G38820	1.80588	0	2.71984	0	0	0
AT2G27680	61.2632	60.497	63.3147	60.6467	57.3425	59.4874
AT2G21210	9.6661	11.7293	10.0136	9.05657	8.785	8.90667
AT2G05940	18.3822	18.654	18.0798	13.5465	11.269	13.4676
AT5G45430	53.8237	8.09554	25.8896	51.7429	15.5461	3.62463
AT5G08090	0	0	0	0	0	0
AT1G65113	0	0	0	0	0	0
AT1G65110	0.137374	0.104632	0.145147	0.18018	0.127315	0.044304
AT4G35630	26.7178	30.8426	30.5462	21.9718	22.3543	22.0657
AT4G39190	11.7042	10.4401	11.0718	8.54687	8.18192	7.19413
AT2G13660	9.83233	12.8253	14.6371	12.7109	11.4949	12.8498
AT3G20500	48.463	47.3122	47.0424	66.125	71.3473	70.0045
AT1G21160	14.0885	13.4366	14.0015	11.7453	12.3004	11.9626
AT5G37510	45.3918	47.7891	46.4931	42.1714	41.6407	41.7677
AT5G10890	0	0	0	0	0.113561	0
AT3G07568	12.7627	14.3404	17.8368	20.0401	24.422	20.999
AT2G43820	1.05362	1.58387	1.25285	11.2756	12.0256	11.6885
AT3G17300	10.3687	14.9392	14.4538	16.9156	19.278	19.0071
AT4G10603	0	0	0	0	0	0
AT4G10600	0.02555	0.439565	0.41798	0.399811	0.921034	0.829942
AT5G28820	0	0	0	0	0	0
AT5G49190	0.660629	0.496941	0.791042	9.96325	9.84662	9.45769
AT5G28823	0	0	0	0	0	0
AT3G62270	4.30274	4.45069	4.04279	2.95237	2.2341	1.87792
AT1G10350	12.2616	13.2661	13.0253	12.6032	13.6437	11.9173
AT2G16660	143.706	154.681	151.588	179.311	179.075	172.384
AT1G08270	1.40492	2.20758	3.06029	2.37272	2.46431	2.22929
AT1G19150	29.1195	32.9683	28.4412	35.3905	31.2344	32.784
AT1G60890	3.69656	3.72131	3.35945	6.37882	5.73182	5.32517
AT5G35960	8.34967	6.78695	6.55026	8.15151	8.37339	8.37525
AT5G18310	80.3132	78.7142	70.6658	73.6648	75.6273	73.6949
AT4G02235	0	0	0	0	0	0
AT5G39000	0.017542	0.008341	0.010305	0	0.001731	0.021203
AT1G66490	0	0	0	0	0	0
AT5G04150	0	0	0.182151	0.247787	0.688319	0.423408
AT4G15380	0.033369	0	0.245803	0.287823	0.610153	0.362473
AT2G20160	0.120398	0	0	0	0	0
AT1G53830	0.137657	0.165431	0.199853	0.150764	0.167293	0.254382
AT5G43770	0.170262	0.083655	0.138199	0.485177	0.777017	0.250347
AT5G15090	37.3611	37.3473	34.0705	39.5207	43.3913	39.819
AT5G14320	138.188	146.842	146.153	147.418	142.455	134.22
AT5G25422	0	0	0	0	0	0
AT5G25420	0	0	0	0	0	0
AT5G25425	0	0	0	0	0	0
AT1G21830	54.2305	46.4725	45.2154	51.7575	46.9149	47.89
AT1G17880	124.494	118.474	120.007	105.031	107.712	104.94
AT1G21835	0	0	0	0	0	0
AT4G01780	0	0	0	0	0	0.046959
AT4G19720	0	0	0	0.054055	0	0.081602
AT5G41430	0.111811	0	0	0.235676	0.395974	0.156773
AT1G14500	0	0.037568	0	0	0	0
AT1G18280	2.5896	1.74448	2.58467	2.36678	3.0939	2.70391
AT1G03365	9.04774	8.17626	8.59947	7.34406	7.89412	7.52997
AT1G03360	2.69659	3.53578	3.94671	3.71203	3.91294	4.06428
AT1G79930	49.4472	46.6825	45.533	42.405	42.6311	41.5823
AT4G07786	0	0	0	0	0	0
AT1G33400	7.27893	7.77659	8.85688	8.38234	6.91699	6.43202
AT4G11260	94.9474	85.502	84.5795	69.8766	71.1333	72.2698
AT5G47100	23.9282	22.3534	23.3645	21.0926	21.6882	18.8101
AT3G11070	8.19341	8.74407	8.18583	6.81294	6.60311	6.86673
AT3G22830	0	0	0	0.065564	0.131216	0
AT3G26100	56.9499	57.2613	60.6691	72.2439	72.9865	73.9834
AT1G12900	178.978	200.536	199.083	239.062	225.913	227.326
AT4G00780	158.65	164.887	161.01	119.617	123.401	119.221
AT1G17260	1.62174	1.24568	1.39503	2.2286	2.29075	2.16031
AT5G05600	68.9075	68.3856	66.6652	35.1599	34.7335	37.5502
AT3G47890	10.2917	11.1538	10.7456	10.7617	10.7797	10.2206
AT3G51890	20.4742	19.7395	18.5039	15.8558	14.7435	15.2494
AT3G49940	31.9419	33.9004	34.2657	31.7789	28.6184	29.2271
AT3G51895	71.0603	71.7005	69.2766	41.6309	42.8623	37.4867
AT1G80460	28.8709	28.2035	28.7624	27.9664	27.8541	29.8332
AT5G06550	1.9193	1.73792	1.92043	1.87675	1.82802	2.30363
AT4G16120	7.74798	5.91919	6.8166	6.41565	6.95493	6.65606
AT5G02870	79.6065	91.637	92.0182	95.3873	95.1684	94.4554
AT5G46850	9.76854	10.7104	10.9385	12.0707	10.5164	10.1979
AT2G27300	1.36477	0.953594	0.725114	1.05242	0.935554	1.12502
AT1G55860	17.2773	16.3961	16.5781	16.0972	16.1557	15.6466
AT4G26150	0.292588	0.201023	0.153602	0.22153	0.540555	0.184804
AT4G17830	29.7671	30.0292	31.1347	23.7349	25.0535	23.378
AT3G27940	5.34888	5.61117	5.49439	4.24658	4.89787	6.34593
AT2G24640	5.97763	5.03805	5.49153	6.56452	6.65234	7.07806
AT1G51520	1.73718	2.33117	2.07621	2.27358	3.05011	2.3881
AT2G24645	5.24567	5.55051	4.31247	5.66133	5.08138	4.02295
AT5G65060	21.1361	22.0193	22.7837	24.3433	22.7549	19.4252
AT5G40450	138.122	118.883	115.567	50.7607	48.579	48.7646
AT3G50270	6.46787	5.26642	4.44164	4.66396	4.86717	4.51897
AT3G27270	1.51363	2.07981	2.66134	1.38325	1.90161	1.66138
AT3G15790	37.4732	36.8752	35.8588	42.9195	39.0564	45.016
AT4G12710	8.42267	7.81466	8.75023	7.79466	6.98148	4.76167
AT4G24790	2.8977	3.13827	3.18775	3.56265	3.54558	3.64712
AT1G12010	7.50955	4.7551	7.0229	18.8484	22.2602	22.06
AT3G13433	0	0.16714	0.340925	0.280046	0.539549	0
AT3G13432	0	0	0	0	0	0
AT3G13430	18.7923	21.6485	20.7936	18.3022	19.5015	17.7168
AT3G13437	5.90072	5.72868	6.98681	7.05574	7.32744	6.37802
AT3G13435	0	0.176662	0.329525	0.13062	0.426784	0.065613
AT3G46410	0	0	0	0	0	0
AT5G07600	0	0	0	0	0	0
AT5G02120	26.3888	34.2567	34.2082	46.0108	49.9422	47.0053
AT2G30730	0.065785	0.057791	0.142623	0.329513	0	0
AT2G20940	3.06321	4.40273	4.58963	3.71154	5.43166	5.15089
AT1G53010	0	0	0.46624	0	0	0
AT2G34420	4488.33	5076.54	5016.61	6319.16	6362.08	6767.37
AT3G50850	0.730792	0.492446	0.403134	1.05345	1.31383	0.617223
AT1G16390	0.030807	0.01407	0	0.410816	0.31669	0.447259
AT5G03830	15.6772	17.4917	19.0062	20.575	20.216	20.4001
AT5G26300	0	0	0	0.033576	0	0.033686
AT3G06570	8.6921	8.22762	8.64306	10.3099	9.85139	9.56992
AT4G21310	3.26407	3.33357	4.34995	3.74948	3.21813	3.7558
AT5G62040	4.41225	3.62258	2.47028	5.6602	4.63246	4.75617
AT2G34390	0.766801	1.21213	1.00357	1.52483	1.08506	0.895333
AT3G47480	1.91993	1.55327	1.48817	1.78103	2.24206	1.51119
AT2G25270	3.41331	4.41511	4.14461	3.78333	4.75634	3.91575
AT3G43540	21.7093	23.045	20.6611	24.1927	20.5778	21.116
AT3G13290	6.69183	6.80265	6.33305	5.56479	5.97863	6.17164
AT3G05530	99.8899	104.984	100.161	99.113	94.7634	96.7819
AT4G14710	89.7825	99.5321	97.4475	96.5474	93.5051	97.4186
AT4G14713	2.81431	1.47948	1.58037	2.50733	2.75166	2.52421
AT4G14716	96.2137	106.126	105.781	96.4282	99.1492	103.163
AT3G12740	73.6927	71.5676	67.5942	53.7144	51.4781	52.4159
AT1G20710	0	0	0	0	0	0
AT1G74660	54.8456	58.6727	49.0318	70.1744	69.913	67.5551
AT5G38080	0.367054	0.189801	0.045074	0	0	0
AT5G56840	12.8043	11.6631	10.9862	9.36109	8.02052	7.40413
AT5G60170	21.8233	19.7704	18.6944	24.2057	24.4983	22.937
AT5G37250	0.377018	0.155462	0	0.193594	0	0.17046
AT2G31060	10.5958	11.9328	10.2259	8.52426	9.57354	8.83023
AT3G61200	57.385	63.0421	62.6456	74.6456	68.6128	70.7101
AT5G58990	11.6898	11.2223	12.7716	14.5779	12.6287	15.3481
NewGene_273	6.02119	7.05158	7.36712	8.82641	9.25533	9.68235
AT4G25540	0.115624	0.148882	0.19415	0.21858	0.179589	0.453857
AT3G57190	7.39632	9.50107	8.38856	8.52001	10.6956	9.06948
AT1G52760	211.152	238.26	227.259	277.316	288.48	280.967
AT3G16910	28.2506	27.748	27.9606	18.174	21.3035	18.6156
AT1G04290	11.534	12.7182	15.1158	15.383	17.615	14.8598
AT5G38550	0	0	0	0	0	0
AT1G15370	46.3804	51.5962	44.7218	53.2258	54.6412	52.2248
AT2G25890	0	0	0	0.261887	0.212581	0.395051
AT3G45850	13.8619	12.724	13.1118	13.3589	11.6236	12.8206
[truncated: 25,923 more rows]
