# Supplementary material for: Phytoplasma Effector SJP8 Suppresses Host Immunity by Promoting the Degradation of ZjMYB15 and ZjMYB86‐like to Perturb Jasmonic Acid and Hydrogen Peroxide Homeostasis in Jujube
Source: Mol Plant Pathol. 2026 Jul 10;27(7):e70315. doi: 10.1111/mpp.70315 (PMC13351939; doi:10.1111/mpp.70315)
Supplement: Supplementary file 29 — Table S4: Significantly enriched GO biological processes in SJP8‐overexpressing Jingzao 39. [file MPP-27-e70315-s016.xlsx]

## Sheet: Table S4
Table S4. Significantly enriched GO biological processes in SJP8-overexpressing ‘Jingzao 39’.
#GO_classify1	GO_classify2	All	DE	DE_ID
biological process	reproduction	491	31	Zj11G014510;Zj11G006770;Zj04G012520;Zj01G021270;Zj08G003550;Zj01G005860;Zj03G022770;Zj11G007020;Zj06G018820;Zj01G021580;Zj06G003980;Zj06G003960;Zj02G001100;Zj01G021560;NewGene_1232;Zj02G001110;Zj11G009530;NewGene_1271;Zj10G010950;Zj01G021300;Zj03G022960;NewGene_1274;Zj01G021530;Zj04G006750;Zj08G002070;Zj10G016440;Zj02G009410;Zj01G020490;Zj04G012510;Zj01G021440;Zj02G001050
biological process	immune system process	154	7	Zj11G010010;Zj01G005860;Zj01G007450;Zj08G018290;Zj11G003690;NewGene_1979;Zj01G005180
biological process	behavior	12	0	--
biological process	metabolic process	9089	571	Zj05G010260;Zj03G018440;Zj08G009040;Zj12G016070;Zj11G000390;Zj05G001300;Zj01G021560;Zj01G006140;Zj07G010730;Zj04G008080;Zj01G003610;Zj02G000600;Zj06G003360;Zj02G014150;Zj12G004460;Zj06G001630;Zj06G015220;Zj03G022340;Zj07G012970;Zj01G021440;Zj01G028530;Zj03G026100;Zj09G007290;Zj02G004660;Zj12G013150;Zj12G013400;Zj10G012650;Zj12G013360;Zj05G003500;Zj08G013240;Zj05G008820;Zj08G008080;Zj04G018040;Zj0…
biological process	cellular process	9676	527	Zj08G016010;Zj12G006030;Zj06G001550;Zj11G005610;Zj02G004230;Zj07G013650;NewGene_1386;Zj01G006660;Zj02G001050;Zj07G005080;Zj11G008040;Zj11G010710;NewGene_384;Zj02G013850;Zj12G017980;Zj01G005100;Zj02G010450;Zj01G005140;Zj06G000790;Zj08G004620;Zj05G006610;Zj03G019150;NewGene_1142;Zj12G018380;Zj09G008720;Zj06G010580;Zj12G009890;NewGene_1794;Zj08G016310;NewGene_2302;Zj01G025710;Zj01G002900;Zj09G016190…
biological process	carbon utilization	7	0	--
biological process	nitrogen utilization	3	1	Zj11G011760
biological process	reproductive process	489	31	Zj01G005860;Zj03G022770;Zj11G007020;Zj06G018820;Zj11G006770;Zj04G012520;Zj11G014510;Zj01G021270;Zj08G003550;Zj06G003980;Zj01G021560;Zj06G003960;Zj02G001100;Zj01G021580;NewGene_1271;Zj01G021300;Zj10G010950;Zj03G022960;NewGene_1232;Zj11G009530;Zj02G001110;Zj01G020490;Zj10G016440;Zj02G009410;Zj04G012510;Zj01G021440;Zj02G001050;Zj01G021530;NewGene_1274;Zj04G006750;Zj08G002070
biological process	biological adhesion	8	1	Zj02G007250
biological process	signaling	923	60	Zj06G000790;Zj11G007070;Zj01G000550;Zj12G013000;Zj07G009460;Zj10G015440;Zj02G000760;Zj10G003630;Zj02G007250;Zj01G004520;Zj07G005910;Zj06G018590;NewGene_1979;NewGene_1306;Zj03G019510;Zj08G006360;Zj12G018430;Zj12G015960;Zj12G018380;Zj09G000170;Zj10G009180;Zj07G005850;Zj03G023670;Zj12G004410;Zj07G005840;Zj11G013020;Zj09G008010;Zj06G006620;Zj11G002970;Zj02G011640;Zj05G018070;Zj02G003380;Zj05G018080;N…
biological process	multicellular organismal process	688	48	Zj01G021580;Zj03G022860;Zj08G014760;Zj01G021560;Zj11G014510;Zj04G012520;Zj11G000390;Zj01G021270;Zj08G014480;Zj05G016210;Zj08G003550;Zj10G015020;Zj01G011790;Zj03G022770;Zj06G018820;NewGene_1386;Zj08G002070;Zj03G024370;Zj04G012510;Zj01G021440;Zj02G001050;Zj10G008960;Zj10G010950;Zj03G022960;Zj06G003980;Zj02G001100;Zj06G003960;Zj01G019650;Zj01G027530;Zj10G008950;Zj02G001640;Zj01G005860;Zj10G006420;Zj…
biological process	developmental process	722	39	Zj10G010950;Zj03G022960;Zj10G008960;Zj08G014220;Zj03G024370;NewGene_1386;Zj08G002070;Zj03G022770;Zj11G000390;Zj04G013190;Zj01G011790;Zj08G014480;Zj08G003550;Zj10G015020;Zj05G016210;Zj03G022860;Zj04G004160;Zj08G014760;Zj08G004620;Zj11G011450;Zj11G000330;Zj09G003920;Zj11G009530;Zj10G016440;NewGene_1274;Zj05G003640;Zj04G006750;Zj01G004520;Zj03G015410;Zj01G005860;Zj10G006420;Zj10G008950;Zj01G027530;Z…
biological process	growth	87	1	NewGene_1274
biological process	locomotion	21	1	Zj04G013190
biological process	pigmentation	2	0	--
biological process	interspecies interaction between organisms	312	22	Zj02G016900;Zj08G018290;NewGene_1979;Zj08G002070;Zj02G007250;Zj02G017000;Zj11G003690;Zj01G005180;Zj05G018070;Zj03G022960;Zj05G018080;Zj10G010950;Zj03G022860;Zj03G009450;Zj02G016920;Zj03G010510;Zj01G007450;Zj06G007870;Zj11G000390;Zj03G023670;Zj01G005860;Zj11G010010
biological process	rhythmic process	26	2	Zj03G022860;Zj04G004160
biological process	response to stimulus	2281	153	Zj09G013080;Zj07G009390;Zj04G011990;Zj02G017000;Zj10G011500;Zj10G011400;Zj12G018390;Zj02G003380;NewGene_721;Zj09G013910;Zj03G022860;Zj09G008450;Zj04G017280;Zj10G016510;Zj06G002300;Zj09G021920;Zj02G011560;Zj11G005240;Zj03G019510;Zj01G003300;Zj01G004520;Zj06G018590;Zj02G009410;Zj10G015440;Zj02G000760;Zj01G000550;Zj05G011370;Zj12G005810;Zj07G009460;Zj04G003220;Zj01G019820;Zj11G002970;Zj06G006620;Zj0…
biological process	localization	2126	146	Zj10G012110;Zj09G010810;Zj01G031780;Zj06G001560;Zj05G017210;Zj10G004630;Zj11G008040;Zj01G005100;Zj12G015970;Zj03G020800;Zj12G017980;Zj04G002020;Zj08G016010;Zj06G006630;Zj08G018900;Zj08G017420;Zj08G020390;NewGene_1386;Zj07G013650;Zj02G013580;Zj03G024190;Zj03G011780;Zj12G015960;Zj12G009890;Zj10G001970;Zj01G025710;Zj11G011760;Zj08G017800;Zj06G012480;Zj08G015960;Zj06G018910;Zj04G002260;Zj06G006650;Zj…
biological process	intraspecies interaction between organisms	18	1	Zj04G013190
biological process	multi-organism process	446	35	Zj03G010510;Zj01G007450;Zj01G005860;Zj03G023670;Zj02G001100;Zj06G003960;Zj06G003980;NewGene_1232;Zj02G001110;Zj01G021300;NewGene_1271;Zj01G021530;NewGene_1274;NewGene_1979;Zj04G006750;Zj02G007250;Zj01G020490;Zj01G021270;Zj04G012520;Zj11G006770;Zj11G014510;Zj11G000390;Zj04G013190;Zj11G007020;Zj06G018820;Zj03G022860;Zj01G021580;Zj01G021560;Zj01G005180;Zj11G003690;Zj10G010950;Zj08G002070;Zj01G021440…
biological process	biological regulation	3371	243	Zj08G004620;Zj01G013110;Zj05G001690;Zj12G019480;Zj06G017340;Zj03G022600;Zj06G000790;Zj08G006630;Zj11G009530;Zj03G010720;Zj06G015150;Zj10G003630;NewGene_989;Zj09G021140;Zj10G014800;Zj02G007250;Zj08G014840;Zj07G005910;Zj10G002200;NewGene_1979;Zj09G021930;Zj12G018380;Zj12G015960;Zj11G006490;Zj03G022260;Zj07G005840;Zj12G005710;Zj12G009500;Zj12G010760;Zj07G011060;Zj11G005370;Zj12G011200;Zj03G016850;Zj…
biological process	detoxification	162	16	Zj04G009700;Zj03G019150;Zj02G012600;NewGene_1403;Zj06G010720;Zj11G012540;Zj05G011370;Zj07G015200;Zj01G019820;Zj08G016310;Zj11G010040;Zj03G026150;Zj02G011560;Zj10G006420;Zj08G007670;Zj08G013700
