# Supplementary material for: Phytoplasma Effector SJP8 Suppresses Host Immunity by Promoting the Degradation of ZjMYB15 and ZjMYB86‐like to Perturb Jasmonic Acid and Hydrogen Peroxide Homeostasis in Jujube
Source: Mol Plant Pathol. 2026 Jul 10;27(7):e70315. doi: 10.1111/mpp.70315 (PMC13351939; doi:10.1111/mpp.70315)
Supplement: Supplementary file 30 — Table S5: Significantly enriched GO biological processes in SJP8‐overexpressing Arabidopsis thaliana . [file MPP-27-e70315-s033.xlsx]

## Sheet: Table S5
Table S5. Significantly enriched GO biological processes in SJP8-overexpressing A. thaliana.
#GO_classify1	GO_classify2	All	DE	DE_ID
biological process	reproduction	657	29	AT2G41370;AT2G34850;AT5G06760;AT5G28640;AT4G36260;AT2G36120;AT4G38400;AT2G34870;AT3G03450;AT4G17030;AT1G19790;AT1G50650;AT5G15800;AT2G48130;AT2G20700;AT4G01360;AT4G21390;AT4G27300;NewGene_300;AT1G47610;AT2G18180;AT3G28917;AT5G03680;AT4G14770;AT5G12330;AT1G65480;AT4G28190;AT4G28556;AT1G75520
biological process	immune system process	134	12	AT1G75030;AT2G41370;AT4G12470;AT2G23580;AT1G21326;AT4G02520;AT3G58350;AT2G22000;AT5G55410;AT5G52330;AT4G12480;AT1G02920
biological process	behavior	6	0	--
biological process	metabolic process	8933	434	AT3G11840;AT1G05260;AT3G52970;AT5G55090;AT4G30280;NewGene_887;AT4G16260;AT2G38240;AT5G24155;AT3G25050;AT1G75520;AT5G06300;AT1G75450;AT4G37670;AT5G24910;AT4G24040;AT5G03795;AT3G63440;AT5G04660;AT5G62520;AT5G04950;AT3G25180;AT2G43610;AT2G39240;AT5G51750;AT5G65010;AT2G23180;AT5G54510;NewGene_300;AT2G30500;AT3G05020;AT5G45890;AT1G23010;AT2G44450;AT5G64100;AT5G22500;AT1G71250;AT3G09940;AT5G20230;AT5G6…
biological process	cellular process	10206	404	AT5G44700;AT1G24020;AT3G25510;AT4G02520;AT1G04920;AT3G13672;AT3G25110;AT3G51290;AT4G29050;AT5G02070;AT4G24000;AT1G23460;AT1G71695;AT2G40460;AT2G31010;AT3G52740;AT1G56580;AT1G11050;AT5G07210;AT2G25680;AT1G73370;AT3G04280;AT5G04530;AT2G34850;AT4G18205;AT1G06350;AT3G23630;AT2G43050;ATMG00110;AT3G57530;AT3G17600;AT3G47950;AT1G27080;AT1G19530;AT5G44050;AT5G62230;AT1G75120;AT4G20320;AT4G20140;AT2G25880…
biological process	carbon utilization	1	0	--
biological process	reproductive process	657	29	AT2G20700;AT2G48130;AT5G15800;AT2G34870;AT1G50650;AT1G19790;AT3G03450;AT4G17030;AT2G36120;AT4G36260;AT4G38400;AT5G06760;AT2G41370;AT2G34850;AT5G28640;AT4G28190;AT1G65480;AT1G75520;AT4G28556;AT5G12330;AT4G14770;AT5G03680;AT2G18180;AT1G47610;AT3G28917;AT4G01360;AT4G21390;NewGene_300;AT4G27300
biological process	biological adhesion	3	0	--
biological process	signaling	835	43	AT1G66090;AT2G41370;AT1G24020;AT3G04210;AT4G27260;AT5G25930;AT4G24580;AT3G25510;AT5G41750;AT5G15230;AT3G03450;AT3G29575;AT3G51290;AT2G32885;AT5G45820;AT2G04025;AT3G52740;AT1G72940;AT5G03360;AT5G43630;AT3G44450;AT1G74670;AT5G20635;AT5G07210;AT1G72920;AT5G57780;AT2G46790;AT3G45640;AT1G48260;AT3G04280;AT2G25220;AT1G61566;AT2G20142;AT3G17510;AT1G65390;AT5G07920;AT3G17600;AT5G54510;AT3G04220;AT1G21326…
biological process	multicellular organismal process	946	53	AT3G26500;AT1G12090;AT4G00180;AT2G18180;AT2G45190;AT1G70800;AT4G33050;AT2G45420;AT5G62800;AT5G12330;AT4G12490;AT4G28190;AT4G13820;AT2G48140;AT5G06760;AT2G34850;AT4G02380;AT2G36120;AT5G54470;AT2G42800;AT1G08465;AT1G50650;AT5G28646;AT1G19790;AT1G71400;AT2G20700;AT1G31040;AT4G18980;AT5G15800;AT5G09530;AT4G01360;AT2G04025;AT4G21390;AT4G27300;AT1G64360;AT1G47610;AT3G28917;AT2G44990;AT4G14770;AT5G03680…
biological process	developmental process	976	60	AT4G36260;AT1G79840;AT5G28640;AT4G27260;AT2G41370;AT2G48130;AT5G41900;AT1G62510;AT2G42870;AT3G13672;AT2G34870;AT2G39705;AT3G28917;AT1G71030;AT1G64360;AT2G04025;AT4G01360;AT1G75520;AT4G28556;AT1G65480;AT4G14770;AT5G03680;AT1G56580;AT2G44990;AT4G37740;AT2G36120;AT4G02380;AT5G54470;AT4G35770;AT1G75750;AT5G06760;AT2G34850;AT3G13960;AT5G09530;AT1G31040;AT2G20700;AT4G18980;AT5G15800;AT1G50650;AT1G19790…
biological process	growth	107	6	AT4G28556;AT4G13820;AT5G28646;AT1G75750;AT5G54510;AT4G27260
biological process	locomotion	43	2	AT2G20700;AT3G58350
biological process	pigmentation	2	0	--
biological process	interspecies interaction between organisms	328	32	AT1G43640;AT3G04720;AT1G51090;AT5G24780;AT3G01290;AT2G41370;AT4G12470;AT5G53120;AT1G62510;AT5G41900;AT1G02920;AT4G02520;AT2G29170;AT3G04220;AT1G12090;AT2G17840;AT3G10680;AT1G47540;AT2G22000;AT4G12490;AT4G12480;AT4G35985;AT2G23580;AT2G14560;AT1G75030;AT4G02380;AT5G55410;AT5G52330;AT4G31890;AT2G43520;AT2G42800;AT3G58350
biological process	rhythmic process	29	3	AT2G17840;AT2G42870;AT4G35985
biological process	response to stimulus	2592	167	AT4G28556;AT2G38380;AT5G03360;AT5G47910;AT5G44568;AT2G37130;AT5G20635;AT5G24780;AT1G43640;AT4G37390;AT2G04025;AT2G18050;AT5G08000;AT4G24580;AT2G23170;AT2G28710;AT5G25930;AT3G29575;AT5G41900;AT1G02920;AT1G75580;AT2G21640;AT5G53120;AT5G65970;AT1G48130;AT1G30135;AT2G28190;AT4G27260;AT4G12470;AT4G13992;AT5G41740;AT5G18060;AT5G12330;AT2G02100;AT2G29170;AT4G29780;AT1G65390;AT5G55410;AT5G52330;AT2G43520…
biological process	localization	2016	114	AT3G05165;AT1G69860;AT4G39670;AT1G73220;AT2G38540;AT1G70800;AT2G37170;AT5G13170;AT4G21680;AT3G01570;AT2G18180;AT1G27040;AT4G10380;AT1G16370;AT1G27940;AT4G11810;AT3G22600;AT1G15960;AT3G13400;AT1G60970;AT5G01870;AT5G62730;AT3G58350;AT5G38160;AT3G53210;AT3G15990;AT1G02620;AT5G24380;AT3G08770;AT1G13210;AT5G24580;AT5G61730;AT2G04032;AT3G51860;AT1G48990;AT4G16620;AT2G48130;AT1G08930;AT5G13400;AT3G03450…
biological process	intraspecies interaction between organisms	13	1	AT2G20700
biological process	multi-organism process	523	30	AT4G02520;AT2G20700;AT4G17030;AT1G62510;AT5G41900;AT1G02920;AT4G31890;AT2G42800;AT3G58350;AT1G75030;AT4G38400;AT4G02380;AT4G35985;AT3G01290;AT2G23580;AT2G34850;AT2G41370;AT2G14560;AT4G12470;AT4G28556;AT4G12490;AT4G12480;AT5G24780;AT2G17840;AT1G47610;AT1G43640;AT2G18180;AT4G21390;AT4G27300;AT1G12090
biological process	biological regulation	4031	235	AT3G15510;AT5G21150;AT3G04220;AT2G24430;AT5G20860;AT2G23340;AT5G13220;AT2G39820;AT4G36240;AT3G01080;AT1G77580;AT1G48260;AT2G20142;AT3G45640;AT5G21960;AT1G27045;AT5G28646;AT5G07920;AT2G42800;AT1G73330;AT3G15500;AT3G13960;AT5G17220;AT5G15800;AT1G23200;AT2G20700;AT1G48990;AT1G22590;AT4G34410;AT1G13210;AT5G25810;AT5G45820;AT2G35700;AT3G24520;AT2G37260;AT5G03680;AT5G43630;AT2G41510;AT4G37740;AT5G43620…
biological process	detoxification	209	22	AT1G48130;AT1G19230;AT5G66170;AT2G28190;AT3G01420;AT5G14130;AT1G69880;AT5G17220;AT4G02520;AT5G64100;AT5G51890;AT1G02920;AT1G71695;AT2G29490;AT5G39580;AT2G29460;AT2G37130;AT2G38380;AT4G25100;AT5G47910;AT5G15180;AT1G05260
