# Supplementary material for: Phytoplasma Effector SJP8 Suppresses Host Immunity by Promoting the Degradation of ZjMYB15 and ZjMYB86‐like to Perturb Jasmonic Acid and Hydrogen Peroxide Homeostasis in Jujube
Source: Mol Plant Pathol. 2026 Jul 10;27(7):e70315. doi: 10.1111/mpp.70315 (PMC13351939; doi:10.1111/mpp.70315)
Supplement: Supplementary file 31 — Table S6: Significantly enriched KEGG pathways in SJP8‐overexpressing Jingzao 39. [file MPP-27-e70315-s029.xlsx]

## Sheet: Table S6
Table S6. Significantly enriched KEGG pathways in SJP8-overexpressing ‘Jingzao 39’.
#KEGG_n	625	KEGG_N	8824
#Pathway	ko_ID	DEgene	gene	DEgene_all	gene_all	Gene_id	KOs
Ubiquinone and other terpenoid-quinone biosynthesis	ko00130	4	60	625	8824	Zj01G000800;Zj06G008730;Zj07G012100;Zj10G000910	K01904+K01904+K12502+K01904
Nucleotide excision repair	ko03420	3	109	625	8824	Zj02G009410;Zj03G017630;Zj09G021920	K10754+K04802+K07466
Glycerolipid metabolism	ko00561	15	149	625	8824	Zj01G003860;Zj01G005390;Zj01G023300;Zj01G023310;Zj02G003560;Zj02G018080;Zj05G013650;Zj05G016290;Zj06G017750;Zj08G001930;Zj08G011400;Zj08G016760;Zj11G010710;Zj11G010730;Zj12G000770	K00679+K00679+K00679+K00679+K00679+K00679+K00679+K01054+K00679+K14085+K00679+K00128+K13508+K13508+K14674
Sphingolipid metabolism	ko00600	4	77	625	8824	Zj03G010380;Zj04G010440;Zj12G004040;Zj12G004050	K01190+K12309+K12309+K12309
Stilbenoid, diarylheptanoid and gingerol biosynthesis	ko00945	8	95	625	8824	Zj02G016700;Zj07G005640;Zj07G006910;Zj10G002690;Zj10G003450;Zj10G003530;Zj10G003540;Zj10G010140	K13065+K13065+K13065+K00588+K13065+K13065+K13065+K13065
Alanine, aspartate and glutamate metabolism	ko00250	5	55	625	8824	Zj09G009270;Zj10G002030;Zj10G015020;Zj11G012560;Zj12G012380	K00764+K01580+K01915+K14455+K00261
Fatty acid metabolism	ko01212	5	90	625	8824	Zj01G032900;Zj07G018090;Zj08G011800;Zj09G007100;Zj12G007440	K03921+K00059+K10251+K07513+K00208
Phenylpropanoid biosynthesis	ko00940	50	395	625	8824	NewGene_2553;NewGene_2655;Zj01G000800;Zj01G010820;Zj01G010840;Zj01G019820;Zj02G004230;Zj02G011560;Zj02G012600;Zj02G016700;Zj02G020910;Zj02G020920;Zj03G016760;Zj03G019150;Zj03G026150;Zj03G027290;Zj04G009700;Zj04G020440;Zj04G020470;Zj05G001420;Zj05G011910;Zj06G000480;Zj06G000490;Zj06G000500;Zj06G000520;Zj06G000530;Zj06G008730;Zj06G010720;Zj07G005640;Zj07G006910;Zj07G017700;Zj08G001280;Zj08G002820;Z…	K09753+K09753+K01904+K22395+K22395+K00430+K01188+K00430+K00430+K13065+K01188+K01188+K10775+K00430+K00430+K09753+K00430+K06892+K06892+K09753+K23260+K09753+K09753+K09753+K09753+K09753+K01904+K00430+K13065+K13065+K05349+K10775+K13066+K00430+K00430+K00083+K23260+K01904+K00588+K13065+K13065+K13065+K01188+K13065+K18368+K13066+K09753+K00430+K12355+K01188
Tyrosine metabolism	ko00350	12	89	625	8824	Zj01G007050;Zj01G015360;Zj01G019600;Zj02G006460;Zj06G020700;Zj07G013500;Zj07G013510;Zj09G017510;Zj11G000280;Zj11G005240;Zj11G012150;Zj11G012560	K18857+K00422+K01593+K01593+K18857+K00276+K00276+K00276+K00001+K00276+K07253+K14455
Terpenoid backbone biosynthesis	ko00900	3	58	625	8824	Zj01G000510;Zj04G003470;Zj08G007680	K01662+K13789+K00021
Fatty acid degradation	ko00071	10	83	625	8824	Zj01G007050;Zj02G005930;Zj03G023000;Zj03G023010;Zj06G020700;Zj08G001930;Zj08G004540;Zj08G016760;Zj09G007100;Zj11G000280	K18857+K15401+K07425+K07425+K18857+K14085+K20495+K00128+K07513+K00001
Other glycan degradation	ko00511	10	92	625	8824	Zj01G002470;Zj01G004100;Zj03G010380;Zj04G010440;Zj05G005010;Zj07G015390;Zj10G004220;Zj10G004230;Zj12G004040;Zj12G004050	K01191+K01206+K01190+K12309+K01206+K01191+K01206+K01206+K12309+K12309
Pentose phosphate pathway	ko00030	5	94	625	8824	Zj01G028660;Zj08G015880;Zj10G015940;Zj11G014820;Zj12G004460	K00850+K00850+K00036+K00895+K01623
Mismatch repair	ko03430	4	88	625	8824	Zj02G009410;Zj03G017630;Zj09G021920;Zj10G016460	K10754+K04802+K07466+K07456
Benzoxazinoid biosynthesis	ko00402	11	30	625	8824	NewGene_526;NewGene_528;NewGene_529;Zj02G017450;Zj07G010620;Zj07G010670;Zj07G010690;Zj07G010700;Zj07G010720;Zj07G010730;Zj12G005280	K13229+K13229+K13229+K13229+K13229+K13229+K13229+K13229+K13229+K13229+K13229
Glyoxylate and dicarboxylate metabolism	ko00630	5	110	625	8824	Zj03G022960;Zj04G017930;Zj05G018070;Zj08G005650;Zj10G015020	K22133+K00122+K22133+K00025+K01915
Glycosaminoglycan degradation	ko00531	3	58	625	8824	Zj04G010440;Zj12G004040;Zj12G004050	K12309+K12309+K12309
Arginine biosynthesis	ko00220	3	39	625	8824	Zj10G015020;Zj11G012560;Zj12G012380	K01915+K14455+K00261
Phenylalanine metabolism	ko00360	10	77	625	8824	Zj01G019600;Zj02G006460;Zj03G016760;Zj07G013500;Zj07G013510;Zj08G001280;Zj09G017510;Zj11G005240;Zj11G012150;Zj11G012560	K01593+K01593+K10775+K00276+K00276+K10775+K00276+K00276+K07253+K14455
Phagosome	ko04145	2	92	625	8824	Zj01G025890;Zj02G019580	K00921+K08057
Zeatin biosynthesis	ko00908	19	83	625	8824	Zj03G014510;Zj03G014530;Zj03G014550;Zj03G014570;Zj03G014580;Zj04G013280;Zj04G015560;Zj05G002380;Zj06G011810;Zj06G011830;Zj07G000860;Zj07G014240;Zj11G010190;Zj11G010200;Zj11G010840;Zj11G010850;Zj12G003020;Zj12G003690;Zj12G003700	K13495+K13495+K13495+K13495+K13495+K10717+K23452+K00279+K23452+K23452+K13493+K10760+K23452+K23452+K23452+K23452+K13496+K13496+K13496
Arginine and proline metabolism	ko00330	8	69	625	8824	Zj05G001300;Zj05G011140;Zj06G001520;Zj06G001630;Zj08G001930;Zj08G012250;Zj08G016760;Zj11G012560	K13366+K10536+K01581+K00472+K14085+K00472+K00128+K14455
Purine metabolism	ko00230	4	130	625	8824	Zj06G015090;Zj07G014330;Zj09G009270;Zj11G005610	K00759+K10808+K00764+K00759
Proteasome	ko03050	2	65	625	8824	Zj03G016150;Zj08G018100	K02725+K03030
Nitrogen metabolism	ko00910	3	35	625	8824	Zj10G004630;Zj10G015020;Zj12G012380	K02575+K01915+K00261
Cyanoamino acid metabolism	ko00460	17	156	625	8824	NewGene_2223;Zj01G000500;Zj01G006900;Zj01G006910;Zj01G006940;Zj01G006950;Zj01G006960;Zj02G004230;Zj02G020910;Zj02G020920;Zj04G005700;Zj07G017700;Zj10G008800;Zj11G010170;Zj12G007770;Zj12G013360;Zj12G013400	K08248+K08248+K08248+K08248+K08248+K08248+K08248+K01188+K01188+K01188+K16266+K05349+K01188+K22706+K01188+K18592+K18592
Tropane, piperidine and pyridine alkaloid biosynthesis	ko00960	6	54	625	8824	Zj07G013500;Zj07G013510;Zj09G017510;Zj11G005240;Zj11G009530;Zj11G012560	K00276+K00276+K00276+K00276+K08081+K14455
Galactose metabolism	ko00052	14	123	625	8824	Zj01G019260;Zj01G027650;Zj01G028660;Zj02G012850;Zj02G012870;Zj02G012880;Zj02G012900;Zj03G010380;Zj04G010440;Zj04G018460;Zj08G015880;Zj09G000650;Zj12G004040;Zj12G004050	K06617+K01193+K00850+K18819+K18819+K18819+K18819+K01190+K12309+K06617+K00850+K18819+K12309+K12309
Base excision repair	ko03410	3	59	625	8824	Zj01G003300;Zj03G017630;Zj12G000900	K01246+K04802+K10771
beta-Alanine metabolism	ko00410	9	65	625	8824	Zj05G001300;Zj07G013500;Zj07G013510;Zj08G001930;Zj08G016760;Zj09G007290;Zj09G017510;Zj10G002030;Zj11G005240	K13366+K00276+K00276+K14085+K00128+K01918+K00276+K01580+K00276
Selenocompound metabolism	ko00450	4	25	625	8824	Zj02G018150;Zj02G018160;Zj02G018170;Zj08G007670	K00384+K00384+K00384+K00384
Betalain biosynthesis	ko00965	3	29	625	8824	Zj01G019600;Zj02G006460;Zj10G007610	K01593+K01593+K15777
Pantothenate and CoA biosynthesis	ko00770	5	55	625	8824	Zj06G005080;Zj06G005090;Zj08G016760;Zj09G007290;Zj12G014460	K00826+K00826+K00128+K01918+K00606
Starch and sucrose metabolism	ko00500	28	346	625	8824	Zj01G005410;Zj01G006340;Zj01G023690;Zj01G027650;Zj02G004230;Zj02G019710;Zj02G019720;Zj02G019730;Zj02G020910;Zj02G020920;Zj03G024460;Zj04G006220;Zj04G012090;Zj04G015720;Zj06G001010;Zj06G003350;Zj06G003360;Zj06G012390;Zj07G007000;Zj07G009390;Zj07G017700;Zj09G001720;Zj10G008800;Zj11G001670;Zj11G007260;Zj12G000970;Zj12G007770;Zj12G018850	K16055+K19891+K19891+K01193+K01188+K19892+K19891+K19891+K01188+K01188+K01087+K00975+K01177+K00688+K00700+K01176+K01176+K01210+K19891+K00695+K05349+K01179+K01188+K01179+K00695+K19891+K01188+K19892
Carotenoid biosynthesis	ko00906	6	73	625	8824	Zj01G006400;Zj02G001520;Zj08G019130;Zj09G012270;Zj11G002740;Zj11G012340	K09840+K09842+K09838+K14595+K15746+K09841
Protein export	ko03060	2	59	625	8824	NewGene_934;Zj07G016520	K03070+K03110
Ribosome	ko03010	4	307	625	8824	Zj06G006390;Zj08G016300;Zj10G004810;Zj12G004430	K02894+K02991+K02911+K02896
Glucosinolate biosynthesis	ko00966	4	24	625	8824	Zj01G002890;Zj06G005080;Zj06G005090;Zj10G005800	K01703+K00826+K00826+K11820
ABC transporters	ko02010	14	142	625	8824	Zj01G024780;Zj01G028880;Zj01G028890;Zj02G019850;Zj02G019870;Zj03G011780;Zj03G024190;Zj04G001260;Zj04G017250;Zj06G015950;Zj09G019210;Zj09G019240;Zj09G020120;Zj12G010820	K05666+K08712+K08712+K05681+K05681+K05658+K05666+K05665+K05658+K08712+K05681+K05681+K08712+K05658
mRNA surveillance pathway	ko03015	1	139	625	8824	Zj02G014150	K06269
Spliceosome	ko03040	11	365	625	8824	NewGene_2333;NewGene_2595;Zj01G005860;Zj04G000980;Zj05G004010;Zj06G000540;Zj06G019680;Zj07G015590;Zj08G018990;Zj10G006020;Zj10G016770	K03283+K12818+K12835+K03283+K12835+K12741+K12900+K12818+K12900+K12869+K12900
Arachidonic acid metabolism	ko00590	8	48	625	8824	Zj01G015480;Zj03G023000;Zj03G023010;Zj09G001780;Zj09G001790;Zj12G000770;Zj12G013360;Zj12G013400	K08726+K07425+K07425+K08726+K08726+K14674+K18592+K18592
Fructose and mannose metabolism	ko00051	7	109	625	8824	Zj01G028660;Zj03G014390;Zj03G022340;Zj05G015310;Zj08G015880;Zj11G014820;Zj12G004460	K00850+K01803+K00008+K00966+K00850+K00895+K01623
Flavone and flavonol biosynthesis	ko00944	8	44	625	8824	Zj02G004660;Zj03G011060;Zj03G011370;Zj03G011410;Zj04G015360;Zj06G018240;Zj06G018250;Zj09G008110	K13083+K13080+K13080+K13080+K13264+K13080+K13080+K22772
Carbon metabolism	ko01200	12	322	625	8824	Zj01G024920;Zj01G028660;Zj03G014390;Zj04G017930;Zj08G005650;Zj08G008080;Zj08G015880;Zj09G022490;Zj10G015940;Zj11G012560;Zj12G004460;Zj12G012380	K00640+K00850+K01803+K00122+K00025+K00831+K00850+K01689+K00036+K14455+K01623+K00261
Sesquiterpenoid and triterpenoid biosynthesis	ko00909	4	70	625	8824	Zj01G008860;Zj07G008310;Zj09G008980;Zj10G000270	K15472+K15813+K15813+K15813
Pyruvate metabolism	ko00620	3	101	625	8824	Zj08G001930;Zj08G005650;Zj08G016760	K14085+K00025+K00128
Linoleic acid metabolism	ko00591	4	21	625	8824	Zj01G002900;Zj01G026680;Zj02G014750;Zj12G000770	K00454+K00454+K15718+K14674
Isoquinoline alkaloid biosynthesis	ko00950	9	81	625	8824	Zj01G015360;Zj01G019600;Zj02G006460;Zj04G013180;Zj07G013500;Zj07G013510;Zj09G017510;Zj11G005240;Zj11G012560	K00422+K01593+K01593+K13390+K00276+K00276+K00276+K00276+K14455
Butanoate metabolism	ko00650	2	33	625	8824	Zj10G002030;Zj12G000160	K01580+K01640
Citrate cycle (TCA cycle)	ko00020	1	62	625	8824	Zj08G005650	K00025
Lysine degradation	ko00310	5	54	625	8824	Zj01G017050;Zj03G020360;Zj06G010580;Zj08G001930;Zj08G016760	K11423+K11420+K00306+K14085+K00128
Phenylalanine, tyrosine and tryptophan biosynthesis	ko00400	4	58	625	8824	Zj01G013530;Zj01G031230;Zj09G002900;Zj11G012560	K01696+K15227+K13832+K14455
Steroid biosynthesis	ko00100	1	44	625	8824	Zj12G000770	K14674
Carbon fixation in photosynthetic organisms	ko00710	4	83	625	8824	Zj03G014390;Zj08G005650;Zj11G012560;Zj12G004460	K01803+K00025+K14455+K01623
Peroxisome	ko04146	7	122	625	8824	Zj01G004010;Zj01G015480;Zj06G010580;Zj09G001780;Zj09G001790;Zj09G007100;Zj12G000160	K17879+K08726+K00306+K08726+K08726+K07513+K01640
Biosynthesis of amino acids	ko01230	18	281	625	8824	Zj01G002890;Zj01G013530;Zj01G024920;Zj01G026600;Zj01G028660;Zj01G031230;Zj03G014390;Zj06G005080;Zj06G005090;Zj06G012610;Zj08G008080;Zj08G015880;Zj09G002900;Zj09G022490;Zj10G002230;Zj10G015020;Zj11G012560;Zj12G004460	K01703+K01696+K00640+K00789+K00850+K15227+K01803+K00826+K00826+K10206+K00831+K00850+K13832+K01689+K00641+K01915+K14455+K01623
Thiamine metabolism	ko00730	1	33	625	8824	Zj01G000510	K01662
2-Oxocarboxylic acid metabolism	ko01210	5	74	625	8824	Zj01G002890;Zj06G005080;Zj06G005090;Zj10G005800;Zj11G012560	K01703+K00826+K00826+K11820+K14455
Plant hormone signal transduction	ko04075	53	611	625	8824	NewGene_1142;NewGene_1802;NewGene_2491;NewGene_2500;NewGene_384;Zj01G000030;Zj01G000700;Zj01G000760;Zj01G001530;Zj01G006430;Zj01G024540;Zj01G026530;Zj02G000600;Zj03G009150;Zj03G014020;Zj03G019510;Zj03G022030;Zj03G022650;Zj03G024920;Zj03G024930;Zj04G000630;Zj05G003140;Zj06G002300;Zj06G003200;Zj06G003610;Zj06G006620;Zj06G015150;Zj06G015260;Zj07G008670;Zj07G010430;Zj08G002070;Zj08G003590;Zj08G009040…	K13415+K13415+K13415+K13415+K13415+K14504+K14504+K14504+K13422+K13464+K14494+K13464+K14431+K14493+K14497+K14492+K14497+K13415+K13416+K13416+K13415+K13416+K14488+K14499+K12126+K14489+K14484+K14515+K13415+K14516+K13464+K13422+K14489+K14487+K13422+K14488+K14484+K14516+K13415+K16189+K14488+K14487+K13449+K13449+K13422+K14491+K13464+K13415+K13416+K13464+K14488+K13422+K14493
Vitamin B6 metabolism	ko00750	2	18	625	8824	Zj01G028020;Zj08G008080	K13248+K00831
Pentose and glucuronate interconversions	ko00040	17	211	625	8824	Zj01G026820;Zj03G010720;Zj03G021410;Zj03G021520;Zj03G022340;Zj04G018270;Zj04G019120;Zj05G012680;Zj07G006160;Zj08G002460;Zj08G005110;Zj09G001550;Zj10G003800;Zj10G011620;Zj11G005370;Zj12G008340;Zj12G013150	K01728+K01051+K01051+K01051+K00008+K01184+K01728+K00012+K01728+K01051+K01051+K01184+K01728+K01051+K01051+K01184+K01051
Flavonoid biosynthesis	ko00941	24	168	625	8824	Zj01G014160;Zj02G004660;Zj02G016700;Zj03G011060;Zj03G011370;Zj03G011410;Zj03G015620;Zj03G015630;Zj03G019450;Zj03G023720;Zj06G008920;Zj06G008930;Zj06G018240;Zj06G018250;Zj07G005640;Zj07G006910;Zj08G009220;Zj10G002690;Zj10G003450;Zj10G003530;Zj10G003540;Zj10G010140;Zj11G006810;Zj11G011280	K08695+K13083+K13065+K13080+K13080+K13080+K01859+K01859+K01859+K22845+K13082+K13082+K13080+K13080+K13065+K13065+K00475+K00588+K13065+K13065+K13065+K13065+K05277+K05277
Phosphonate and phosphinate metabolism	ko00440	1	16	625	8824	Zj10G001720	K00993
Glycerophospholipid metabolism	ko00564	13	164	625	8824	Zj01G019770;Zj02G004760;Zj02G013850;Zj02G019950;Zj06G001550;Zj06G003490;Zj10G001720;Zj10G015210;Zj11G006420;Zj11G006430;Zj11G010710;Zj11G010730;Zj12G000770	K01115+K01114+K01115+K16818+K01115+K16818+K00993+K16818+K16818+K16818+K13508+K13508+K14674
SNARE interactions in vesicular transport	ko04130	1	43	625	8824	Zj04G006330	K08486
Pyrimidine metabolism	ko00240	2	92	625	8824	Zj07G014330;Zj09G008450	K10808+K16904
Ubiquitin mediated proteolysis	ko04120	9	205	625	8824	NewGene_1007;NewGene_989;Zj03G022770;Zj05G004140;Zj06G022210;Zj08G019610;Zj09G017280;Zj09G021140;Zj12G006030	K03364+K03364+K10143+K04506+K10260+K10260+K06689+K03364+K10260
Synthesis and degradation of ketone bodies	ko00072	1	8	625	8824	Zj12G000160	K01640
Valine, leucine and isoleucine biosynthesis	ko00290	3	23	625	8824	Zj01G002890;Zj06G005080;Zj06G005090	K01703+K00826+K00826
alpha-Linolenic acid metabolism	ko00592	20	99	625	8824	Zj01G002900;Zj01G007050;Zj01G026680;Zj02G002370;Zj02G019950;Zj04G013480;Zj06G001220;Zj06G003490;Zj06G008020;Zj06G020700;Zj08G001570;Zj08G001600;Zj09G007100;Zj09G008150;Zj09G008160;Zj10G014350;Zj10G015210;Zj11G006420;Zj11G006430;Zj12G000770	K00454+K18857+K00454+K05894+K16818+K10525+K10526+K16818+K01723+K18857+K05894+K05894+K07513+K00224+K00224+K10525+K16818+K16818+K16818+K14674
Phosphatidylinositol signaling system	ko04070	7	113	625	8824	Zj01G025890;Zj01G033400;Zj04G016270;Zj04G016900;Zj06G004520;Zj06G017110;Zj11G015410	K00921+K01099+K02183+K13024+K05857+K00913+K00913
Basal transcription factors	ko03022	1	58	625	8824	Zj10G004380	K03122
Amino sugar and nucleotide sugar metabolism	ko00520	18	197	625	8824	Zj01G018150;Zj01G032540;Zj01G032560;Zj02G003550;Zj03G023970;Zj03G024020;Zj03G024100;Zj04G006220;Zj05G012270;Zj05G012680;Zj05G015310;Zj06G012320;Zj06G012330;Zj08G004380;Zj08G008180;Zj09G016190;Zj09G016220;Zj09G016230	K01183+K01183+K01183+K12449+K01183+K01183+K01183+K00975+K01183+K00012+K00966+K15920+K15920+K01183+K20547+K20547+K20547+K20547
Diterpenoid biosynthesis	ko00904	10	66	625	8824	Zj01G006290;Zj01G015300;Zj01G028900;Zj03G022160;Zj05G002130;Zj05G013960;Zj05G013970;Zj08G013560;Zj09G008040;Zj09G008060	K04125+K17982+K04124+K05282+K05282+K13070+K13070+K04125+K17961+K17961
Tryptophan metabolism	ko00380	10	100	625	8824	Zj01G003670;Zj01G003690;Zj01G019600;Zj02G006460;Zj06G010140;Zj06G016020;Zj08G001930;Zj08G016760;Zj09G015830;Zj10G005800	K22588+K22588+K01593+K01593+K11816+K11816+K14085+K00128+K11816+K11820
RNA transport	ko03013	3	288	625	8824	NewGene_1794;Zj03G023830;Zj11G003540	K14301+K03231+K03239
Various types of N-glycan biosynthesis	ko00513	2	50	625	8824	Zj02G003920;Zj04G016340	K14412+K14413
C5-Branched dibasic acid metabolism	ko00660	1	10	625	8824	Zj01G002890	K01703
Fatty acid biosynthesis	ko00061	3	63	625	8824	Zj01G032900;Zj07G018090;Zj12G007440	K03921+K00059+K00208
Plant-pathogen interaction	ko04626	78	972	625	8824	NewGene_1306;NewGene_1979;NewGene_2043;NewGene_2302;NewGene_81;Zj01G001630;Zj01G003610;Zj01G003830;Zj01G004520;Zj01G005950;Zj01G017540;Zj01G021090;Zj01G021350;Zj01G022110;Zj01G023190;Zj01G023200;Zj01G023430;Zj01G028370;Zj01G028530;Zj01G028560;Zj01G031890;Zj02G001050;Zj02G001100;Zj02G003380;Zj02G004460;Zj02G008570;Zj03G010170;Zj03G011170;Zj03G015220;Zj03G016190;Zj03G018270;Zj03G023670;Zj03G024270;…	K13459+K16226+K13466+K13457+K13465+K13459+K13430+K13433+K13430+K13420+K13430+K05391+K13459+K13459+K15397+K15397+K13424+K16224+K16224+K16224+K18834+K13420+K13420+K13459+K13459+K15397+K13459+K13466+K13466+K13430+K13430+K13425+K13434+K05391+K13416+K13416+K13420+K13457+K18878+K05391+K02183+K13416+K13448+K13447+K13420+K13466+K05391+K13420+K13420+K15397+K18834+K13459+K13420+K13459+K13457+K13459+K13466+…
Ribosome biogenesis in eukaryotes	ko03008	1	129	625	8824	Zj03G022880	K11883
Sulfur metabolism	ko00920	4	57	625	8824	Zj01G020640;Zj01G024920;Zj07G006540;Zj10G002230	K01082+K00640+K17725+K00641
Glycine, serine and threonine metabolism	ko00260	9	97	625	8824	Zj01G013530;Zj06G010580;Zj07G013500;Zj07G013510;Zj08G001930;Zj08G008080;Zj09G017510;Zj11G004340;Zj11G005240	K01696+K00306+K00276+K00276+K14085+K00831+K00276+K00108+K00276
Limonene and pinene degradation	ko00903	1	10	625	8824	Zj08G016760	K00128
RNA degradation	ko03018	5	154	625	8824	Zj01G028660;Zj02G001790;Zj02G018000;Zj08G015880;Zj09G022490	K00850+K04077+K07573+K00850+K01689
Anthocyanin biosynthesis	ko00942	2	20	625	8824	Zj03G012560;Zj12G009700	K17193+K17193
DNA replication	ko03030	4	98	625	8824	NewGene_994;Zj02G009410;Zj03G017630;Zj09G021920	K02541+K10754+K04802+K07466
Monoterpenoid biosynthesis	ko00902	6	30	625	8824	Zj03G026920;Zj04G012140;Zj08G015190;Zj08G015210;Zj08G015290;Zj10G002890	K18108+K18108+K23232+K23232+K23232+K23810
Brassinosteroid biosynthesis	ko00905	2	36	625	8824	Zj06G008380;Zj11G011450	K15639+K09587
Fatty acid elongation	ko00062	7	43	625	8824	Zj01G023190;Zj01G023200;Zj02G008570;Zj06G006540;Zj08G011800;Zj09G010210;Zj10G013920	K15397+K15397+K15397+K15397+K10251+K15397+K15397
Cutin, suberine and wax biosynthesis	ko00073	16	78	625	8824	Zj02G005930;Zj03G012510;Zj04G018740;Zj05G003870;Zj06G022010;Zj07G011060;Zj07G011080;Zj07G011210;Zj08G004540;Zj09G005090;Zj09G005100;Zj09G005120;Zj09G005150;Zj09G005180;Zj10G011400;Zj12G014990	K15401+K21995+K15405+K15400+K15404+K20769+K20769+K20769+K20495+K20769+K20769+K20769+K20769+K20769+K17991+K15398
Glutathione metabolism	ko00480	12	119	625	8824	NewGene_1403;NewGene_304;Zj06G001520;Zj07G010240;Zj07G014330;Zj07G015200;Zj08G005500;Zj10G006420;Zj10G015940;Zj11G010040;Zj12G013360;Zj12G013400	K00799+K00799+K01581+K00799+K10808+K00799+K01255+K00799+K00036+K00799+K18592+K18592
Circadian rhythm - plant	ko04712	6	100	625	8824	Zj01G004410;Zj03G022260;Zj03G022770;Zj04G006380;Zj06G003610;Zj12G015550	K16222+K16221+K10143+K12135+K12126+K16222
Ether lipid metabolism	ko00565	6	52	625	8824	Zj01G019770;Zj02G004760;Zj02G013850;Zj06G001550;Zj10G001720;Zj12G000770	K01115+K01114+K01115+K01115+K00993+K14674
Homologous recombination	ko03440	8	140	625	8824	Zj05G008250;Zj05G016180;Zj08G002400;Zj09G017470;Zj09G021920;Zj11G003690;Zj11G012080;Zj12G003620	K12173+K04728+K04482+K12173+K07466+K12173+K08775+K12173
Isoflavonoid biosynthesis	ko00943	5	39	625	8824	Zj03G009450;Zj04G015360;Zj08G004870;Zj08G013230;Zj08G013240	K13260+K13264+K13265+K13260+K13260
MAPK signaling pathway - plant	ko04016	45	436	625	8824	NewGene_2406;Zj01G001530;Zj01G005950;Zj01G023430;Zj01G028370;Zj01G028530;Zj01G028560;Zj02G001050;Zj02G001100;Zj02G015300;Zj02G020510;Zj03G014020;Zj03G022030;Zj03G023670;Zj03G024370;Zj03G024920;Zj03G024930;Zj04G002090;Zj04G016270;Zj05G003140;Zj05G007320;Zj05G011370;Zj05G015980;Zj05G016150;Zj06G003960;Zj06G003980;Zj06G015260;Zj06G018820;Zj07G010430;Zj08G003590;Zj08G008180;Zj08G012240;Zj08G014600;Zj…	K20535+K13422+K13420+K13424+K16224+K16224+K16224+K13420+K13420+K20558+K17686+K14497+K14497+K13425+K20558+K13416+K13416+K13420+K02183+K13416+K20718+K13447+K20604+K13420+K13420+K13420+K14515+K13420+K14516+K13422+K20547+K20716+K13422+K14516+K13449+K13449+K13424+K20547+K20547+K20547+K13422+K13416+K13426+K17686+K13422
Lysine biosynthesis	ko00300	1	11	625	8824	Zj06G012610	K10206
Glycosphingolipid biosynthesis - ganglio series	ko00604	3	42	625	8824	Zj04G010440;Zj12G004040;Zj12G004050	K12309+K12309+K12309
Glycosylphosphatidylinositol (GPI)-anchor biosynthesis	ko00563	5	58	625	8824	Zj02G005260;Zj02G009950;Zj05G007530;Zj06G002130;Zj09G013130	K03860+K03857+K03860+K03860+K03860
Oxidative phosphorylation	ko00190	3	124	625	8824	NewGene_1336;Zj01G025710;Zj04G016890	K03953+K01535+K01535
Porphyrin and chlorophyll metabolism	ko00860	3	66	625	8824	Zj06G002980;Zj07G012840;Zj11G011430	K01719+K08099+K02303
Protein processing in endoplasmic reticulum	ko04141	13	342	625	8824	NewGene_2333;Zj01G006570;Zj01G022000;Zj02G019580;Zj03G017420;Zj03G021280;Zj04G000980;Zj04G010190;Zj04G013680;Zj06G007280;Zj07G003510;Zj07G012710;Zj09G017280	K03283+K10950+K13993+K08057+K13993+K13993+K03283+K08288+K13993+K13525+K01456+K01456+K06689
Glycolysis / Gluconeogenesis	ko00010	11	204	625	8824	Zj01G007050;Zj01G028660;Zj03G014390;Zj06G020700;Zj08G001930;Zj08G015880;Zj08G016760;Zj09G022490;Zj11G000280;Zj11G014820;Zj12G004460	K18857+K00850+K01803+K18857+K14085+K00850+K00128+K01689+K00001+K00895+K01623
Riboflavin metabolism	ko00740	3	31	625	8824	Zj05G016130;Zj11G003210;Zj11G007770	K14379+K22912+K22912
Aminoacyl-tRNA biosynthesis	ko00970	6	117	625	8824	Zj02G014070;Zj02G014090;Zj04G008360;Zj04G020220;Zj05G001690;Zj11G012650	K01893+K01893+K02433+K01870+K01872+K01870
Histidine metabolism	ko00340	2	25	625	8824	Zj08G001930;Zj08G016760	K14085+K00128
Endocytosis	ko04144	19	294	625	8824	NewGene_2333;NewGene_733;Zj01G009320;Zj01G019770;Zj02G005220;Zj02G013850;Zj03G017310;Zj04G000980;Zj04G013300;Zj04G020520;Zj05G007120;Zj05G007140;Zj06G001230;Zj06G001240;Zj06G001550;Zj06G010150;Zj09G010450;Zj09G012710;Zj09G016330	K03283+K01528+K12486+K01115+K12472+K01115+K07904+K03283+K19476+K12486+K12472+K12472+K19476+K19476+K01115+K12472+K12472+K07937+K19476
Cysteine and methionine metabolism	ko00270	14	146	625	8824	Zj01G002570;Zj01G007670;Zj01G024920;Zj01G026600;Zj06G005080;Zj06G005090;Zj07G012970;Zj08G000560;Zj08G005650;Zj08G008080;Zj08G014380;Zj09G012920;Zj10G002230;Zj11G012560	K00558+K05933+K00640+K00789+K00826+K00826+K00547+K05933+K00025+K00831+K01762+K00899+K00641+K14455
Taurine and hypotaurine metabolism	ko00430	3	14	625	8824	Zj10G002030;Zj12G013360;Zj12G013400	K01580+K18592+K18592
Inositol phosphate metabolism	ko00562	9	117	625	8824	Zj01G025890;Zj01G033400;Zj02G004760;Zj03G010710;Zj03G014390;Zj06G004520;Zj06G017110;Zj11G015410;Zj12G013440	K00921+K01099+K01114+K24221+K01803+K05857+K00913+K00913+K00469
Ascorbate and aldarate metabolism	ko00053	5	86	625	8824	Zj05G012680;Zj08G001930;Zj08G016760;Zj08G017750;Zj12G013440	K00012+K14085+K00128+K00423+K00469
Biosynthesis of unsaturated fatty acids	ko01040	3	31	625	8824	Zj01G032900;Zj08G011800;Zj09G007100	K03921+K10251+K07513
Valine, leucine and isoleucine degradation	ko00280	7	80	625	8824	Zj06G005080;Zj06G005090;Zj06G011780;Zj08G001930;Zj08G016760;Zj09G007100;Zj12G000160	K00826+K00826+K00020+K14085+K00128+K07513+K01640
Biotin metabolism	ko00780	2	25	625	8824	Zj07G018090;Zj12G007440	K00059+K00208
