# Supplementary material for: Phytoplasma Effector SJP8 Suppresses Host Immunity by Promoting the Degradation of ZjMYB15 and ZjMYB86‐like to Perturb Jasmonic Acid and Hydrogen Peroxide Homeostasis in Jujube
Source: Mol Plant Pathol. 2026 Jul 10;27(7):e70315. doi: 10.1111/mpp.70315 (PMC13351939; doi:10.1111/mpp.70315)
Supplement: Supplementary file 32 — Table S7: Significantly enriched KEGG pathways in SJP8‐overexpressing Arabidopsis thaliana . [file MPP-27-e70315-s002.xlsx]

## Sheet: Table S7
Table S7. Significantly enriched KEGG pathways in SJP8-overexpressing A. thaliana.
#KEGG_n	473	KEGG_N	8557
#Pathway	ko_ID	DEgene	gene	DEgene_all	gene_all	Gene_id	KOs
Butanoate metabolism	ko00650	2	29	473	8557	AT2G02010;AT3G24650	K01580+K01653
RNA transport	ko03013	7	279	473	8557	AT1G17140;AT1G29395;AT2G32765;AT2G36660;AT3G16300;AT3G53530;AT4G30650	K03231+K03251+K12160+K13126+K14313+K14292+K03260
Carotenoid biosynthesis	ko00906	6	50	473	8557	AT2G29090;AT2G44990;AT3G19270;AT3G24220;AT4G32810;AT5G45340	K09843+K17912+K09843+K09840+K17913+K09843
RNA polymerase	ko03020	1	55	473	8557	AT2G41340	K03013
Indole alkaloid biosynthesis	ko00901	3	12	473	8557	AT1G74010;AT1G74020;AT3G57020	K01757+K01757+K01757
Stilbenoid, diarylheptanoid and gingerol biosynthesis	ko00945	3	27	473	8557	AT1G67980;AT4G13840;AT4G15390	K00588+K13065+K13065
Nucleotide excision repair	ko03420	2	95	473	8557	AT1G78070;AT2G20142	K10570+K07466
Starch and sucrose metabolism	ko00500	31	358	473	8557	AT1G02800;AT1G04920;AT1G13130;AT1G16980;AT1G35910;AT1G45191;AT1G48930;AT1G62660;AT1G71380;AT1G72940;AT1G73370;AT2G44450;AT2G44470;AT2G44480;AT3G43190;AT3G52340;AT3G57260;AT3G60140;AT4G15210;AT4G17090;AT4G18340;AT4G21760;AT4G24040;AT4G25000;AT4G29050;AT4G39010;AT5G08000;AT5G49190;AT5G63225;AT5G63240;NewGene_569	K01179+K00696+K01179+K16055+K01087+K01188+K01179+K01193+K01179+K00695+K00695+K01188+K01188+K01188+K00695+K07024+K19891+K01188+K01177+K01177+K19892+K05350+K01194+K01176+K01176+K01179+K19891+K00695+K19891+K19891+K19891
Steroid biosynthesis	ko00100	3	43	473	8557	AT4G34650;AT5G24150;AT5G24155	K00801+K00511+K00511
Oxidative phosphorylation	ko00190	3	193	473	8557	AT3G05020;AT3G47950;AT5G27200	K03955+K01535+K03955
Various types of N-glycan biosynthesis	ko00513	1	38	473	8557	AT5G20820	K07441
Ribosome biogenesis in eukaryotes	ko03008	5	142	473	8557	AT2G39820;AT2G41800;AT3G06880;AT3G26480;AT5G25460	K03264+K03097+K14555+K14552+K03097
Phenylalanine metabolism	ko00360	3	60	473	8557	AT2G24850;AT4G14940;AT5G04230	K00815+K00276+K10775
Glycerophospholipid metabolism	ko00564	5	169	473	8557	AT1G02390;AT1G55180;AT4G01950;AT5G07920;AT5G25370	K13508+K01115+K13508+K00901+K01115
Zeatin biosynthesis	ko00908	11	53	473	8557	AT1G22380;AT1G22400;AT1G25410;AT1G75450;AT2G36760;AT2G41510;AT3G23630;AT3G46670;AT3G63440;AT4G29740;AT5G19040	K23452+K23452+K10760+K00279+K13496+K00279+K10760+K13493+K00279+K00279+K10760
Ether lipid metabolism	ko00565	2	45	473	8557	AT1G55180;AT5G25370	K01115+K01115
Glycosphingolipid biosynthesis - globo and isoglobo series	ko00603	1	14	473	8557	AT3G09020	K01988
2-Oxocarboxylic acid metabolism	ko01210	5	90	473	8557	AT1G50110;AT3G24650;AT3G58740;AT4G37670;AT5G23020	K00826+K01653+K01647+K14682+K15742
SNARE interactions in vesicular transport	ko04130	2	54	473	8557	AT3G45280;AT5G52270	K08506+K08517
Benzoxazinoid biosynthesis	ko00402	4	20	473	8557	AT1G04380;AT3G55710;AT5G37950;AT5G59530	K13229+K13227+K13227+K13229
Biosynthesis of amino acids	ko01230	7	315	473	8557	AT1G48470;AT1G50110;AT3G24650;AT3G47340;AT3G58740;AT4G37670;AT5G65010	K01915+K00826+K01653+K01953+K01647+K14682+K01953
Isoquinoline alkaloid biosynthesis	ko00950	3	53	473	8557	AT2G24850;AT4G14940;AT5G20400	K00815+K00276+K14975
Sesquiterpenoid and triterpenoid biosynthesis	ko00909	5	40	473	8557	AT3G14520;AT4G34650;AT5G24150;AT5G24155;AT5G50360	K15803+K00801+K00511+K00511+K15803
MAPK signaling pathway - plant	ko04016	26	449	473	8557	AT1G06160;AT1G11050;AT1G19230;AT1G21326;AT1G72210;AT2G23030;AT2G37260;AT2G38470;AT3G04720;AT3G26830;AT3G45640;AT4G00870;AT4G09820;AT4G18250;AT4G20140;AT5G07100;AT5G07180;AT5G18470;AT5G24780;AT5G44700;AT5G47910;AT5G51760;AT5G55090;AT5G59220;AT5G62230;AT5G66590	K14516+K13416+K13447+K20725+K20558+K14498+K13424+K13424+K20547+K20559+K20536+K13422+K13422+K13416+K20718+K13424+K20718+K13420+K20728+K20718+K13447+K14497+K20716+K14497+K20718+K13449
Alanine, aspartate and glutamate metabolism	ko00250	5	57	473	8557	AT1G48470;AT2G02010;AT3G08860;AT3G47340;AT5G65010	K01915+K01580+K00827+K01953+K01953
Arachidonic acid metabolism	ko00590	1	35	473	8557	AT3G05600	K08726
Fatty acid degradation	ko00071	5	55	473	8557	AT1G22440;AT1G49430;AT1G64400;AT1G64710;AT4G14440	K00121+K01897+K01897+K00001+K18880
Phosphatidylinositol signaling system	ko04070	3	137	473	8557	AT3G56240;AT5G07920;AT5G58680	K18081+K00901+K05857
RNA degradation	ko03018	1	179	473	8557	AT2G36660	K13126
Flavone and flavonol biosynthesis	ko00944	1	9	473	8557	AT5G07990	K05280
Glycosphingolipid biosynthesis - lacto and neolacto series	ko00601	1	6	473	8557	AT3G09020	K01988
DNA replication	ko03030	1	70	473	8557	AT2G20142	K07466
Protein processing in endoplasmic reticulum	ko04141	7	311	473	8557	AT1G02620;AT2G01275;AT2G27140;AT3G12580;AT5G04890;AT5G20970;AT5G64910	K07953+K10661+K13993+K03283+K13993+K13993+K08852
Sphingolipid metabolism	ko00600	3	71	473	8557	AT3G26790;AT4G26140;AT5G20710	K00654+K12309+K12309
Plant-pathogen interaction	ko04626	38	697	473	8557	AT1G04220;AT1G11050;AT1G14390;AT1G19230;AT1G25450;AT1G45616;AT1G58190;AT1G63350;AT1G65390;AT1G66460;AT1G80840;AT2G15090;AT2G16750;AT2G17660;AT2G25220;AT2G37260;AT2G38470;AT3G07195;AT3G45640;AT3G54940;AT3G57530;AT4G13820;AT4G14440;AT4G18250;AT4G20780;AT4G34250;AT4G34510;AT4G34520;AT4G35030;AT4G37010;AT5G04530;AT5G07100;AT5G18470;AT5G25390;AT5G42380;AT5G47910;AT5G50915;AT5G66590	K15397+K13416+K13435+K13447+K15397+K13466+K13466+K13460+K16226+K13430+K18835+K15397+K13430+K13456+K13430+K13424+K13424+K13456+K20536+K01373+K13412+K13466+K18880+K13416+K13448+K15397+K15397+K15397+K13430+K13448+K15397+K13424+K13420+K13434+K13448+K13447+K18878+K13449
Taurine and hypotaurine metabolism	ko00430	1	10	473	8557	AT2G02010	K01580
Diterpenoid biosynthesis	ko00904	8	35	473	8557	AT1G15550;AT1G80330;AT3G25180;AT3G47190;AT4G02780;AT4G21200;AT5G07200;NewGene_377	K04124+K04124+K17961+K04125+K04120+K04125+K05282+K04122
Phenylpropanoid biosynthesis	ko00940	41	286	473	8557	AT1G05260;AT1G09480;AT1G26380;AT1G33030;AT1G45191;AT1G48130;AT1G63140;AT1G67980;AT1G71695;AT1G76470;AT1G77520;AT2G15480;AT2G16890;AT2G23910;AT2G34790;AT2G37130;AT2G38380;AT2G44450;AT2G44470;AT2G44480;AT2G47630;AT3G21560;AT3G60140;AT4G13840;AT4G15390;AT4G20820;AT4G20860;AT4G21760;AT4G30470;AT4G37980;AT4G37990;AT4G39330;AT5G04230;AT5G09640;AT5G14130;AT5G15180;AT5G39580;AT5G44360;AT5G44400;AT5G51890…	K00430+K09753+K22395+K13066+K01188+K11188+K13066+K00588+K00430+K09753+K13066+K23260+K23260+K09753+K22395+K00430+K00430+K01188+K01188+K01188+K18368+K13068+K01188+K13065+K13065+K22395+K22395+K05350+K09753+K00083+K00083+K00083+K10775+K09756+K00430+K00430+K00430+K22395+K22395+K00430+K00430
Glycosylphosphatidylinositol (GPI)-anchor biosynthesis	ko00563	5	41	473	8557	AT1G74670;AT1G75750;AT2G14900;AT5G15230;AT5G59845	K03860+K03860+K03860+K03860+K03860
Glycerolipid metabolism	ko00561	14	148	473	8557	AT1G02390;AT1G71120;AT1G71250;AT1G71691;AT2G23540;AT3G04290;AT3G16370;AT4G01950;AT4G18970;AT5G03820;AT5G07920;AT5G08460;AT5G22810;AT5G45670	K13508+K00679+K00679+K00679+K00679+K00679+K00679+K13508+K00679+K00679+K00901+K00679+K00679+K00679
Inositol phosphate metabolism	ko00562	3	139	473	8557	AT1G14520;AT3G56240;AT5G58680	K00469+K18081+K05857
Glycosphingolipid biosynthesis - ganglio series	ko00604	2	37	473	8557	AT4G26140;AT5G20710	K12309+K12309
Other types of O-glycan biosynthesis	ko00514	3	21	473	8557	AT1G75120;AT2G41640;AT3G10320	K20783+K18134+K18134
Cutin, suberine and wax biosynthesis	ko00073	16	81	473	8557	AT1G70680;AT2G23180;AT2G38870;AT2G38900;AT2G45970;AT3G26125;AT4G26740;AT4G31910;AT4G33790;AT4G39480;AT5G04660;AT5G22490;AT5G22500;AT5G23190;AT5G37300;AT5G41040	K17991+K15405+K20769+K20769+K15398+K15402+K17991+K15400+K13356+K15405+K21995+K15406+K13356+K15402+K15406+K15400
Glycine, serine and threonine metabolism	ko00260	4	98	473	8557	AT3G08860;AT3G56060;AT4G14940;AT5G51950	K00827+K00108+K00276+K00108
Arginine biosynthesis	ko00220	2	41	473	8557	AT1G48470;AT4G37670	K01915+K14682
ABC transporters	ko02010	14	114	473	8557	AT1G27940;AT1G59870;AT2G29940;AT2G38240;AT2G39350;AT3G21090;AT3G21420;AT3G52310;AT3G55110;AT3G59140;AT3G60160;AT3G62150;AT5G13580;AT5G61730	K05658+K08712+K08712+K05658+K05681+K05681+K05658+K05681+K05681+K05666+K05665+K05658+K05681+K05643
Homologous recombination	ko03440	5	123	473	8557	AT1G05490;AT1G75030;AT2G20142;AT3G24340;AT3G43930	K10875+K12173+K07466+K10875+K10728
Fatty acid biosynthesis	ko00061	8	63	473	8557	AT1G24020;AT1G43800;AT1G49430;AT1G64400;AT1G70850;AT3G02610;AT3G25110;AT5G15530	K10781+K03921+K01897+K01897+K10781+K03921+K10782+K02160
Photosynthesis	ko00195	1	89	473	8557	ATCG00080	K02710
Spliceosome	ko03040	7	337	473	8557	AT3G12580;AT3G56790;AT4G18170;AT5G13080;AT5G13330;AT5G49520;AT5G64850	K03283+K12843+K12835+K12835+K12900+K12835+K12833
Carbon metabolism	ko01200	6	341	473	8557	AT1G22440;AT3G21720;AT3G58740;AT5G03860;AT5G15530;AT5G65690	K00121+K01637+K01647+K01638+K02160+K01610
Glycolysis / Gluconeogenesis	ko00010	4	160	473	8557	AT1G22440;AT1G64710;AT4G33070;AT5G65690	K00121+K00001+K01568+K01610
mRNA surveillance pathway	ko03015	4	155	473	8557	AT1G66500;AT2G20700;AT2G36660;AT5G43620	K14400+K11584+K13126+K14400
Ubiquinone and other terpenoid-quinone biosynthesis	ko00130	1	48	473	8557	AT2G24850	K00815
Pantothenate and CoA biosynthesis	ko00770	2	53	473	8557	AT1G50110;AT3G24650	K00826+K01653
Base excision repair	ko03410	2	73	473	8557	AT3G12710;AT5G22470	K01246+K10798
beta-Alanine metabolism	ko00410	2	60	473	8557	AT2G02010;AT4G14940	K01580+K00276
Pyrimidine metabolism	ko00240	3	92	473	8557	AT1G14240;AT3G21520;AT4G20320	K01510+K01510+K01937
Mannose type O-glycan biosynthesis	ko00515	2	2	473	8557	AT3G18170;AT3G18180	K18207+K18207
C5-Branched dibasic acid metabolism	ko00660	1	10	473	8557	AT3G24650	K01653
Betalain biosynthesis	ko00965	4	27	473	8557	AT1G69600;AT1G75240;AT3G28917;AT5G65410	K15777+K15777+K15777+K15777
Fructose and mannose metabolism	ko00051	2	87	473	8557	AT1G02310;AT5G01930	K19355+K19355
Nitrogen metabolism	ko00910	5	48	473	8557	AT1G37130;AT1G48470;AT1G77760;AT3G45060;AT3G52720	K10534+K01915+K10534+K02575+K01674
Biosynthesis of unsaturated fatty acids	ko01040	2	30	473	8557	AT1G43800;AT3G02610	K03921+K03921
Other glycan degradation	ko00511	6	80	473	8557	AT1G28650;AT1G28660;AT3G05180;AT4G26140;AT5G20710;AT5G66150	K01206+K01206+K01206+K12309+K12309+K01191
Glutathione metabolism	ko00480	8	128	473	8557	AT1G02920;AT1G48130;AT2G29460;AT2G29490;AT2G44740;AT4G02520;AT5G17220;AT5G53120	K00799+K11188+K00799+K00799+K01255+K00799+K00799+K00797
Plant hormone signal transduction	ko04075	48	625	473	8557	AT1G06160;AT1G09950;AT1G11050;AT1G16510;AT1G19830;AT1G19840;AT1G28130;AT1G68620;AT1G75580;AT1G79130;AT2G16580;AT2G21220;AT2G23030;AT2G23170;AT2G36270;AT2G41070;AT2G41370;AT2G46530;AT2G47750;AT3G03450;AT3G04280;AT3G12830;AT3G17600;AT3G44460;AT3G63010;AT4G00120;AT4G00870;AT4G09820;AT4G18250;AT4G27260;AT4G28790;AT4G37390;AT5G06839;AT5G07210;AT5G07280;AT5G13220;AT5G18030;AT5G18060;AT5G23530;AT5G26230…	K14516+K14431+K13416+K14488+K14488+K14488+K14487+K14493+K14488+K14488+K14488+K14488+K14498+K14487+K14432+K14432+K14508+K14486+K14487+K14494+K14489+K14488+K14484+K14432+K14493+K12126+K13422+K13422+K13416+K14487+K16189+K14487+K14431+K14491+K13415+K13464+K14488+K14488+K14493+K14499+K14506+K13415+K14517+K14497+K14487+K14497+K13449+K12126
Porphyrin and chlorophyll metabolism	ko00860	2	66	473	8557	AT1G19670;AT4G11910	K08099+K22013
Fatty acid metabolism	ko01212	7	93	473	8557	AT1G24020;AT1G43800;AT1G49430;AT1G64400;AT1G70850;AT3G02610;AT5G15530	K10781+K03921+K01897+K01897+K10781+K03921+K02160
Purine metabolism	ko00230	2	147	473	8557	AT1G14240;AT3G21520	K01510+K01510
Glyoxylate and dicarboxylate metabolism	ko00630	6	131	473	8557	AT1G48470;AT3G21720;AT3G58740;AT5G03860;AT5G60310;AT5G65600	K01915+K01637+K01647+K01638+K22133+K22133
alpha-Linolenic acid metabolism	ko00592	5	66	473	8557	AT1G15125;AT1G20500;AT1G72520;AT3G01420;AT3G03480	K08241+K10526+K00454+K10529+K18858
Ubiquitin mediated proteolysis	ko04120	7	253	473	8557	AT1G10560;AT1G78070;AT3G11840;AT3G13672;AT4G16260;AT4G25433;AT5G62800	K10260+K10570+K10260+K04506+K20217+K03363+K04506
Isoflavonoid biosynthesis	ko00943	2	17	473	8557	AT2G23190;AT3G28740	K13260+K13260
Glycosaminoglycan degradation	ko00531	2	46	473	8557	AT4G26140;AT5G20710	K12309+K12309
Linoleic acid metabolism	ko00591	2	14	473	8557	AT1G55020;AT1G72520	K15718+K00454
Ribosome	ko03010	2	398	473	8557	AT3G03230;AT3G03240	K02952+K02952
Tyrosine metabolism	ko00350	4	67	473	8557	AT1G22440;AT1G64710;AT2G24850;AT4G14940	K00121+K00001+K00815+K00276
Brassinosteroid biosynthesis	ko00905	1	12	473	8557	AT3G30180	K12640
Terpenoid backbone biosynthesis	ko00900	2	66	473	8557	AT2G23410;AT5G58770	K11778+K11778
Folate biosynthesis	ko00790	1	40	473	8557	AT3G21730	K01633
Glucosinolate biosynthesis	ko00966	2	31	473	8557	AT1G50110;AT5G23020	K00826+K15742
Mismatch repair	ko03430	2	65	473	8557	AT2G20142;AT5G13210	K07466+K07456
Peroxisome	ko04146	7	125	473	8557	AT1G49430;AT1G64400;AT2G28190;AT3G05600;AT4G25100;AT4G33790;AT5G22500	K01897+K01897+K04565+K08726+K04564+K13356+K13356
Ascorbate and aldarate metabolism	ko00053	6	103	473	8557	AT1G12860;AT1G14520;AT3G09940;AT3G13400;AT3G26744;AT5G51480	K16190+K00469+K08232+K00423+K16190+K00423
Phagosome	ko04145	1	104	473	8557	AT5G52270	K08517
Citrate cycle (TCA cycle)	ko00020	2	74	473	8557	AT3G58740;AT5G65690	K01647+K01610
Tropane, piperidine and pyridine alkaloid biosynthesis	ko00960	4	59	473	8557	AT2G24850;AT2G29170;AT2G29370;AT4G14940	K00815+K08081+K08081+K00276
Aminoacyl-tRNA biosynthesis	ko00970	7	133	473	8557	AT1G55690;AT1G58170;AT2G18180;AT3G07420;AT3G13650;AT4G18830;NewGene_626	K02433+K01870+K02433+K01893+K01870+K01870+K22503
Endocytosis	ko04144	6	278	473	8557	AT1G55180;AT1G70800;AT2G17840;AT3G12580;AT4G35985;AT5G25370	K01115+K12486+K19366+K03283+K19366+K01115
Carbon fixation in photosynthetic organisms	ko00710	1	88	473	8557	AT5G65690	K01610
Valine, leucine and isoleucine biosynthesis	ko00290	2	24	473	8557	AT1G50110;AT3G24650	K00826+K01653
Pentose and glucuronate interconversions	ko00040	24	263	473	8557	AT1G02790;AT1G05310;AT1G11580;AT1G12860;AT1G23200;AT1G23460;AT1G48100;AT1G62760;AT1G70500;AT2G36710;AT2G43050;AT2G47040;AT3G01270;AT3G26744;AT3G57510;AT4G02330;AT5G03680;AT5G04310;AT5G20860;AT5G26810;AT5G47500;AT5G48900;AT5G49180;AT5G51490	K01213+K01051+K01051+K16190+K01051+K01213+K01213+K01051+K01213+K01051+K01051+K01051+K01728+K16190+K01184+K01051+K01051+K01728+K01051+K01051+K01051+K01728+K01051+K01051
Fatty acid elongation	ko00062	7	46	473	8557	AT1G04220;AT1G25450;AT2G15090;AT4G34250;AT4G34510;AT4G34520;AT5G04530	K15397+K15397+K15397+K15397+K15397+K15397+K15397
Propanoate metabolism	ko00640	2	50	473	8557	AT5G09300;AT5G15530	K00166+K02160
Selenocompound metabolism	ko00450	5	40	473	8557	AT1G64660;AT3G04200;AT5G39130;AT5G39160;AT5G39190	K01761+K00384+K00384+K00384+K00384
N-Glycan biosynthesis	ko00510	1	60	473	8557	AT5G20820	K07441
Cyanoamino acid metabolism	ko00460	9	102	473	8557	AT1G45191;AT2G23550;AT2G23580;AT2G44450;AT2G44470;AT2G44480;AT3G60140;AT4G21760;AT5G22300	K01188+K20802+K20802+K01188+K01188+K01188+K01188+K05350+K13035
Lysine degradation	ko00310	3	59	473	8557	AT1G02580;AT4G30860;AT5G47150	K11430+K11423+K11420
Valine, leucine and isoleucine degradation	ko00280	5	72	473	8557	AT1G50110;AT1G62400;AT3G08860;AT4G14780;AT5G09300	K00826+K01968+K00827+K01968+K00166
Cysteine and methionine metabolism	ko00270	13	143	473	8557	AT1G05010;AT1G12010;AT1G50110;AT1G64660;AT2G19590;AT2G24850;AT3G08860;AT4G08040;AT4G08990;AT4G23600;AT4G26200;AT5G15950;AT5G53120	K05933+K05933+K00826+K01761+K05933+K00815+K00827+K01762+K00558+K21623+K01762+K01611+K00797
Amino sugar and nucleotide sugar metabolism	ko00520	9	208	473	8557	AT1G12860;AT2G34850;AT2G43610;AT3G04720;AT3G08900;AT3G26744;AT3G54420;AT5G26120;AT5G50750	K16190+K12448+K01183+K20547+K13379+K16190+K01183+K01209+K13379
Arginine and proline metabolism	ko00330	2	78	473	8557	AT5G15950;AT5G53120	K01611+K00797
Flavonoid biosynthesis	ko00941	12	62	473	8557	AT1G53520;AT1G61720;AT1G67980;AT3G11180;AT3G51240;AT4G13840;AT4G15390;AT4G22880;AT4G27250;AT5G07990;AT5G08640;AT5G42800	K01859+K08695+K00588+K05278+K00475+K13065+K13065+K05277+K13082+K05280+K05278+K13082
Phenylalanine, tyrosine and tryptophan biosynthesis	ko00400	1	68	473	8557	AT2G24850	K00815
Circadian rhythm - plant	ko04712	7	120	473	8557	AT1G65480;AT2G41800;AT2G46670;AT2G46790;AT4G00120;AT5G25460;AT5G67110	K16223+K03097+K12128+K12128+K12126+K03097+K12126
Galactose metabolism	ko00052	5	132	473	8557	AT1G09350;AT1G62660;AT4G26140;AT5G20710;AT5G40390	K18819+K01193+K12309+K12309+K06617
Proteasome	ko03050	1	86	473	8557	AT3G51290	K03029
Anthocyanin biosynthesis	ko00942	1	12	473	8557	AT4G27560	K17193
Tryptophan metabolism	ko00380	4	94	473	8557	AT1G04580;AT1G48910;AT2G30750;AT4G03070	K22417+K11816+K11868+K23947
Pyruvate metabolism	ko00620	5	118	473	8557	AT1G64100;AT1G64105;AT5G03860;AT5G15530;AT5G65690	K01759+K01759+K01638+K02160+K01610
