# Supplementary material for: Phytoplasma Effector SJP8 Suppresses Host Immunity by Promoting the Degradation of ZjMYB15 and ZjMYB86‐like to Perturb Jasmonic Acid and Hydrogen Peroxide Homeostasis in Jujube
Source: Mol Plant Pathol. 2026 Jul 10;27(7):e70315. doi: 10.1111/mpp.70315 (PMC13351939; doi:10.1111/mpp.70315)
Supplement: Supplementary file 33 — Table S8: Heatmap of lignin‐related gene expression in the transcriptome of SJP8‐overexpressing Jingzao 39. [file MPP-27-e70315-s023.xlsx]

## Sheet: Table S8
Table S8. Heatmap of lignin-related gene expression in the transcriptome of SJP8-overexpressing ‘Jingzao 39’.
group	GFP	GFP	GFP	SJP8	SJP8	SJP8
sample	GFP-1	GFP-2	GFP-3	SJP8-1	SJP8-2	SJP8-3
Zj4CL4	170.254	172.482	170.935	59.4734	63.3329	61.2936
ZjCOMT-like12	2.57509	2.73337	2.54872	0.541126	0.181433	0.083871
ZjPOD51	192.476	175.736	184.292	54.0928	62.8135	57.0682
