# Supplementary material for: Phytoplasma Effector SJP8 Suppresses Host Immunity by Promoting the Degradation of ZjMYB15 and ZjMYB86‐like to Perturb Jasmonic Acid and Hydrogen Peroxide Homeostasis in Jujube
Source: Mol Plant Pathol. 2026 Jul 10;27(7):e70315. doi: 10.1111/mpp.70315 (PMC13351939; doi:10.1111/mpp.70315)
Supplement: Supplementary file 34 — Table S9: Heatmap of lignin‐related gene expression in the transcriptome of SJP8‐overexpressing Arabidopsis thaliana . [file MPP-27-e70315-s037.xlsx]

## Sheet: Table S9
Table S9. Heatmap of lignin-related gene expression in the transcriptome of SJP8-overexpressing A. thaliana.
group	GFP	GFP	GFP	SJP8	SJP8	SJP8
sample	GFP-1	GFP-2	GFP-3	SJP8-1	SJP8-2	SJP8-3
AtPAL3	37.64	35.0442	33.8344	14.743	15.6646	14.6717
AtCCoAOMT6	7.68136	7.77284	7.15854	2.0332	2.29601	1.70527
AtCOMT-like1	11.5825	11.1392	10.0471	4.38967	4.06476	3.97328
AtCOMT-like2	8.24521	9.56738	8.75708	1.6917	1.7961	2.78146
AtCOMT-like3	4.97592	4.20361	3.49065	0.481959	0.385954	0.639666
AtCOMT-like4	104.569	101.869	92.3169	28.1984	27.5241	26.2175
AtCOMT-like5	1.91464	2.66238	2.45412	0.391719	0.927794	0.599096
AtLAC11	17.6924	15.373	16.4932	2.26563	2.27169	1.91491
