# Supplementary material for: Phytoplasma Effector SJP8 Suppresses Host Immunity by Promoting the Degradation of ZjMYB15 and ZjMYB86‐like to Perturb Jasmonic Acid and Hydrogen Peroxide Homeostasis in Jujube
Source: Mol Plant Pathol. 2026 Jul 10;27(7):e70315. doi: 10.1111/mpp.70315 (PMC13351939; doi:10.1111/mpp.70315)
Supplement: Supplementary file 35 — Table S10: Heatmap of jasmonic acid‐related gene expression in the transcriptome of SJP8‐overexpressing Jingzao 39. [file MPP-27-e70315-s007.xlsx]

## Sheet: Table S10
Table S10. Heatmap of JA-related gene expression in the transcriptome of SJP8-overexpressing ‘Jingzao 39’.
group	GFP	GFP	GFP	SJP8	SJP8	SJP8
sample	GFP-1	GFP-2	GFP-3	SJP8-1	SJP8-2	SJP8-3
ZjAOS1	236.605	231.332	222.701	92.5675	97.3129	92.9573
ZjAOC1	19.973	21.0379	20.2034	0	0.872898	0.730757
ZjAOC4	18.4446	15.8828	15.7876	0.419448	0.180892	0
ZjOPR3-like	117.683	114.4	126.346	16.7805	17.3843	18.4934
ZjLOX2	9.22415	12.9941	10.7152	4.95305	3.61222	3.78484
ZjLOX3	255.612	263.557	253.381	113.948	119.121	118.946
ZjJAO1	2.26744	2.45508	1.80168	0.277849	0.269931	0.513239
ZjJAO2	3.58226	3.35961	3.08178	0.125376	0.049636	0.323426
ZjILL6	3.63875	4.00262	4.62076	0.039883	0	0.355844
ZjJAZ1	487.093	502.837	479.966	64.8532	64.4841	62.561
ZjJAZ5	249.852	266.037	250.803	5.04701	4.46541	7.46108
ZjJAZ7	122.77	131.264	128.237	8.98224	11.0414	8.85197
ZjJAZ9	147.939	149.933	144.122	41.0607	40.2666	37.4741
ZjJAZ10	318.528	324.743	324.542	35.9528	34.7419	40.6639
ZjMYC2	229.385	229.672	235.361	51.419	48.3633	49.131
ZjERF1	6.64251	6.70778	4.82897	0.953522	0.133827	0.573758
ZjJASDUB1	3.35594	2.96884	2.74269	0.47461	0.504756	2.30048
ZjJASDUB2	2.87546	1.79462	2.13457	0.905784	0.642092	0.870816
ZjJIP1	44.4985	40.3924	41.6144	18.8622	19.6295	18.5562
ZjJIP2	4.67927	7.97968	6.78305	0.742719	1.10516	1.65937
ZjJIP3	1.72609	2.26217	3.12659	0	0	0
ZjJIP4	5.52203	4.57216	4.14837	0.224451	0.456708	0.516081
ZjJIP5	7.93717	6.66538	8.39136	0.216511	0	0.463546
ZjJIP6	4.54591	4.67514	4.68459	0.569365	0.417668	0.985578
ZjJIP7	7.82986	9.56845	10.1609	2.44876	2.42986	2.73399
