# Supplementary material for: Phytoplasma Effector SJP8 Suppresses Host Immunity by Promoting the Degradation of ZjMYB15 and ZjMYB86‐like to Perturb Jasmonic Acid and Hydrogen Peroxide Homeostasis in Jujube
Source: Mol Plant Pathol. 2026 Jul 10;27(7):e70315. doi: 10.1111/mpp.70315 (PMC13351939; doi:10.1111/mpp.70315)
Supplement: Supplementary file 36 — Table S11: Heatmap of jasmonic acid‐related gene expression in the transcriptome of SJP8‐overexpressing Arabidopsis thaliana . [file MPP-27-e70315-s045.xlsx]

## Sheet: Table S11
Table S11. Heatmap of JA-related gene expression in the transcriptome of SJP8-overexpressing A. thaliana.
group	GFP	GFP	GFP	SJP8	SJP8	SJP8
sample	GFP-1	GFP-2	GFP-3	SJP8-1	SJP8-2	SJP8-3
AtLOX4	17.5914	15.9479	15.8835	4.19782	4.98728	4.92764
AtJAO4	3.29499	3.54104	2.37175	0.508519	1.03338	1.22897
AtJMT2	77.4219	66.2251	67.9966	8.5857	9.05141	8.11833
AtThi2.1	7.43019	5.79144	5.59161	0.28122	1.14935	0.397003
AtVSP1	658.496	590.246	606.118	236.102	222.948	239.557
AtTAT3	10.7922	11.7299	11.2356	2.71072	2.16394	2.5144
AtRAP2.6L	6.88888	6.69061	7.06956	1.00887	1.29856	0.958654
AtSEN1	83.7585	78.0463	81.0678	28.9644	26.9868	28.8198
AtJAZ7	11.6439	8.64845	10.2148	4.34942	4.15914	5.78962
AtJAZ8	9.56622	7.55137	8.41122	3.68973	3.73471	5.44924
AtJAZ10	35.3684	39.0816	39.824	19.3974	18.8973	16.2733
