# Supplementary material for: Phytoplasma Effector SJP8 Suppresses Host Immunity by Promoting the Degradation of ZjMYB15 and ZjMYB86‐like to Perturb Jasmonic Acid and Hydrogen Peroxide Homeostasis in Jujube
Source: Mol Plant Pathol. 2026 Jul 10;27(7):e70315. doi: 10.1111/mpp.70315 (PMC13351939; doi:10.1111/mpp.70315)
Supplement: Supplementary file 37 — Table S12: Heatmap of hydrogen peroxide‐related gene expression in the transcriptome of SJP8‐overexpressing Jingzao 39. [file MPP-27-e70315-s034.xlsx]

## Sheet: Table S12
Table S12. Heatmap of hydrogen peroxide-related gene expression in the transcriptome of SJP8-overexpressing ‘Jingzao 39’.
group	GFP	GFP	GFP	SJP8	SJP8	SJP8
sample	GFP-1	GFP-2	GFP-3	SJP8-1	SJP8-2	SJP8-3
ZjCuAOβ	0.420293	0.710318	0.620059	2.3265	2.22868	2.40718
ZjPRX17	5.91033	7.65155	6.01512	20.9103	23.8963	19.9631
ZjPRX25	5.53946	4.18776	4.85536	11.8822	13.475	13.2844
ZjPRX52-1	24.5991	27.2867	28.1687	218.965	229.813	226
ZjPRX52-2	136.081	141.04	130.685	338.965	352.23	366.624
ZjPRX52-3	10.0749	9.85166	7.68675	28.1832	25.597	28.4771
ZjSPCH	0	0	0.185309	1.76155	2.04314	1.38553
ZjSMXL3	0.967862	0.536085	0.545004	1.24054	1.34831	2.02698
ZjHSP17.6B	0.753253	0.950462	0.978864	2.76303	2.59046	2.73926
ZjWRKY28	32.1464	26.9352	28.3192	100.771	107.422	100.668
