# Supplementary material for: Phytoplasma Effector SJP8 Suppresses Host Immunity by Promoting the Degradation of ZjMYB15 and ZjMYB86‐like to Perturb Jasmonic Acid and Hydrogen Peroxide Homeostasis in Jujube
Source: Mol Plant Pathol. 2026 Jul 10;27(7):e70315. doi: 10.1111/mpp.70315 (PMC13351939; doi:10.1111/mpp.70315)
Supplement: Supplementary file 38 — Table S13: Heatmap of hydrogen peroxide‐related gene expression in the transcriptome of SJP8‐overexpressing Arabidopsis thaliana . [file MPP-27-e70315-s014.xlsx]

## Sheet: Table S13
Table S13. Heatmap of hydrogen peroxide-related gene expression in the transcriptome of SJP8-overexpressing A. thaliana.
group	GFP	GFP	GFP	SJP8	SJP8	SJP8
sample	GFP-1	GFP-2	GFP-3	SJP8-1	SJP8-2	SJP8-3
AtPER12	3.18884	1.98664	3.17848	6.38418	6.86608	5.59157
AtPER22	0.281986	0.175789	0.373629	10.7981	10.7275	10.8756
AtPER56	1.92585	1.40461	1.49694	3.7775	3.05364	4.14297
AtPER66	1.63989	1.14933	1.77594	3.83575	4.39512	4.74707
AtRCI3	1.28492	1.16794	1.51636	6.22574	6.04888	5.5317
