# Supplementary material for: Phytoplasma Effector SJP8 Suppresses Host Immunity by Promoting the Degradation of ZjMYB15 and ZjMYB86‐like to Perturb Jasmonic Acid and Hydrogen Peroxide Homeostasis in Jujube
Source: Mol Plant Pathol. 2026 Jul 10;27(7):e70315. doi: 10.1111/mpp.70315 (PMC13351939; doi:10.1111/mpp.70315)
Supplement: Supplementary file 39 — Table S14: Arabidopsis thaliana transcription factors identified as SJP8 interactors in yeast two‐hybrid assay primary screening. [file MPP-27-e70315-s043.xlsx]

## Sheet: Table S14
Table S14. A. thaliana transcription factors identified as SJP8 interactors in Y2H primary screening.
Number	Transcription factor	Tair ID	Plate-well	TF Family	Gene isoform	Gene length/bp	Protein length/aa	PI	Molecular weight/Da	NCBI ID	Other names
1	AtGATA9	AT4G32890	U04-E03	C2C2-GATA	AT4G32890.1	927	308	4.9266	34346.2	NM_119442.3	F26P21.10, GATA9
2	AtGATA5	AT5G66320	U05-C01	C2C2-GATA	AT5G66320.1	1020	339	5.8959	37091.1	NM_126030.6	GATA5, K1L20.10
3	AtCRF1	AT4G11140	U07-A03	AP2-EREBP	AT4G11140.1	864	287	4.6423	31545.3	NM_117184.4	CRF1, ERF063, F2P3.5, T22B4.120
4	AtMYB61	AT1G09540	U09-G12	MYB	AT1G09540.1	1101	366	8.0733	40891.4	NM_100825.5	ATMYB61, MYB61
5	AtHSFA1D	AT1G32330	U13-E02	HSF	AT1G32330.1	1458	485	4.6383	54524.4	NM_102966.4	ATHSFA1D, F27G20.6, F5D14.8, HSF01, HSF8, HSFA1D
6	AtMYB40	AT5G14340	U14-C03	MYB	AT5G14340.1	792	263	5.4157	30232.2	NM_121438.3	AtMYB40, F18O22_130, MYB40
7	AtBBX27	AT1G68190	U15-A12	Orphans	AT1G68190.1	1071	356	5.19	40371.1	NM_001334353.1/NM_105490.4	BBX27
8	AtAGL49	AT1G60040	U15-B11	MADS	AT1G60040.1	855	284	6.3899	32159	NM_104696.2	AGL49, T2K10.9
9	AtEDT1	AT1G73360	U19-A12	HB	AT1G73360.1	2169	722	6.6867	79120.2	NM_105996.4	AtEDT1, ATHDG11, EDT1, HDG11, HDGL2-11, T9L24.43
10	AtbHLH155	AT2G31280	U21-C05	bHLH	AT2G31280.1	2214	720	5.8372	79808.8	NM_128684.5	BHLH155, CPUORF7, F16D14.12
