# Supplementary material for: Phytoplasma Effector SJP8 Suppresses Host Immunity by Promoting the Degradation of ZjMYB15 and ZjMYB86‐like to Perturb Jasmonic Acid and Hydrogen Peroxide Homeostasis in Jujube
Source: Mol Plant Pathol. 2026 Jul 10;27(7):e70315. doi: 10.1111/mpp.70315 (PMC13351939; doi:10.1111/mpp.70315)
Supplement: Supplementary file 40 — Table S15: AtHSFA1D, AtBBX27, AtEDT1 and AtbHLH155 and AtMYB61 homologous transcription factors in Jingzao39 identified by phylogenetic analysis. [file MPP-27-e70315-s032.xlsx]

## Sheet: Table S15
Table S15. AtHSFA1D, AtBBX27, AtEDT1, AtbHLH155 and AtMYB61 homologous transcription factors in ‘Jingzao 39’ identified by phylogenetic analysis.
Number	Homologous transcription factors	NCBI ID	NCBI Accession	Transcription factor	TF Family	Gene length/bp	Molecular weight/kDa	Description
1	ZjHSF8	Zj11G015250.1	XP_048319901.1	AtHSFA1D	HSF	1554	56.83	heat shock factor protein HSF8 [Ziziphus jujuba].
2	ZjHSFAIX2	Zj07G014960.1	XP_015888350.1			1503	55.79	heat stress transcription factor A-1e isoform X2 [Ziziphus jujuba].
3	ZjHSFA8	Zj10G010920.1	XP_015901407.2			1173	44.76	heat stress transcription factor A-8 [Ziziphus jujuba].
4	ZjCOL10-like	Zj10G013210.1	XP_015876758.1	AtBBX27	Orphans	1551	57.54	zinc finger protein CONSTANS-LIKE 10-like [Ziziphus jujuba].
5	ZjCOL9	Zj04G006380.1	XP_015880871.1			1239	44.71	zinc finger protein CONSTANS-LIKE 9 [Ziziphus jujuba].
6	ZjCOL11	Zj04G011840.1	XP_015881102.2			1299	47.33	putative zinc finger protein CONSTANS-LIKE 11 [Ziziphus jujuba].
7	ZjEDT1	Zj05G017090.1	KAH7529418.1	AtEDT1	HB（HD-ZIP）	2145	79	hypothetical protein FEM48_Zijuj05G0182000 [Ziziphus jujuba var. spinosa].
8	ZjEDT2	Zj04G000670.1	KAH7534076.1			2142	78.83	hypothetical protein FEM48_Zijuj04G0199000 [Ziziphus jujuba var. spinosa].
9	ZjEDT3	Zj07G016380.1	XP_048333553.1			2580	93.48	homeobox-leucine zipper protein ANTHOCYANINLESS 2 isoform X2 [Ziziphus jujuba].
10	Zj_bHLH155.1	Zj09G005380.1	XP_024933383.3	AtbHLH155	bHLH	2241	82.64	transcription factor bHLH155 isoform X1 [Ziziphus jujuba].
11	Zj_EMB1444.2	Zj11G009640.1	XP_048320114.2			2181	81.38	transcription factor EMB1444 isoform X2 [Ziziphus jujuba].
12	ZjbHLH157	Zj11G000750.1	XP_015896324.3			2673	97.3	transcription factor bHLH157 [Ziziphus jujuba].
13	ZjMYB86-like	Zj09G000110.1	XP_015872669.2	AtMYB61	MYB	1470	53.59	transcription factor MYB86 [Ziziphus jujuba]
14	ZjMYB15	Zj04G012560.1	XP_015880997.3			741	28.27	transcription factor MYB15 [Ziziphus jujuba]
15	ZjMYB86	Zj02G012360.1	XP_048323715.2			1590	58.77	transcription factor MYB86 [Ziziphus jujuba]
16	ZjMYBEOBI(MYB-like)	Zj03G022800.1	XP_015878099.2			912	34.19	MYB-like transcription factor EOBI [Ziziphus jujuba]
17	ZjMYB61	Zj05G006220.1	KAH7528412.1			1170	43.45	hypothetical protein FEM48_Zijuj05G0069500 [Ziziphus jujuba var. spinosa]
18	ZjMYB83	Zj05G000710.1	XP_015881673.3			924	34.68	transcription factor MYB83 [Ziziphus jujuba]
19	ZjMYB46	Zj02G020200.1	XP_015875881.3			996	36.57	transcription factor MYB46 [Ziziphus jujuba]
