# Supplementary material for: Phytoplasma Effector SJP8 Suppresses Host Immunity by Promoting the Degradation of ZjMYB15 and ZjMYB86‐like to Perturb Jasmonic Acid and Hydrogen Peroxide Homeostasis in Jujube
Source: Mol Plant Pathol. 2026 Jul 10;27(7):e70315. doi: 10.1111/mpp.70315 (PMC13351939; doi:10.1111/mpp.70315)
Supplement: Supplementary file 41 — Table S16: DNA affinity purification (DAP)‐seq peak annotations for ZjMYB15 target promoters (biological replicates). [file MPP-27-e70315-s024.xlsx]

## Sheet: Table S16
Table S16. DAP-seq peak annotations for ZjMYB15 target promoters (biological replicates).
merge_peakname	chr:start-end	annotation	distanceToTSS	transcriptId	Parent_Files	Total_subpeaks	mean_abs_summit	mean_length	mean_pileup	mean_-LOG10(pvalue)	mean_fold_enrichment	mean_-LOG10(qvalue)	Zj04G0125601_1_peakname	Zj04G0125601_1_chr:start-end	Zj04G0125601_1_length	Zj04G0125601_1_abs_summit	Zj04G0125601_1_pileup	Zj04G0125601_1_-LOG10(pvalue)	Zj04G0125601_1_fold_enrichment	Zj04G0125601_1_-LOG10(qvalue)	Zj04G0125601_2_peakname	Zj04G0125601_2_chr:start-end	Zj04G0125601_2_length	Zj04G0125601_2_abs_summit	Zj04G0125601_2_pileup	Zj04G0125601_2_-LOG10(pvalue)	Zj04G0125601_2_fold_enrichment	Zj04G0125601_2_-LOG10(qvalue)	geneId	description
Merged-Chr01-37869249-2	Chr01:37868918-37869581	Promoter (<=1kb)	-872	Zj01G023220.1	Zj04G0125601_1_peakname|Zj04G0125601_2_peakname	2	37869241	664	1604	2808.41	138.236	2801.85	Zj04G0125601_1_peak_90	Chr01:37868918-37869576	659	37869244	1550	2696.04	134.559	2689.54	Zj04G0125601_2_peak_102	Chr01:37868922-37869581	660	37869238	1658	2920.79	141.913	2914.16	Zj01G023220	XP_023902342.1 autophagy-related protein 8C [Quercus suber]
Merged-Chr07-4452430-2	Chr07:4452063-4452804	Distal Intergenic	-2099	Zj07G001450.1	Zj04G0125601_1_peakname|Zj04G0125601_2_peakname	2	4452403	742	1846	3085.54	118.401	3078.64	Zj04G0125601_1_peak_455	Chr07:4452072-4452804	733	4452420	1850	3005.44	106.489	2998.74	Zj04G0125601_2_peak_539	Chr07:4452063-4452782	720	4452386	1843	3165.64	130.314	3158.53	Zj07G001450	XP_048333037.1 ankyrin repeat-containing protein ITN1-like [Ziziphus jujuba var. spinosa]
Merged-Chr06-24782333-2	Chr06:24781995-24782675	Distal Intergenic	31495	Zj06G017570.1	Zj04G0125601_1_peakname|Zj04G0125601_2_peakname	2	24782332	681	1550	2597.86	117.707	2591.68	Zj04G0125601_1_peak_422	Chr06:24781995-24782675	681	24782334	1534	2570.79	117.436	2564.57	Zj04G0125601_2_peak_503	Chr06:24782013-24782652	640	24782331	1565	2624.93	117.977	2618.78	Zj06G017570	XP_048330925.1 2-oxoglutarate-dependent dioxygenase 19-like [Ziziphus jujuba var. spinosa]
Merged-Chr05-11390865-2	Chr05:11390488-11391242	Downstream (2-3kb)	3479	Zj05G008030.1	Zj04G0125601_1_peakname|Zj04G0125601_2_peakname	2	11390896	755	1678	2730.61	106.368	2724.24	Zj04G0125601_1_peak_319	Chr05:11390488-11391242	755	11390898	1607	2590.7	102.698	2584.42	Zj04G0125601_2_peak_385	Chr05:11390492-11391240	749	11390895	1749	2870.52	110.037	2864.07	Zj05G008030	XP_015882704.1 Bowman-Birk type proteinase inhibitor-like [Ziziphus jujuba var. spinosa]
Merged-Chr10-16675043-2	Chr10:16674713-16675367	Distal Intergenic	27807	Zj10G010070.1	Zj04G0125601_1_peakname|Zj04G0125601_2_peakname	2	16675092	655	1260	2056.09	104.932	2050.3	Zj04G0125601_1_peak_679	Chr10:16674713-16675362	650	16675092	1221	1978.72	102.347	1972.93	Zj04G0125601_2_peak_796	Chr10:16674730-16675367	638	16675093	1300	2133.45	107.517	2127.68	Zj10G010070	XP_015895290.2 chaperonin 60 subunit beta 4, chloroplastic [Ziziphus jujuba var. spinosa]
Merged-Chr09-3371785-2	Chr09:3371433-3372145	Promoter (<=1kb)	-252	Zj09G004350.1	Zj04G0125601_1_peakname|Zj04G0125601_2_peakname	2	3371789	713	1242	2028.72	104.855	2022.97	Zj04G0125601_1_peak_587	Chr09:3371433-3372145	713	3371787	1137	1815.64	96.694	1809.99	Zj04G0125601_2_peak_686	Chr09:3371433-3372132	700	3371791	1348	2241.8	113.016	2235.96	Zj09G004350	NA
Merged-Chr10-16704344-2	Chr10:16704063-16704624	Promoter (<=1kb)	-892	Zj10G010080.1	Zj04G0125601_1_peakname|Zj04G0125601_2_peakname	2	16704306	562	1010	1598.35	92.8152	1592.91	Zj04G0125601_1_peak_680	Chr10:16704069-16704624	556	16704308	963	1507.87	89.1188	1502.4	Zj04G0125601_2_peak_797	Chr10:16704063-16704620	558	16704304	1056	1688.83	96.5115	1683.43	Zj10G010080	KAH7516182.1 hypothetical protein FEM48_Zijuj10G0108300 [Ziziphus jujuba var. spinosa]
Merged-Chr03-5962178-2	Chr03:5961869-5962498	Intron (Zj03G009230.1/Zj03G009230, intron 7 of 37)	2158	Zj03G009230.1	Zj04G0125601_1_peakname|Zj04G0125601_2_peakname	2	5962175	630	1042	1631.77	89.5459	1626.3	Zj04G0125601_1_peak_175	Chr03:5961869-5962498	630	5962174	980	1510.59	84.7773	1505.11	Zj04G0125601_2_peak_204	Chr03:5961881-5962467	587	5962176	1105	1752.94	94.3145	1747.49	Zj03G009230	XP_048325768.1 LOW QUALITY PROTEIN: DNA-directed RNA polymerase III subunit 2-like [Ziziphus jujuba var. spinosa]
Merged-Chr03-13241426-2	Chr03:13241123-13241728	Distal Intergenic	-5738	Zj03G013360.1	Zj04G0125601_1_peakname|Zj04G0125601_2_peakname	2	13241416	606	868	1332.2	82.4006	1326.93	Zj04G0125601_1_peak_187	Chr03:13241147-13241706	560	13241414	833	1265.37	79.5812	1260.11	Zj04G0125601_2_peak_221	Chr03:13241123-13241728	606	13241417	904	1399.03	85.22	1393.76	Zj03G013360	XP_015876694.2 probable disease resistance protein At1g58602 isoform X1 [Ziziphus jujuba var. spinosa]
Merged-Chr12-351176-2	Chr12:350825-351505	Promoter (1-2kb)	-1101	Zj12G000480.1	Zj04G0125601_1_peakname|Zj04G0125601_2_peakname	2	351150	681	924	1405.87	80.7562	1400.56	Zj04G0125601_1_peak_760	Chr12:350882-351505	624	351148	885	1334.54	78.2065	1329.23	Zj04G0125601_2_peak_901	Chr12:350825-351492	668	351152	963	1477.19	83.306	1471.88	Zj12G000480	XP_048321425.1 condensin-1 complex subunit CAP-D2 isoform X1 [Ziziphus jujuba var. spinosa]
Merged-Chr05-17948399-2	Chr05:17948066-17948721	Distal Intergenic	-9770	Zj05G011070.1	Zj04G0125601_1_peakname|Zj04G0125601_2_peakname	2	17948456	656	1301	1944.49	78.1566	1938.81	Zj04G0125601_1_peak_337	Chr05:17948092-17948719	628	17948456	1204	1762.92	72.9427	1757.3	Zj04G0125601_2_peak_405	Chr05:17948066-17948721	656	17948456	1398	2126.07	83.3706	2120.31	Zj05G011070	XP_015883183.1 protein MIS12 homolog [Ziziphus jujuba var. spinosa]
Merged-Chr09-15847810-2	Chr09:15847506-15848123	Promoter (1-2kb)	-1992	Zj09G014410.1	Zj04G0125601_1_peakname|Zj04G0125601_2_peakname	2	15847796	618	845	1268.15	76.6228	1262.93	Zj04G0125601_1_peak_609	Chr09:15847506-15848123	618	15847792	810	1203.56	73.9914	1198.33	Zj04G0125601_2_peak_721	Chr09:15847511-15848102	592	15847801	880	1332.75	79.2543	1327.53	Zj09G014410	XP_015892998.1 peroxidase 43 [Ziziphus jujuba var. spinosa]
Merged-Chr07-17267836-2	Chr07:17267514-17268157	Intron (Zj07G007390.1/Zj07G007390, intron 3 of 4)	18448	Zj07G007390.1	Zj04G0125601_1_peakname|Zj04G0125601_2_peakname	2	17267797	644	874	1260.1	67.8848	1254.88	Zj04G0125601_1_peak_479	Chr07:17267514-17268149	636	17267788	839	1198.13	65.6148	1192.91	Zj04G0125601_2_peak_563	Chr07:17267527-17268157	631	17267806	908	1322.07	70.1548	1316.86	Zj07G007390	XP_048333007.1 putative F-box protein PP2-B12 isoform X1 [Ziziphus jujuba var. spinosa]
Merged-Chr10-4653511-2	Chr10:4653157-4653850	Distal Intergenic	-5439	Zj10G003440.1	Zj04G0125601_1_peakname|Zj04G0125601_2_peakname	2	4653540	694	1160	1651.29	66.2593	1645.84	Zj04G0125601_1_peak_650	Chr10:4653237-4653803	567	4653542	1067	1482.76	61.4428	1477.35	Zj04G0125601_2_peak_762	Chr10:4653157-4653850	694	4653538	1254	1819.82	71.0758	1814.33	Zj10G003440	KAH7515581.1 hypothetical protein FEM48_Zijuj10G0041800 [Ziziphus jujuba var. spinosa]
Merged-Chr01-5665533-2	Chr01:5665234-5665830	Intron (Zj01G005200.1/Zj01G005200, intron 24 of 33)	39743	Zj01G005200.1	Zj04G0125601_1_peakname|Zj04G0125601_2_peakname	2	5665558	597	776	1110.38	65.3444	1105.27	Zj04G0125601_1_peak_19	Chr01:5665246-5665830	585	5665558	693	959.919	58.8334	954.848	Zj04G0125601_2_peak_20	Chr01:5665234-5665822	589	5665558	858	1260.85	71.8554	1255.69	Zj01G005200	XP_048322232.1 probable leucine-rich repeat receptor-like serine/threonine-protein kinase At3g14840 isoform X1 [Ziziphus jujuba var. spinosa]
Merged-Chr01-6864003-2	Chr01:6863694-6864311	Downstream (<1kb)	-3733	Zj01G006780.1	Zj04G0125601_1_peakname|Zj04G0125601_2_peakname	2	6863987	618	677	966.76	64.2549	961.741	Zj04G0125601_1_peak_26	Chr01:6863694-6864279	586	6863987	653	924.449	62.4054	919.413	Zj04G0125601_2_peak_26	Chr01:6863728-6864311	584	6863987	701	1009.07	66.1044	1004.07	Zj01G006780	XP_015877668.1 CSC1-like protein ERD4 [Ziziphus jujuba var. spinosa]
Merged-Chr06-7673750-2	Chr06:7673463-7674045	Exon (Zj06G008530.1/Zj06G008530, exon 12 of 23)	3476	Zj06G008530.1	Zj04G0125601_1_peakname|Zj04G0125601_2_peakname	2	7673710	583	712	985.921	58.8049	980.883	Zj04G0125601_1_peak_395	Chr06:7673463-7674019	557	7673712	706	976.274	58.6406	971.183	Zj04G0125601_2_peak_472	Chr06:7673473-7674045	573	7673708	719	995.568	58.9693	990.583	Zj06G008530	XP_015884682.2 glucose-6-phosphate isomerase, cytosolic 2B [Ziziphus jujuba var. spinosa]
Merged-Chr07-4328828-2	Chr07:4328531-4329126	Distal Intergenic	37732	Zj07G001400.1	Zj04G0125601_1_peakname|Zj04G0125601_2_peakname	2	4328856	596	652	906.762	58.7032	901.79	Zj04G0125601_1_peak_454	Chr07:4328542-4329115	574	4328854	578	774.004	52.3956	769.091	Zj04G0125601_2_peak_538	Chr07:4328531-4329126	596	4328858	727	1039.52	65.0108	1034.49	Zj07G001400	NA
Merged-Chr08-25963562-2	Chr08:25963311-25963812	Promoter (<=1kb)	-720	Zj08G020140.1	Zj04G0125601_1_peakname|Zj04G0125601_2_peakname	2	25963556	502	612	847.505	58.0299	842.591	Zj04G0125601_1_peak_571	Chr08:25963317-25963812	496	25963547	562	759.973	53.7221	755.071	Zj04G0125601_2_peak_665	Chr08:25963311-25963810	500	25963566	661	935.037	62.3377	930.11	Zj08G020140	XP_048335782.1 glutathione S-transferase zeta class-like isoform X1 [Ziziphus jujuba var. spinosa]
Merged-Chr03-6628886-2	Chr03:6628508-6629244	Downstream (2-3kb)	3756	Zj03G009430.1	Zj04G0125601_1_peakname|Zj04G0125601_2_peakname	2	6628872	737	884	1207.42	57.6812	1202.26	Zj04G0125601_1_peak_176	Chr03:6628559-6629235	677	6628892	879	1191.06	56.2028	1185.86	Zj04G0125601_2_peak_205	Chr03:6628508-6629244	737	6628853	888	1223.79	59.1597	1218.66	Zj03G009430	KAF3434248.1 hypothetical protein FNV43_RR25351 [Rhamnella rubrinervis]
Merged-Chr03-5860106-2	Chr03:5859789-5860409	Distal Intergenic	-19780	Zj03G009150.1	Zj04G0125601_1_peakname|Zj04G0125601_2_peakname	2	5860108	621	862	1176.82	57.0928	1171.64	Zj04G0125601_1_peak_174	Chr03:5859835-5860393	559	5860105	772	1013.52	50.7668	1008.41	Zj04G0125601_2_peak_203	Chr03:5859789-5860409	621	5860112	952	1340.11	63.4187	1334.88	Zj03G009150	XP_015876115.1 probable carboxylesterase 15 [Ziziphus jujuba var. spinosa]
Merged-Chr09-3256514-2	Chr09:3256184-3256843	Distal Intergenic	-3333	Zj09G004270.1	Zj04G0125601_1_peakname|Zj04G0125601_2_peakname	2	3256507	660	704	954.327	55.2826	949.322	Zj04G0125601_1_peak_586	Chr09:3256210-3256819	610	3256508	655	870.585	51.8993	865.604	Zj04G0125601_2_peak_685	Chr09:3256184-3256843	660	3256506	752	1038.07	58.666	1033.04	Zj09G004270	KAH7511408.1 hypothetical protein FEM48_ZijujUnG0016000 [Ziziphus jujuba var. spinosa]
Merged-Chr01-5791034-2	Chr01:5790788-5791280	Promoter (<=1kb)	-470	Zj01G005290.1	Zj04G0125601_1_peakname|Zj04G0125601_2_peakname	2	5791018	493	572	776.27	54.2959	771.44	Zj04G0125601_1_peak_20	Chr01:5790788-5791276	489	5791019	539	719.375	51.5274	714.535	Zj04G0125601_2_peak_21	Chr01:5790793-5791280	488	5791017	605	833.165	57.0645	828.345	Zj01G005290	KAH7511356.1 hypothetical protein FEM48_ZijujUnG0022700 [Ziziphus jujuba var. spinosa]
Merged-Chr02-19399005-2	Chr02:19398703-19399297	Distal Intergenic	22970	Zj02G013120.1	Zj04G0125601_1_peakname|Zj04G0125601_2_peakname	2	19398984	595	552	739.911	52.3549	735.112	Zj04G0125601_1_peak_150	Chr02:19398729-19399291	563	19398989	522	689.641	49.9053	684.83	Zj04G0125601_2_peak_173	Chr02:19398703-19399297	595	19398980	581	790.181	54.8045	785.395	Zj02G013120	XP_015874890.2 transcription factor bHLH149 [Ziziphus jujuba var. spinosa]
Merged-Chr08-9909151-2	Chr08:9908868-9909439	Distal Intergenic	-3561	Zj08G009170.1	Zj04G0125601_1_peakname|Zj04G0125601_2_peakname	2	9909142	572	726	962.129	51.8053	957.122	Zj04G0125601_1_peak_538	Chr08:9908874-9909439	566	9909139	713	941.132	51.2446	936.082	Zj04G0125601_2_peak_627	Chr08:9908868-9909425	558	9909146	740	983.126	52.3659	978.162	Zj08G009170	XP_015889678.2 uncharacterized protein LOC107424401 [Ziziphus jujuba var. spinosa]
Merged-Chr01-2541236-2	Chr01:2540932-2541532	Distal Intergenic	-20369	Zj01G002210.1	Zj04G0125601_1_peakname|Zj04G0125601_2_peakname	2	2541278	601	807	1064.36	51.15	1059.29	Zj04G0125601_1_peak_7	Chr01:2540932-2541532	601	2541276	696	874.462	44.5151	869.473	Zj04G0125601_2_peak_11	Chr01:2540950-2541531	582	2541280	918	1254.26	57.7849	1249.11	Zj01G002210	XP_015892473.2 sodium transporter HKT1-like [Ziziphus jujuba var. spinosa]
Merged-Chr08-17210453-2	Chr08:17210158-17210755	Downstream (1-2kb)	-7241	Zj08G016850.1	Zj04G0125601_1_peakname|Zj04G0125601_2_peakname	2	17210436	598	712	928.416	49.17	923.437	Zj04G0125601_1_peak_562	Chr08:17210178-17210755	578	17210439	617	768.192	43.0234	763.283	Zj04G0125601_2_peak_657	Chr08:17210158-17210724	567	17210433	806	1088.64	55.3165	1083.59	Zj08G016850	XP_048335364.1 ultraviolet-B receptor UVR8 isoform X1 [Ziziphus jujuba var. spinosa]
Merged-Chr01-34737197-2	Chr01:34736869-34737514	Promoter (<=1kb)	-837	Zj01G021120.1	Zj04G0125601_1_peakname|Zj04G0125601_2_peakname	2	34737217	646	586	759.707	47.7412	754.89	Zj04G0125601_1_peak_83	Chr01:34736904-34737503	600	34737218	563	721.463	46.1964	716.62	Zj04G0125601_2_peak_95	Chr01:34736869-34737514	646	34737216	610	797.951	49.286	793.16	Zj01G021120	XP_015896735.1 vesicle-associated protein 4-1 [Ziziphus jujuba var. spinosa]
Merged-Chr04-2556366-2	Chr04:2556086-2556636	Distal Intergenic	1739	Zj04G001010.1	Zj04G0125601_1_peakname|Zj04G0125601_2_peakname	2	2556400	551	618	797.463	47.4319	792.601	Zj04G0125601_1_peak_229	Chr04:2556110-2556636	527	2556406	586	744.336	45.2491	739.455	Zj04G0125601_2_peak_271	Chr04:2556086-2556634	549	2556393	650	850.591	49.6147	845.747	Zj04G001010	KAH7534031.1 hypothetical protein FEM48_Zijuj04G0194500 [Ziziphus jujuba var. spinosa]
Merged-Chr10-1635350-2	Chr10:1635032-1635665	Promoter (<=1kb)	-238	Zj10G000910.1	Zj04G0125601_1_peakname|Zj04G0125601_2_peakname	2	1635366	634	492	636.622	46.7118	631.905	Zj04G0125601_1_peak_644	Chr10:1635041-1635662	622	1635365	458	579.917	43.7983	575.199	Zj04G0125601_2_peak_756	Chr10:1635032-1635665	634	1635366	526	693.328	49.6254	688.611	Zj10G000910	XP_048318779.1 4-coumarate--CoA ligase 1 [Ziziphus jujuba var. spinosa]
Merged-Chr08-16746113-2	Chr08:16745828-16746387	Downstream (2-3kb)	-4179	Zj08G016450.1	Zj04G0125601_1_peakname|Zj04G0125601_2_peakname	2	16746166	560	634	811.585	46.3368	806.708	Zj04G0125601_1_peak_559	Chr08:16745856-16746387	532	16746170	590	736.992	43.2516	732.127	Zj04G0125601_2_peak_655	Chr08:16745828-16746382	555	16746161	679	886.178	49.422	881.29	Zj08G016450	XP_048335667.1 linamarin synthase 2-like isoform X1 [Ziziphus jujuba var. spinosa]
Merged-Chr10-22272052-2	Chr10:22271778-22272320	Downstream (<1kb)	1432	Zj10G014650.1	Zj04G0125601_1_peakname|Zj04G0125601_2_peakname	2	22272046	543	630	783.03	42.702	778.187	Zj04G0125601_1_peak_696	Chr10:22271778-22272320	543	22272059	569	681.41	38.5255	676.607	Zj04G0125601_2_peak_815	Chr10:22271797-22272316	520	22272032	691	884.651	46.8785	879.766	Zj10G014650	KAG8376414.1 hypothetical protein BUALT_Bualt09G0061000 [Buddleja alternifolia]
Merged-Chr10-21269228-2	Chr10:21268928-21269532	Distal Intergenic	9687	Zj10G013530.1	Zj04G0125601_1_peakname|Zj04G0125601_2_peakname	2	21269255	605	594	736.848	42.3032	732.053	Zj04G0125601_1_peak_691	Chr10:21268942-21269512	571	21269254	526	627.018	37.8234	622.264	Zj04G0125601_2_peak_810	Chr10:21268928-21269532	605	21269256	661	846.679	46.7831	841.841	Zj10G013530	XP_024933763.2 LEAF RUST 10 DISEASE-RESISTANCE LOCUS RECEPTOR-LIKE PROTEIN KINASE-like 1.2 [Ziziphus jujuba var. spinosa]
Merged-Chr04-18045454-2	Chr04:18045186-18045721	Distal Intergenic	-43778	Zj04G009860.1	Zj04G0125601_1_peakname|Zj04G0125601_2_peakname	2	18045446	536	508	630.874	41.7861	626.162	Zj04G0125601_1_peak_260	Chr04:18045186-18045721	536	18045449	468	565.198	38.7271	560.492	Zj04G0125601_2_peak_307	Chr04:18045188-18045721	534	18045444	549	696.55	44.8452	691.831	Zj04G009860	XP_015881235.1 protein LIGHT-DEPENDENT SHORT HYPOCOTYLS 10 [Ziziphus jujuba var. spinosa]
Merged-Chr08-6533779-2	Chr08:6533413-6534155	Distal Intergenic	-20852	Zj08G006330.1	Zj04G0125601_1_peakname|Zj04G0125601_2_peakname	2	6533822	743	564	697.665	41.7852	692.903	Zj04G0125601_1_peak_531	Chr08:6533417-6534132	716	6533824	528	638.157	39.23	633.395	Zj04G0125601_2_peak_616	Chr08:6533413-6534155	743	6533819	601	757.173	44.3404	752.41	Zj08G006330	KAH7519142.1 hypothetical protein FEM48_Zijuj08G0004400 [Ziziphus jujuba var. spinosa]
Merged-Chr05-8980165-2	Chr05:8979888-8980434	Intron (Zj05G005650.1/Zj05G005650, intron 15 of 17)	-9633	Zj05G005640.1	Zj04G0125601_1_peakname|Zj04G0125601_2_peakname	2	8980166	547	610	750.4	41.4962	745.591	Zj04G0125601_1_peak_314	Chr05:8979952-8980389	438	8980176	548	650.058	37.4687	645.285	Zj04G0125601_2_peak_379	Chr05:8979888-8980434	547	8980156	671	850.742	45.5237	845.897	Zj05G005640	XP_015882391.2 cytochrome P450 71AP13-like [Ziziphus jujuba var. spinosa]
Merged-Chr08-3635904-2	Chr08:3635553-3636257	Promoter (<=1kb)	-183	Zj08G004990.1	Zj04G0125601_1_peakname|Zj04G0125601_2_peakname	2	3635896	705	489	601.798	40.7453	597.107	Zj04G0125601_1_peak_524	Chr08:3635553-3636257	705	3635896	450	539.041	37.773	534.358	Zj04G0125601_2_peak_610	Chr08:3635555-3636251	697	3635897	528	664.555	43.7176	659.856	Zj08G004990	XP_015888682.2 3-phosphoshikimate 1-carboxyvinyltransferase 2 [Ziziphus jujuba var. spinosa]
Merged-Chr02-21402625-2	Chr02:21402351-21402908	Distal Intergenic	9702	Zj02G014740.1	Zj04G0125601_1_peakname|Zj04G0125601_2_peakname	2	21402652	558	553	675.263	40.3587	670.519	Zj04G0125601_1_peak_153	Chr02:21402351-21402890	540	21402648	510	608.996	37.8951	604.259	Zj04G0125601_2_peak_176	Chr02:21402351-21402908	558	21402656	596	741.529	42.8223	736.78	Zj02G014740	NA
Merged-Chr03-17497166-2	Chr03:17496874-17497479	5' UTR	114	Zj03G016580.1	Zj04G0125601_1_peakname|Zj04G0125601_2_peakname	2	17497130	606	479	583.408	39.6212	578.73	Zj04G0125601_1_peak_192	Chr03:17496889-17497423	535	17497131	451	539.091	37.5741	534.408	Zj04G0125601_2_peak_230	Chr03:17496874-17497479	606	17497130	507	627.724	41.6683	623.052	Zj03G016580	XP_015877139.2 chorismate synthase, chloroplastic-like [Ziziphus jujuba var. spinosa]
Merged-Chr07-2924431-2	Chr07:2924048-2924818	Intron (Zj07G000860.1/Zj07G000860, intron 1 of 1)	1806	Zj07G000860.1	Zj04G0125601_1_peakname|Zj04G0125601_2_peakname	2	2924403	771	445	542.378	39.4417	537.729	Zj04G0125601_1_peak_452	Chr07:2924057-2924818	762	2924402	427	514.297	38.1116	509.636	Zj04G0125601_2_peak_535	Chr07:2924048-2924802	755	2924404	463	570.459	40.7718	565.822	Zj07G000860	XP_015868230.1 UDP-glycosyltransferase 76B1-like [Ziziphus jujuba var. spinosa]
Merged-Chr08-16039173-2	Chr08:16038898-16039448	Exon (Zj08G015810.1/Zj08G015810, exon 8 of 8)	5981	Zj08G015800.1	Zj04G0125601_1_peakname|Zj04G0125601_2_peakname	2	16039218	551	427	518.556	38.8777	513.926	Zj04G0125601_1_peak_554	Chr08:16038903-16039443	541	16039240	403	480.231	36.8589	475.6	Zj04G0125601_2_peak_650	Chr08:16038898-16039448	551	16039197	451	556.88	40.8964	552.252	Zj08G015800	XP_024932155.2 transcription factor bHLH131 [Ziziphus jujuba var. spinosa]
Merged-Chr05-4586037-2	Chr05:4585779-4586306	Intron (Zj05G002040.1/Zj05G002040, intron 9 of 11)	-51389	Zj05G002050.1	Zj04G0125601_1_peakname|Zj04G0125601_2_peakname	2	4586028	528	390	466.329	36.992	461.745	Zj04G0125601_1_peak_302	Chr05:4585782-4586281	500	4586006	350	403.885	33.4928	399.324	Zj04G0125601_2_peak_363	Chr05:4585779-4586306	528	4586049	429	528.772	40.4913	524.165	Zj05G002050	KAH7527957.1 hypothetical protein FEM48_Zijuj05G0021100 [Ziziphus jujuba var. spinosa]
Merged-Chr05-1684241-2	Chr05:1683975-1684507	Downstream (2-3kb)	7133	Zj05G001330.1	Zj04G0125601_1_peakname|Zj04G0125601_2_peakname	2	1684224	533	389	464.777	36.9688	460.196	Zj04G0125601_1_peak_294	Chr05:1683975-1684507	533	1684229	388	464.374	37.1188	459.76	Zj04G0125601_2_peak_352	Chr05:1683994-1684490	497	1684220	390	465.18	36.8188	460.632	Zj05G001330	XP_015902156.2 notchless protein homolog isoform X2 [Ziziphus jujuba var. spinosa]
Merged-Chr11-23758952-2	Chr11:23758680-23759217	Distal Intergenic	-17210	Zj11G014830.1	Zj04G0125601_1_peakname|Zj04G0125601_2_peakname	2	23758988	538	424	478.836	32.4566	474.243	Zj04G0125601_1_peak_745	Chr11:23758705-23759217	513	23758994	415	466.326	31.9128	461.71	Zj04G0125601_2_peak_878	Chr11:23758680-23759209	530	23758981	432	491.345	33.0003	486.776	Zj11G014830	KAH7514928.1 hypothetical protein FEM48_Zijuj11G0142200 [Ziziphus jujuba var. spinosa]
Merged-Chr01-12389622-2	Chr01:12389357-12389907	Promoter (<=1kb)	-943	Zj01G010610.1	Zj04G0125601_1_peakname|Zj04G0125601_2_peakname	2	12389701	551	338	385.152	32.1677	380.647	Zj04G0125601_1_peak_36	Chr01:12389357-12389854	498	12389722	315	349.748	30.1531	345.247	Zj04G0125601_2_peak_37	Chr01:12389372-12389907	536	12389680	362	420.557	34.1822	416.047	Zj01G010610	XP_015882082.2 wall-associated receptor kinase 2-like [Ziziphus jujuba var. spinosa]
Merged-Chr03-18049523-2	Chr03:18049259-18049784	Distal Intergenic	-31767	Zj03G016760.1	Zj04G0125601_1_peakname|Zj04G0125601_2_peakname	2	18049561	526	359	403.892	31.4691	399.366	Zj04G0125601_1_peak_195	Chr03:18049268-18049783	516	18049561	330	360.553	29.1719	356.035	Zj04G0125601_2_peak_234	Chr03:18049259-18049784	526	18049561	388	447.232	33.7664	442.697	Zj03G016760	XP_015877186.2 phenylalanine ammonia-lyase [Ziziphus jujuba var. spinosa]
Merged-Chr03-8256312-2	Chr03:8256032-8256610	Distal Intergenic	-14033	Zj03G010230.1	Zj04G0125601_1_peakname|Zj04G0125601_2_peakname	2	8256306	579	437	485.892	31.1791	481.291	Zj04G0125601_1_peak_179	Chr03:8256038-8256610	573	8256307	409	444.69	29.4262	440.093	Zj04G0125601_2_peak_208	Chr03:8256032-8256569	538	8256304	465	527.093	32.9319	522.49	Zj03G010230	KAF3433432.1 hypothetical protein FNV43_RR24534 [Rhamnella rubrinervis]
Merged-Chr04-18605024-2	Chr04:18604793-18605251	Distal Intergenic	-21060	Zj04G010030.1	Zj04G0125601_1_peakname|Zj04G0125601_2_peakname	2	18605055	459	346	388.03	31.1715	383.518	Zj04G0125601_1_peak_264	Chr04:18604810-18605251	442	18605056	330	364.597	29.9533	360.074	Zj04G0125601_2_peak_311	Chr04:18604793-18605245	453	18605054	362	411.463	32.3898	406.962	Zj04G010030	XP_015881326.2 ABC transporter G family member 10-like [Ziziphus jujuba var. spinosa]
Merged-Chr07-16580558-2	Chr07:16580287-16580809	Distal Intergenic	-5986	Zj07G006750.1	Zj04G0125601_1_peakname|Zj04G0125601_2_peakname	2	16580600	523	351	388.969	30.2986	384.459	Zj04G0125601_1_peak_475	Chr07:16580332-16580809	478	16580584	327	353.545	28.4338	349.039	Zj04G0125601_2_peak_560	Chr07:16580287-16580806	520	16580617	375	424.393	32.1635	419.879	Zj07G006750	KAH7521737.1 hypothetical protein FEM48_Zijuj07G0064300 [Ziziphus jujuba var. spinosa]
Merged-Chr06-20304056-2	Chr06:20303790-20304319	Distal Intergenic	-28624	Zj06G016540.1	Zj04G0125601_1_peakname|Zj04G0125601_2_peakname	2	20304120	530	391	429.247	29.8616	424.699	Zj04G0125601_1_peak_415	Chr06:20303790-20304311	522	20304117	352	365.911	26.1441	361.386	Zj04G0125601_2_peak_493	Chr06:20303805-20304319	515	20304124	430	492.582	33.5791	488.011	Zj06G016540	XP_048318075.1 uncharacterized protein LOC125418540, partial [Ziziphus jujuba var. spinosa]
Merged-Chr07-16183280-2	Chr07:16183004-16183574	Distal Intergenic	13962	Zj07G006540.1	Zj04G0125601_1_peakname|Zj04G0125601_2_peakname	2	16183330	571	404	441.33	29.796	436.769	Zj04G0125601_1_peak_473	Chr07:16183020-16183574	555	16183336	389	419.482	28.7305	414.906	Zj04G0125601_2_peak_558	Chr07:16183004-16183525	522	16183325	418	463.178	30.8615	458.631	Zj07G006540	KAH7521354.1 hypothetical protein FEM48_Zijuj07G0024200 [Ziziphus jujuba var. spinosa]
Merged-Chr06-9272527-2	Chr06:9272285-9272768	Promoter (<=1kb)	-86	Zj06G010560.1	Zj04G0125601_1_peakname|Zj04G0125601_2_peakname	2	9272520	484	316	348.856	29.4978	344.401	Zj04G0125601_1_peak_400	Chr06:9272298-9272768	471	9272528	283	296.367	26.0182	291.944	Zj04G0125601_2_peak_477	Chr06:9272285-9272759	475	9272512	350	401.345	32.9774	396.858	Zj06G010560	POE78358.1 scopoletin glucosyltransferase [Quercus suber]
Merged-Chr08-9753647-2	Chr08:9753391-9753907	Promoter (<=1kb)	-17	Zj08G008950.1	Zj04G0125601_1_peakname|Zj04G0125601_2_peakname	2	9753660	517	363	395.991	29.2771	391.472	Zj04G0125601_1_peak_537	Chr08:9753397-9753907	511	9753656	338	358.737	27.3238	354.222	Zj04G0125601_2_peak_626	Chr08:9753391-9753894	504	9753665	388	433.245	31.2304	428.722	Zj08G008950	XP_015889769.1 3-dehydroquinate synthase, chloroplastic [Ziziphus jujuba var. spinosa]
Merged-Chr07-25369719-2	Chr07:25369480-25369963	Distal Intergenic	-3403	Zj07G011710.1	Zj04G0125601_1_peakname|Zj04G0125601_2_peakname	2	25369750	484	302	329.964	28.7614	325.529	Zj04G0125601_1_peak_493	Chr07:25369480-25369963	484	25369746	289	310.611	27.6721	306.158	Zj04G0125601_2_peak_581	Chr07:25369481-25369954	474	25369753	316	349.318	29.8506	344.901	Zj07G011710	XP_015879339.2 protein SIEVE ELEMENT OCCLUSION B-like [Ziziphus jujuba var. spinosa]
Merged-Chr05-18308256-2	Chr05:18307929-18308611	Downstream (<1kb)	923	Zj05G011210.1	Zj04G0125601_1_peakname|Zj04G0125601_2_peakname	2	18308260	683	300	327.531	28.5599	323.105	Zj04G0125601_1_peak_338	Chr05:18307942-18308611	670	18308261	268	279.734	25.6683	275.334	Zj04G0125601_2_peak_406	Chr05:18307929-18308543	615	18308259	333	375.329	31.4514	370.876	Zj05G011210	KAH7528852.1 hypothetical protein FEM48_Zijuj05G0121700 [Ziziphus jujuba var. spinosa]
Merged-Chr03-13246601-2	Chr03:13246337-13246859	Promoter (<=1kb)	-550	Zj03G013360.1	Zj04G0125601_1_peakname|Zj04G0125601_2_peakname	2	13246604	523	304	329.902	28.2951	325.471	Zj04G0125601_1_peak_188	Chr03:13246337-13246859	523	13246611	282	300.187	26.9927	295.756	Zj04G0125601_2_peak_222	Chr03:13246371-13246839	469	13246598	327	359.617	29.5976	355.187	Zj03G013360	XP_015876694.2 probable disease resistance protein At1g58602 isoform X1 [Ziziphus jujuba var. spinosa]
Merged-Chr11-20398151-2	Chr11:20397932-20398361	Intron (Zj11G011720.1/Zj11G011720, intron 1 of 2)	585	Zj11G011720.1	Zj04G0125601_1_peakname|Zj04G0125601_2_peakname	2	20398150	430	292	314.789	27.755	310.381	Zj04G0125601_1_peak_736	Chr11:20397955-20398358	404	20398152	261	269.597	25.0003	265.212	Zj04G0125601_2_peak_866	Chr11:20397932-20398361	430	20398148	323	359.982	30.5097	355.55	Zj11G011720	XP_048319440.1 UPF0098 protein CPn_0877/CP_0992/CPj0877/CpB0906 [Ziziphus jujuba var. spinosa]
Merged-Chr11-20403403-2	Chr11:20403140-20403656	Intron (Zj11G011720.1/Zj11G011720, intron 1 of 2)	2343	Zj11G011730.1	Zj04G0125601_1_peakname|Zj04G0125601_2_peakname	2	20403364	517	283	301.44	26.9026	297.056	Zj04G0125601_1_peak_737	Chr11:20403167-20403656	490	20403350	253	258.112	24.237	253.749	Zj04G0125601_2_peak_867	Chr11:20403140-20403650	511	20403378	313	344.769	29.5681	340.363	Zj11G011730	KAH7514666.1 hypothetical protein FEM48_Zijuj11G0114000 [Ziziphus jujuba var. spinosa]
Merged-Chr02-5445770-2	Chr02:5445500-5446046	Distal Intergenic	-5212	Zj02G004210.1	Zj04G0125601_1_peakname|Zj04G0125601_2_peakname	2	5445810	547	442	453.608	25.858	449.037	Zj04G0125601_1_peak_115	Chr02:5445500-5446046	547	5445819	408	411.924	24.7582	407.356	Zj04G0125601_2_peak_131	Chr02:5445513-5446022	510	5445801	475	495.291	26.9578	490.718	Zj02G004210	KAH7542138.1 hypothetical protein FEM48_Zijuj02G0041500 [Ziziphus jujuba var. spinosa]
Merged-Chr07-23765577-2	Chr07:23765187-23765904	Intron (Zj07G010750.1/Zj07G010750, intron 1 of 4)	1331	Zj07G010750.1	Zj04G0125601_1_peakname|Zj04G0125601_2_peakname	2	23765592	718	362	369.228	25.0664	364.743	Zj04G0125601_1_peak_491	Chr07:23765322-23765904	583	23765592	343	343.308	23.9483	338.816	Zj04G0125601_2_peak_579	Chr07:23765187-23765898	712	23765592	381	395.149	26.1845	390.67	Zj07G010750	XP_048333209.1 uncharacterized protein LOC107422919 [Ziziphus jujuba var. spinosa]
Merged-Chr03-30733909-2	Chr03:30733662-30734160	Intron (Zj03G025510.1/Zj03G025510, intron 1 of 5)	229	Zj03G025510.1	Zj04G0125601_1_peakname|Zj04G0125601_2_peakname	2	30733929	499	316	323.503	24.9396	319.084	Zj04G0125601_1_peak_220	Chr03:30733662-30734145	484	30733923	297	306.506	25.3022	302.065	Zj04G0125601_2_peak_261	Chr03:30733671-30734160	490	30733935	336	340.5	24.5769	336.102	Zj03G025510	XP_015865773.1 RNA-binding protein 1-like [Ziziphus jujuba var. spinosa]
Merged-Chr01-27685323-2	Chr01:27685013-27685627	Promoter (<=1kb)	-120	Zj01G017070.1	Zj04G0125601_1_peakname|Zj04G0125601_2_peakname	2	27685332	615	322	328.535	24.7691	324.108	Zj04G0125601_1_peak_70	Chr01:27685040-27685613	574	27685332	294	289.507	22.7875	285.095	Zj04G0125601_2_peak_79	Chr01:27685013-27685627	615	27685333	350	367.563	26.7508	363.121	Zj01G017070	KAH7546096.1 hypothetical protein FEM48_Zijuj01G0164400 [Ziziphus jujuba var. spinosa]
Merged-Chr01-6212006-2	Chr01:6211692-6212295	Exon (Zj01G005940.1/Zj01G005940, exon 2 of 2)	358	Zj01G005940.1	Zj04G0125601_1_peakname|Zj04G0125601_2_peakname	2	6212002	604	348	352.786	24.4982	348.327	Zj04G0125601_1_peak_23	Chr01:6211746-6212294	549	6212013	297	279.785	20.7459	275.385	Zj04G0125601_2_peak_24	Chr01:6211692-6212295	604	6211992	398	425.786	28.2506	421.27	Zj01G005940	XP_015877138.1 uncharacterized protein LOC107413640 [Ziziphus jujuba var. spinosa]
Merged-Chr10-784369-2	Chr10:784154-784579	Distal Intergenic	38828	Zj10G000370.1	Zj04G0125601_1_peakname|Zj04G0125601_2_peakname	2	784377	426	253	257.678	24.0637	253.363	Zj04G0125601_1_peak_639	Chr10:784171-784572	402	784363	231	227.1	22.1377	222.797	Zj04G0125601_2_peak_752	Chr10:784154-784579	426	784391	275	288.257	25.9898	283.93	Zj10G000370	XP_048318583.1 uncharacterized acetyltransferase At3g50280-like [Ziziphus jujuba var. spinosa]
Merged-Chr09-4871430-2	Chr09:4871189-4871672	Downstream (<1kb)	2313	Zj09G006020.1	Zj04G0125601_1_peakname|Zj04G0125601_2_peakname	2	4871430	484	251	254.499	23.8842	250.183	Zj04G0125601_1_peak_588	Chr09:4871195-4871665	471	4871446	245	246.735	23.4736	242.392	Zj04G0125601_2_peak_692	Chr09:4871189-4871672	484	4871413	257	262.262	24.2948	257.974	Zj09G006020	KAH7517414.1 hypothetical protein FEM48_Zijuj09G0061000 [Ziziphus jujuba var. spinosa]
Merged-Chr07-28319118-2	Chr07:28318859-28319374	Intron (Zj07G014850.1/Zj07G014850, intron 5 of 6)	1579	Zj07G014850.1	Zj04G0125601_1_peakname|Zj04G0125601_2_peakname	2	28319131	516	272	275.674	23.7975	271.336	Zj04G0125601_1_peak_495	Chr07:28318869-28319371	503	28319137	237	225.267	20.6802	220.97	Zj04G0125601_2_peak_584	Chr07:28318859-28319374	516	28319125	308	326.081	26.9148	321.701	Zj07G014850	XP_015888333.2 serine/arginine-rich SC35-like splicing factor SCL28 [Ziziphus jujuba var. spinosa]
Merged-Chr03-20513173-2	Chr03:20512904-20513437	Distal Intergenic	53971	Zj03G017330.1	Zj04G0125601_1_peakname|Zj04G0125601_2_peakname	2	20513108	534	284	285.608	23.7538	281.244	Zj04G0125601_1_peak_201	Chr03:20512919-20513433	515	20513115	270	267.163	22.8347	262.783	Zj04G0125601_2_peak_243	Chr03:20512904-20513437	534	20513102	298	304.052	24.6728	299.705	Zj03G017330	PON53879.1 hypothetical protein TorRG33x02_304120 [Trema orientale]
Merged-Chr01-44830187-2	Chr01:44829897-44830466	Distal Intergenic	-5016	Zj01G030370.1	Zj04G0125601_1_peakname|Zj04G0125601_2_peakname	2	44830243	570	248	251.175	23.6394	246.869	Zj04G0125601_1_peak_102	Chr01:44829897-44830463	567	44830253	230	225.711	22.0423	221.411	Zj04G0125601_2_peak_117	Chr01:44829923-44830466	544	44830233	267	276.639	25.2364	272.328	Zj01G030370	XP_048324642.1 LOW QUALITY PROTEIN: putative boron transporter 5 [Ziziphus jujuba var. spinosa]
Merged-Chr02-25005359-2	Chr02:25005128-25005596	Promoter (1-2kb)	-1779	Zj02G018440.1	Zj04G0125601_1_peakname|Zj04G0125601_2_peakname	2	25005344	469	325	323.863	23.5506	319.44	Zj04G0125601_1_peak_158	Chr02:25005130-25005596	467	25005340	301	293.567	22.3669	289.147	Zj04G0125601_2_peak_184	Chr02:25005128-25005585	458	25005348	349	354.158	24.7342	349.734	Zj02G018440	XP_015875630.1 subtilisin-like protease SBT3 [Ziziphus jujuba var. spinosa]
Merged-Chr05-24404127-2	Chr05:24403811-24404410	Distal Intergenic	4719	Zj05G013360.1	Zj04G0125601_1_peakname|Zj04G0125601_2_peakname	2	24404196	600	273	273.12	23.2899	268.784	Zj04G0125601_1_peak_353	Chr05:24403892-24404397	506	24404198	244	232.226	20.8014	227.914	Zj04G0125601_2_peak_423	Chr05:24403811-24404410	600	24404193	302	314.014	25.7783	309.654	Zj05G013360	KAH7529042.1 hypothetical protein FEM48_Zijuj05G0141700 [Ziziphus jujuba var. spinosa]
Merged-Chr01-41031266-2	Chr01:41030989-41031541	Distal Intergenic	-3485	Zj01G026810.1	Zj04G0125601_1_peakname|Zj04G0125601_2_peakname	2	41031282	553	244	243.933	23.1704	239.639	Zj04G0125601_1_peak_96	Chr01:41030989-41031541	553	41031282	233	229.883	22.3285	225.575	Zj04G0125601_2_peak_109	Chr01:41031003-41031534	532	41031282	254	257.982	24.0123	253.704	Zj01G026810	XP_015903073.1 probable disease resistance RPP8-like protein 4 isoform X1 [Ziziphus jujuba var. spinosa]
Merged-Chr08-21192627-2	Chr08:21192314-21192943	Distal Intergenic	-3602	Zj08G018920.1	Zj04G0125601_1_peakname|Zj04G0125601_2_peakname	2	21192642	630	338	332.643	23.11	328.207	Zj04G0125601_1_peak_567	Chr08:21192314-21192935	622	21192625	324	308.274	21.3444	303.831	Zj04G0125601_2_peak_661	Chr08:21192317-21192943	627	21192659	351	357.012	24.8756	352.584	Zj08G018920	XP_015891009.2 bifunctional 3-dehydroquinate dehydratase/shikimate dehydrogenase, chloroplastic-like isoform X1 [Ziziphus jujuba var. spinosa]
Merged-Chr06-15767608-2	Chr06:15767357-15767855	Distal Intergenic	-21530	Zj06G015360.1	Zj04G0125601_1_peakname|Zj04G0125601_2_peakname	2	15767563	499	240	239.522	22.8566	235.238	Zj04G0125601_1_peak_407	Chr06:15767373-15767855	483	15767564	233	229.837	22.319	225.529	Zj04G0125601_2_peak_484	Chr06:15767357-15767850	494	15767562	248	249.207	23.3942	244.948	Zj06G015360	XP_015885884.2 DEAD-box ATP-dependent RNA helicase 15 [Ziziphus jujuba var. spinosa]
Merged-Chr05-31726840-2	Chr05:31726590-31727089	Distal Intergenic	-25048	Zj05G017240.1	Zj04G0125601_1_peakname|Zj04G0125601_2_peakname	2	31726853	500	348	340.964	22.7433	336.519	Zj04G0125601_1_peak_363	Chr05:31726609-31727089	481	31726822	322	301.556	20.629	297.124	Zj04G0125601_2_peak_437	Chr05:31726590-31727072	483	31726884	375	380.373	24.8577	375.913	Zj05G017240	XP_048333704.1 uncharacterized protein LOC125423475 [Ziziphus jujuba var. spinosa]
Merged-Chr01-6085464-2	Chr01:6085205-6085719	Exon (Zj01G005730.1/Zj01G005730, exon 2 of 4)	1314	Zj01G005730.1	Zj04G0125601_1_peakname|Zj04G0125601_2_peakname	2	6085437	515	292	286.693	22.5667	282.332	Zj04G0125601_1_peak_22	Chr01:6085205-6085719	515	6085482	257	242.268	20.4983	237.934	Zj04G0125601_2_peak_23	Chr01:6085217-6085718	502	6085392	326	331.118	24.6351	326.73	Zj01G005730	XP_048331703.1 integumentary mucin A.1-like [Ziziphus jujuba var. spinosa]
Merged-Chr08-2341504-2	Chr08:2341276-2341736	Distal Intergenic	-5941	Zj08G003030.1	Zj04G0125601_1_peakname|Zj04G0125601_2_peakname	2	2341475	461	292	284.283	22.1897	279.925	Zj04G0125601_1_peak_521	Chr08:2341276-2341736	461	2341474	262	244.562	20.1209	240.224	Zj04G0125601_2_peak_606	Chr08:2341276-2341728	453	2341476	321	324.003	24.2584	319.627	Zj08G003030	XP_048334536.1 probable L-gulonolactone oxidase 6 [Ziziphus jujuba var. spinosa]
Merged-Chr01-35468886-2	Chr01:35468678-35469097	Intron (Zj01G021510.1/Zj01G021510, intron 4 of 7)	5451	Zj01G021510.1	Zj04G0125601_1_peakname|Zj04G0125601_2_peakname	2	35468864	420	346	334.176	22.0064	329.741	Zj04G0125601_1_peak_85	Chr01:35468678-35469097	420	35468865	315	292.182	20.1819	287.766	Zj04G0125601_2_peak_97	Chr01:35468680-35469090	411	35468864	378	376.171	23.8308	371.717	Zj01G021510	KAH7546565.1 hypothetical protein FEM48_Zijuj01G0214200 [Ziziphus jujuba var. spinosa]
Merged-Chr10-8824559-2	Chr10:8824302-8824801	Promoter (<=1kb)	-101	Zj10G006430.1	Zj04G0125601_1_peakname|Zj04G0125601_2_peakname	2	8824572	500	246	241.035	21.8726	236.752	Zj04G0125601_1_peak_658	Chr10:8824350-8824785	436	8824564	214	198.46	19.4403	194.216	Zj04G0125601_2_peak_770	Chr10:8824302-8824801	500	8824580	279	283.609	24.3048	279.289	Zj10G006430	XP_015894866.1 glutathione S-transferase U17-like [Ziziphus jujuba var. spinosa]
Merged-Chr06-15116065-2	Chr06:15115782-15116311	Distal Intergenic	6436	Zj06G015030.1	Zj04G0125601_1_peakname|Zj04G0125601_2_peakname	2	15116030	530	229	224.869	21.7786	220.619	Zj04G0125601_1_peak_406	Chr06:15115866-15116301	436	15116041	191	173.099	18.3209	168.911	Zj04G0125601_2_peak_483	Chr06:15115782-15116311	530	15116019	267	276.639	25.2364	272.328	Zj06G015030	XP_015901559.2 probable glycosyltransferase At5g25310 [Ziziphus jujuba var. spinosa]
Merged-Chr10-19126971-2	Chr10:19126735-19127205	Distal Intergenic	-6332	Zj10G011890.1	Zj04G0125601_1_peakname|Zj04G0125601_2_peakname	2	19126962	471	236	230.925	21.7408	226.659	Zj04G0125601_1_peak_687	Chr10:19126735-19127192	458	19126964	209	193.713	19.3656	189.478	Zj04G0125601_2_peak_804	Chr10:19126753-19127205	453	19126959	264	268.137	24.1161	263.839	Zj10G011890	XP_015869765.2 MLP-like protein 329 [Ziziphus jujuba var. spinosa]
Merged-Chr09-9281046-2	Chr09:9280795-9281292	Distal Intergenic	-11893	Zj09G010580.1	Zj04G0125601_1_peakname|Zj04G0125601_2_peakname	2	9281057	498	308	296.133	21.7105	291.758	Zj04G0125601_1_peak_597	Chr09:9280795-9281291	497	9281066	274	242.058	18.0606	237.725	Zj04G0125601_2_peak_705	Chr09:9280806-9281292	487	9281048	341	350.208	25.3603	345.791	Zj09G010580	XP_048336927.1 BURP domain protein USPL1-like [Ziziphus jujuba var. spinosa]
Merged-Chr09-25319829-2	Chr09:25319530-25320103	Distal Intergenic	-10626	Zj09G019970.1	Zj04G0125601_1_peakname|Zj04G0125601_2_peakname	2	25319830	574	259	250.15	21.4026	245.855	Zj04G0125601_1_peak_632	Chr09:25319592-25320103	512	25319831	224	203.066	18.6621	198.813	Zj04G0125601_2_peak_742	Chr09:25319530-25320094	565	25319829	294	297.235	24.143	292.897	Zj09G019970	KAH7518703.1 hypothetical protein FEM48_Zijuj09G0199200 [Ziziphus jujuba var. spinosa]
Merged-Chr01-27553582-2	Chr01:27553320-27553838	Distal Intergenic	-4759	Zj01G017030.1	Zj04G0125601_1_peakname|Zj04G0125601_2_peakname	2	27553571	519	340	322.055	21.2919	317.635	Zj04G0125601_1_peak_69	Chr01:27553334-27553836	503	27553582	340	325.96	21.7786	321.488	Zj04G0125601_2_peak_78	Chr01:27553320-27553838	519	27553560	339	318.149	20.8051	313.783	Zj01G017030	XP_048326458.1 gamma-glutamyl peptidase 5-like [Ziziphus jujuba var. spinosa]
Merged-Chr11-1530871-2	Chr11:1530621-1531119	Intron (Zj11G001440.1/Zj11G001440, intron 5 of 5)	-36562	Zj11G001450.1	Zj04G0125601_1_peakname|Zj04G0125601_2_peakname	2	1530880	499	476	447.837	21.2101	443.272	Zj04G0125601_1_peak_708	Chr11:1530621-1531119	499	1530889	423	375.487	18.7983	370.952	Zj04G0125601_2_peak_827	Chr11:1530629-1531116	488	1530870	530	520.187	23.622	515.592	Zj11G001450	XP_048320577.1 disease resistance-like protein DSC1 [Ziziphus jujuba var. spinosa]
Merged-Chr06-7875779-2	Chr06:7875516-7876056	Intron (Zj06G008870.1/Zj06G008870, intron 1 of 4)	1027	Zj06G008870.1	Zj04G0125601_1_peakname|Zj04G0125601_2_peakname	2	7875748	541	246	234.432	20.9508	230.16	Zj04G0125601_1_peak_396	Chr06:7875516-7876056	541	7875782	238	224.113	20.292	219.82	Zj04G0125601_2_peak_473	Chr06:7875529-7876017	489	7875713	253	244.751	21.6096	240.5	Zj06G008870	XP_048332431.1 gamma carbonic anhydrase 1, mitochondrial [Ziziphus jujuba var. spinosa]
Merged-Chr03-31300158-2	Chr03:31299931-31300377	Distal Intergenic	-2089	Zj03G026120.1	Zj04G0125601_1_peakname|Zj04G0125601_2_peakname	2	31300205	447	232	222.125	20.9352	217.879	Zj04G0125601_1_peak_221	Chr03:31299949-31300376	428	31300237	206	181.989	17.5757	177.783	Zj04G0125601_2_peak_262	Chr03:31299931-31300377	447	31300173	257	262.262	24.2948	257.974	Zj03G026120	XP_048326262.1 uncharacterized protein LOC107414955 isoform X1 [Ziziphus jujuba var. spinosa]
Merged-Chr05-8224284-2	Chr05:8224058-8224501	Distal Intergenic	-2222	Zj05G004820.1	Zj04G0125601_1_peakname|Zj04G0125601_2_peakname	2	8224278	444	250	237.273	20.5848	232.994	Zj04G0125601_1_peak_312	Chr05:8224079-8224499	421	8224246	230	209.495	18.8924	205.229	Zj04G0125601_2_peak_377	Chr05:8224058-8224501	444	8224310	271	265.051	22.2773	260.76	Zj05G004820	NP_001310799.1 glyceraldehyde-3-phosphate dehydrogenase, cytosolic-like [Ziziphus jujuba]
Merged-Chr02-18223201-2	Chr02:18222976-18223429	Distal Intergenic	-2794	Zj02G011870.1	Zj04G0125601_1_peakname|Zj04G0125601_2_peakname	2	18223175	454	215	204.756	20.4635	200.543	Zj04G0125601_1_peak_145	Chr02:18222978-18223423	446	18223189	196	179.666	18.798	175.464	Zj04G0125601_2_peak_170	Chr02:18222976-18223429	454	18223161	234	229.845	22.129	225.622	Zj02G011870	KAH7542831.1 hypothetical protein FEM48_Zijuj02G0116600 [Ziziphus jujuba var. spinosa]
Merged-Chr05-10769616-2	Chr05:10769394-10769839	Promoter (<=1kb)	-981	Zj05G007310.1	Zj04G0125601_1_peakname|Zj04G0125601_2_peakname	2	10769602	446	260	243.948	20.3558	239.655	Zj04G0125601_1_peak_316	Chr05:10769408-10769839	432	10769586	277	268.674	21.9308	264.291	Zj04G0125601_2_peak_382	Chr05:10769394-10769824	431	10769617	242	219.222	18.7807	215.019	Zj05G007310	XP_048329586.1 RING-H2 finger protein ATL46-like isoform X2 [Ziziphus jujuba var. spinosa]
Merged-Chr05-205257-2	Chr05:205007-205507	Distal Intergenic	59517	Zj05G000030.1	Zj04G0125601_1_peakname|Zj04G0125601_2_peakname	2	205272	501	317	294.428	20.1938	290.053	Zj04G0125601_1_peak_288	Chr05:205013-205507	495	205278	293	259.651	18.2737	255.286	Zj04G0125601_2_peak_343	Chr05:205007-205504	498	205267	341	329.204	22.1138	324.819	Zj05G000030	XP_024923958.2 disease resistance protein RPV1-like isoform X1 [Ziziphus jujuba var. spinosa]
Merged-Chr04-14866744-2	Chr04:14866439-14867020	Distal Intergenic	-8493	Zj04G008660.1	Zj04G0125601_1_peakname|Zj04G0125601_2_peakname	2	14866686	582	240	225.162	20.0233	220.907	Zj04G0125601_1_peak_251	Chr04:14866509-14867020	512	14866693	223	202.361	18.6906	198.109	Zj04G0125601_2_peak_298	Chr04:14866439-14867009	571	14866678	258	247.963	21.356	243.706	Zj04G008660	KAH7514649.1 hypothetical protein FEM48_Zijuj11G0111800 [Ziziphus jujuba var. spinosa]
Merged-Chr02-25417359-2	Chr02:25417116-25417617	Distal Intergenic	5152	Zj02G018910.1	Zj04G0125601_1_peakname|Zj04G0125601_2_peakname	2	25417338	502	241	225.53	19.9874	221.275	Zj04G0125601_1_peak_162	Chr02:25417116-25417567	452	25417328	219	198.862	18.6795	194.617	Zj04G0125601_2_peak_187	Chr02:25417139-25417617	479	25417349	263	252.197	21.2954	247.933	Zj02G018910	XP_015880654.2 oxygen-dependent coproporphyrinogen-III oxidase, chloroplastic [Ziziphus jujuba var. spinosa]
Merged-Chr11-26405690-2	Chr11:26405437-26405924	3' UTR	1028	Zj11G016850.1	Zj04G0125601_1_peakname|Zj04G0125601_2_peakname	2	26405646	488	238	221.663	19.8652	217.417	Zj04G0125601_1_peak_751	Chr11:26405479-26405922	444	26405669	226	191.045	16.2921	186.816	Zj04G0125601_2_peak_886	Chr11:26405437-26405924	488	26405624	251	252.282	23.4384	248.017	Zj11G016850	XP_015897587.1 protein LURP-one-related 8 [Ziziphus jujuba var. spinosa]
Merged-Chr09-22144755-2	Chr09:22144533-22144981	Distal Intergenic	16113	Zj09G017520.1	Zj04G0125601_1_peakname|Zj04G0125601_2_peakname	2	22144766	449	274	252.643	19.6168	248.333	Zj04G0125601_1_peak_628	Chr09:22144547-22144981	435	22144794	260	238.247	19.3554	233.922	Zj04G0125601_2_peak_736	Chr09:22144533-22144961	429	22144738	289	267.039	19.8783	262.743	Zj09G017520	KAH7518455.1 hypothetical protein FEM48_Zijuj09G0173400 [Ziziphus jujuba var. spinosa]
Merged-Chr06-2788477-2	Chr06:2788270-2788676	Promoter (<=1kb)	-76	Zj06G003960.1	Zj04G0125601_1_peakname|Zj04G0125601_2_peakname	2	2788452	407	206	192.731	19.609	188.544	Zj04G0125601_1_peak_371	Chr06:2788291-2788673	383	2788458	185	165.294	17.7483	161.125	Zj04G0125601_2_peak_446	Chr06:2788270-2788676	407	2788447	227	220.168	21.4698	215.963	Zj06G003960	XP_048331259.1 putative receptor protein kinase ZmPK1 [Ziziphus jujuba var. spinosa]
Merged-Chr07-17120148-2	Chr07:17119844-17120431	Exon (Zj07G007260.1/Zj07G007260, exon 1 of 1)	318	Zj07G007260.1	Zj04G0125601_1_peakname|Zj04G0125601_2_peakname	2	17120178	588	230	213.145	19.4483	208.917	Zj04G0125601_1_peak_478	Chr07:17119844-17120429	586	17120177	204	179.424	17.4059	175.223	Zj04G0125601_2_peak_562	Chr07:17119890-17120431	542	17120178	256	246.866	21.4907	242.61	Zj07G007260	XP_048332806.1 glycine-rich protein 23 [Ziziphus jujuba var. spinosa]
Merged-Chr11-3832658-2	Chr11:3832440-3832880	Promoter (<=1kb)	-368	Zj11G003280.1	Zj04G0125601_1_peakname|Zj04G0125601_2_peakname	2	3832692	441	220	204.564	19.4247	200.352	Zj04G0125601_1_peak_712	Chr11:3832440-3832850	411	3832690	198	175.333	17.5795	171.14	Zj04G0125601_2_peak_834	Chr11:3832462-3832880	419	3832693	243	233.794	21.27	229.564	Zj11G003280	XP_015896157.2 glutamate--cysteine ligase, chloroplastic [Ziziphus jujuba var. spinosa]
Merged-Chr06-22456027-2	Chr06:22455783-22456259	3' UTR	-7120	Zj06G017010.1	Zj04G0125601_1_peakname|Zj04G0125601_2_peakname	2	22455978	477	202	187.015	19.2417	182.827	Zj04G0125601_1_peak_418	Chr06:22455783-22456259	477	22455952	206	192.963	19.7522	188.729	Zj04G0125601_2_peak_498	Chr06:22455830-22456239	410	22456004	198	181.067	18.7312	176.926	Zj06G017010	XP_048332517.1 protein DETOXIFICATION 48 [Ziziphus jujuba var. spinosa]
Merged-Chr01-26140726-2	Chr01:26140456-26140978	Distal Intergenic	18366	Zj01G016890.1	Zj04G0125601_1_peakname|Zj04G0125601_2_peakname	2	26140685	523	232	212.682	19.2275	208.452	Zj04G0125601_1_peak_66	Chr01:26140512-26140978	467	26140692	222	202.804	18.9342	198.551	Zj04G0125601_2_peak_74	Chr01:26140456-26140961	506	26140678	241	222.56	19.5208	218.352	Zj01G016890	XP_015891500.1 tetratricopeptide repeat protein 1 [Ziziphus jujuba var. spinosa]
Merged-Chr01-22260545-2	Chr01:22260314-22260790	Distal Intergenic	-6434	Zj01G015900.1	Zj04G0125601_1_peakname|Zj04G0125601_2_peakname	2	22260586	477	248	226.53	19.0389	222.274	Zj04G0125601_1_peak_59	Chr01:22260314-22260790	477	22260616	221	187.924	16.4419	183.705	Zj04G0125601_2_peak_66	Chr01:22260327-22260750	424	22260556	275	265.135	21.6359	260.842	Zj01G015900	XP_015889699.1 pentatricopeptide repeat-containing protein At3g46790, chloroplastic-like [Ziziphus jujuba var. spinosa]
Merged-Chr07-25364478-2	Chr07:25364250-25364710	Distal Intergenic	-8723	Zj07G011710.1	Zj04G0125601_1_peakname|Zj04G0125601_2_peakname	2	25364430	461	196	179.798	18.7157	175.631	Zj04G0125601_1_peak_492	Chr07:25364258-25364710	453	25364441	187	167.887	17.9392	163.711	Zj04G0125601_2_peak_580	Chr07:25364250-25364695	446	25364419	206	191.708	19.4923	187.551	Zj07G011710	XP_015879339.2 protein SIEVE ELEMENT OCCLUSION B-like [Ziziphus jujuba var. spinosa]
Merged-Chr07-30696941-2	Chr07:30696669-30697196	Distal Intergenic	-23194	Zj07G015580.1	Zj04G0125601_1_peakname|Zj04G0125601_2_peakname	2	30696986	528	226	200.047	17.8876	195.838	Zj04G0125601_1_peak_500	Chr07:30696669-30697196	528	30696988	224	198.793	17.8892	194.547	Zj04G0125601_2_peak_590	Chr07:30696720-30697181	462	30696983	227	201.3	17.8859	197.129	Zj07G015580	XP_015888449.2 alpha-L-arabinofuranosidase 1 [Ziziphus jujuba var. spinosa]
Merged-Chr05-5298387-2	Chr05:5298149-5298623	Distal Intergenic	-45023	Zj05G002540.1	Zj04G0125601_1_peakname|Zj04G0125601_2_peakname	2	5298342	475	186	166.052	17.6976	161.911	Zj04G0125601_1_peak_307	Chr05:5298149-5298623	475	5298351	174	151.204	16.6987	147.063	Zj04G0125601_2_peak_368	Chr05:5298171-5298605	435	5298332	198	180.899	18.6966	176.759	Zj05G002540	XP_048328939.1 putative disease resistance RPP13-like protein 1 [Ziziphus jujuba var. spinosa]
Merged-Chr07-4464651-2	Chr07:4464409-4464884	Distal Intergenic	-14364	Zj07G001450.1	Zj04G0125601_1_peakname|Zj04G0125601_2_peakname	2	4464668	476	230	201.691	17.4614	197.488	Zj04G0125601_1_peak_456	Chr07:4464436-4464884	449	4464648	201	166.209	15.4541	162.039	Zj04G0125601_2_peak_540	Chr07:4464409-4464877	469	4464689	258	237.174	19.4687	232.937	Zj07G001450	XP_048333037.1 ankyrin repeat-containing protein ITN1-like [Ziziphus jujuba var. spinosa]
Merged-Chr05-5304754-2	Chr05:5304473-5305024	Distal Intergenic	-38621	Zj05G002540.1	Zj04G0125601_1_peakname|Zj04G0125601_2_peakname	2	5304744	552	208	181.176	17.0207	177.008	Zj04G0125601_1_peak_308	Chr05:5304525-5304995	471	5304747	198	167.793	16.1566	163.619	Zj04G0125601_2_peak_369	Chr05:5304473-5305024	552	5304740	219	194.559	17.8849	190.398	Zj05G002540	XP_048328939.1 putative disease resistance RPP13-like protein 1 [Ziziphus jujuba var. spinosa]
Merged-Chr03-8630043-2	Chr03:8629787-8630328	Distal Intergenic	-2670	Zj03G010490.1	Zj04G0125601_1_peakname|Zj04G0125601_2_peakname	2	8630100	542	176	153.877	16.8218	149.761	Zj04G0125601_1_peak_181	Chr03:8629787-8630271	485	8630085	170	146.153	16.317	142.023	Zj04G0125601_2_peak_210	Chr03:8629788-8630328	541	8630115	183	161.602	17.3265	157.498	Zj03G010490	XP_048326018.1 UDP-glucose flavonoid 3-O-glucosyltransferase 7-like [Ziziphus jujuba var. spinosa]
Merged-Chr03-25175584-2	Chr03:25175311-25175857	Distal Intergenic	13621	Zj03G020260.1	Zj04G0125601_1_peakname|Zj04G0125601_2_peakname	2	25175641	547	176	152.73	16.7232	148.618	Zj04G0125601_1_peak_212	Chr03:25175311-25175857	547	25175645	163	137.413	15.6491	133.306	Zj04G0125601_2_peak_255	Chr03:25175322-25175849	528	25175637	188	168.046	17.7973	163.93	Zj03G020260	KAH7537765.1 hypothetical protein FEM48_Zijuj03G0127600 [Ziziphus jujuba var. spinosa]
Merged-Chr01-1488047-2	Chr01:1487756-1488450	Distal Intergenic	-8580	Zj01G001280.1	Zj04G0125601_1_peakname|Zj04G0125601_2_peakname	2	1488029	695	238	200.198	16.2778	195.993	Zj04G0125601_1_peak_2	Chr01:1487757-1488450	694	1488022	230	187.039	15.1709	182.822	Zj04G0125601_2_peak_6	Chr01:1487756-1488228	473	1488036	245	213.357	17.3846	209.164	Zj01G001280	KAH7532332.1 hypothetical protein FEM48_Zijuj04G0008600 [Ziziphus jujuba var. spinosa]
Merged-Chr06-2961478-2	Chr06:2961246-2961718	Distal Intergenic	421	Zj06G004290.1	Zj04G0125601_1_peakname|Zj04G0125601_2_peakname	2	2961538	473	166	141.321	15.8814	137.232	Zj04G0125601_1_peak_373	Chr06:2961263-2961718	456	2961540	172	148.673	16.5079	144.538	Zj04G0125601_2_peak_448	Chr06:2961246-2961685	440	2961537	161	133.97	15.2549	129.927	Zj06G004290	KAJ4828643.1 hypothetical protein Tsubulata_036132 [Turnera subulata]
Merged-Chr03-4217797-2	Chr03:4217565-4218023	Downstream (<1kb)	5713	Zj03G008930.1	Zj04G0125601_1_peakname|Zj04G0125601_2_peakname	2	4217811	459	284	234.141	15.8373	229.868	Zj04G0125601_1_peak_170	Chr03:4217589-4218014	426	4217811	262	208.766	14.7644	204.501	Zj04G0125601_2_peak_199	Chr03:4217565-4218023	459	4217811	305	259.516	16.9102	255.235	Zj03G008930	XP_048322319.1 ankyrin repeat-containing protein At5g02620-like [Ziziphus jujuba var. spinosa]
Merged-Chr09-22095572-2	Chr09:22095290-22095811	Downstream (<1kb)	4591	Zj09G017500.1	Zj04G0125601_1_peakname|Zj04G0125601_2_peakname	2	22095576	522	164	138.158	15.6403	134.075	Zj04G0125601_1_peak_626	Chr09:22095411-22095811	401	22095607	163	137.413	15.6491	133.306	Zj04G0125601_2_peak_733	Chr09:22095290-22095776	487	22095546	165	138.903	15.6315	134.843	Zj09G017500	XP_015893390.2 auxin transporter-like protein 2 [Ziziphus jujuba var. spinosa]
Merged-Chr02-1397165-2	Chr02:1396938-1397390	Distal Intergenic	4260	Zj02G001580.1	Zj04G0125601_1_peakname|Zj04G0125601_2_peakname	2	1397190	453	160	132.681	15.209	128.613	Zj04G0125601_1_peak_108	Chr02:1396944-1397390	447	1397171	151	122.733	14.504	118.665	Zj04G0125601_2_peak_122	Chr02:1396938-1397389	452	1397210	168	142.629	15.914	138.561	Zj02G001580	XP_048323912.1 protein FAR1-RELATED SEQUENCE 3-like isoform X2 [Ziziphus jujuba var. spinosa]
Merged-Chr07-34800812-2	Chr07:34800584-34801024	Distal Intergenic	-45551	Zj07G017740.1	Zj04G0125601_1_peakname|Zj04G0125601_2_peakname	2	34800775	441	156	129.185	14.9208	125.13	Zj04G0125601_1_peak_509	Chr07:34800622-34801019	398	34800777	142	111.991	13.6452	107.958	Zj04G0125601_2_peak_596	Chr07:34800584-34801024	441	34800773	171	146.379	16.1965	142.303	Zj07G017740	XP_048334237.1 uncharacterized protein LOC107433423 isoform X4 [Ziziphus jujuba var. spinosa]
Merged-Chr03-484359-2	Chr03:484206-484510	Promoter (<=1kb)	-366	Zj03G001380.1	Zj04G0125601_1_peakname|Zj04G0125601_2_peakname	2	484374	305	156	128.355	14.821	124.311	Zj04G0125601_1_peak_168	Chr03:484214-484507	294	484371	133	101.493	12.7864	97.4986	Zj04G0125601_2_peak_196	Chr03:484206-484510	305	484378	178	155.217	16.8557	151.124	Zj03G001380	NA
Merged-Chr09-15081481-2	Chr09:15081144-15081753	Distal Intergenic	-10802	Zj09G014220.1	Zj04G0125601_1_peakname|Zj04G0125601_2_peakname	2	15081486	610	162	132.237	14.8107	128.17	Zj04G0125601_1_peak_605	Chr09:15081144-15081731	588	15081495	156	125.926	14.3833	121.85	Zj04G0125601_2_peak_717	Chr09:15081297-15081753	457	15081478	167	138.548	15.2381	134.49	Zj09G014220	XP_015870445.1 uncharacterized protein LOC107407651 [Ziziphus jujuba var. spinosa]
Merged-Chr11-21408033-2	Chr11:21407797-21408280	Intron (Zj11G012930.1/Zj11G012930, intron 1 of 2)	608	Zj11G012930.1	Zj04G0125601_1_peakname|Zj04G0125601_2_peakname	2	21408022	484	222	177.857	14.5813	173.703	Zj04G0125601_1_peak_741	Chr11:21407799-21408280	482	21408036	192	140.117	12.3263	136.004	Zj04G0125601_2_peak_872	Chr11:21407797-21408257	461	21408009	252	215.598	16.8362	211.402	Zj11G012930	KAH7514765.1 hypothetical protein FEM48_Zijuj11G0125200 [Ziziphus jujuba var. spinosa]
Merged-Chr01-20212737-2	Chr01:20212519-20212949	Distal Intergenic	-10927	Zj01G015180.1	Zj04G0125601_1_peakname|Zj04G0125601_2_peakname	2	20212758	431	152	123.595	14.4971	119.555	Zj04G0125601_1_peak_53	Chr01:20212519-20212949	431	20212759	142	111.991	13.6452	107.958	Zj04G0125601_2_peak_59	Chr01:20212540-20212940	401	20212757	162	135.199	15.349	131.152	Zj01G015180	XP_015888678.1 UPF0481 protein At3g47200-like [Ziziphus jujuba var. spinosa]
Merged-Chr01-42598092-2	Chr01:42597889-42598286	Intron (Zj01G028170.1/Zj01G028170, intron 1 of 2)	6379	Zj01G028160.1	Zj04G0125601_1_peakname|Zj04G0125601_2_peakname	2	42598044	398	152	122.921	14.452	118.885	Zj04G0125601_1_peak_97	Chr01:42597889-42598284	396	42598044	145	115.545	13.9315	111.499	Zj04G0125601_2_peak_111	Chr01:42597909-42598286	378	42598044	158	130.298	14.9724	126.27	Zj01G028160	XP_015881604.2 30S ribosomal protein 3, chloroplastic-like [Ziziphus jujuba var. spinosa]
Merged-Chr03-27464457-2	Chr03:27464220-27464694	Distal Intergenic	-4628	Zj03G022510.1	Zj04G0125601_1_peakname|Zj04G0125601_2_peakname	2	27464459	475	176	141.013	14.3858	136.923	Zj04G0125601_1_peak_214	Chr03:27464246-27464670	425	27464455	173	138.024	14.2521	133.916	Zj04G0125601_2_peak_257	Chr03:27464220-27464694	475	27464463	179	144.002	14.5196	139.93	Zj03G022510	XP_015878029.2 F-box protein PP2-A14 [Ziziphus jujuba var. spinosa]
Merged-Chr05-19836989-2	Chr05:19836723-19837251	Distal Intergenic	-48744	Zj05G011740.1	Zj04G0125601_1_peakname|Zj04G0125601_2_peakname	2	19836986	529	168	134.668	14.3818	130.595	Zj04G0125601_1_peak_341	Chr05:19836723-19837251	529	19836990	159	125.043	13.763	120.969	Zj04G0125601_2_peak_409	Chr05:19836762-19837221	460	19836981	176	144.294	15.0005	140.222	Zj05G011740	NA
Merged-Chr09-1763096-2	Chr09:1762848-1763346	Exon (Zj09G001940.1/Zj09G001940, exon 1 of 4)	230	Zj09G001940.1	Zj04G0125601_1_peakname|Zj04G0125601_2_peakname	2	1763125	499	178	142.869	14.3354	138.785	Zj04G0125601_1_peak_584	Chr09:1762864-1763326	463	1763126	155	115.927	12.5829	111.879	Zj04G0125601_2_peak_681	Chr09:1762848-1763346	499	1763124	201	169.811	16.0878	165.691	Zj09G001940	XP_015891987.1 blue-light photoreceptor PHR2 [Ziziphus jujuba var. spinosa]
Merged-Chr01-1018230-2	Chr01:1017980-1018475	Promoter (<=1kb)	-336	Zj01G000800.1	Zj04G0125601_1_peakname|Zj04G0125601_2_peakname	2	1018220	496	150	121.439	14.3032	117.408	Zj04G0125601_1_peak_1	Chr01:1017997-1018475	479	1018220	133	101.493	12.7864	97.4986	Zj04G0125601_2_peak_3	Chr01:1017980-1018470	491	1018221	167	141.385	15.8199	137.318	Zj01G000800	XP_015877593.1 4-coumarate--CoA ligase CCL1-like [Ziziphus jujuba var. spinosa]
Merged-Chr12-21035085-2	Chr12:21034891-21035279	Promoter (<=1kb)	-406	Zj12G017820.1	Zj04G0125601_1_peakname|Zj04G0125601_2_peakname	2	21035096	389	155	123.095	13.9566	119.061	Zj04G0125601_1_peak_809	Chr12:21034905-21035279	375	21035095	159	128.023	14.3506	123.941	Zj04G0125601_2_peak_962	Chr12:21034891-21035268	378	21035097	151	118.167	13.5627	114.181	Zj12G017820	KAH7513373.1 hypothetical protein FEM48_Zijuj12G0193200 [Ziziphus jujuba var. spinosa]
Merged-Chr06-1433348-2	Chr06:1433129-1433584	Promoter (<=1kb)	-327	Zj06G002140.1	Zj04G0125601_1_peakname|Zj04G0125601_2_peakname	2	1433342	456	156	123.156	13.8167	119.12	Zj04G0125601_1_peak_369	Chr06:1433149-1433584	436	1433398	138	103.216	12.4171	99.2153	Zj04G0125601_2_peak_443	Chr06:1433129-1433533	405	1433285	173	143.095	15.2163	139.025	Zj06G002140	XP_015870663.1 ER lumen protein-retaining receptor erd-2.2 isoform X2 [Ziziphus jujuba var. spinosa]
Merged-Chr05-4479742-2	Chr05:4479509-4479970	Distal Intergenic	-2811	Zj05G001970.1	Zj04G0125601_1_peakname|Zj04G0125601_2_peakname	2	4479746	462	152	119.047	13.4571	115.036	Zj04G0125601_1_peak_301	Chr05:4479530-4479970	441	4479748	130	91.3111	11.1228	87.3654	Zj04G0125601_2_peak_362	Chr05:4479509-4479959	451	4479745	174	146.783	15.7914	142.707	Zj05G001970	KAH7527999.1 hypothetical protein FEM48_Zijuj05G0025400 [Ziziphus jujuba var. spinosa]
Merged-Chr07-21489037-2	Chr07:21488807-21489287	Promoter (1-2kb)	-1289	Zj07G009370.1	Zj04G0125601_1_peakname|Zj04G0125601_2_peakname	2	21489021	481	145	113.21	13.4401	109.206	Zj04G0125601_1_peak_489	Chr07:21488812-21489245	434	21489021	142	110.125	13.2529	106.098	Zj04G0125601_2_peak_575	Chr07:21488807-21489287	481	21489021	148	116.295	13.6274	112.314	Zj07G009370	XP_048318923.1 TMV resistance protein N-like isoform X1 [Ziziphus jujuba var. spinosa]
Merged-Chr05-4156875-2	Chr05:4156667-4157085	Distal Intergenic	-43869	Zj05G001680.1	Zj04G0125601_1_peakname|Zj04G0125601_2_peakname	2	4156878	419	160	124.123	13.3712	120.082	Zj04G0125601_1_peak_299	Chr05:4156667-4157071	405	4156872	155	116.978	12.7777	112.927	Zj04G0125601_2_peak_360	Chr05:4156677-4157085	409	4156884	166	131.268	13.9647	127.236	Zj05G001680	XP_015881836.2 uncharacterized protein LOC107417715 [Ziziphus jujuba var. spinosa]
Merged-Chr10-17665319-2	Chr10:17665110-17665515	Distal Intergenic	11057	Zj10G010760.2	Zj04G0125601_1_peakname|Zj04G0125601_2_peakname	2	17665274	406	140	108.65	13.3156	104.664	Zj04G0125601_1_peak_682	Chr10:17665110-17665515	406	17665281	135	103.804	12.9773	99.8002	Zj04G0125601_2_peak_800	Chr10:17665138-17665513	376	17665267	144	113.496	13.654	109.527	Zj10G010760	XP_048318674.1 histidine kinase 4 isoform X2 [Ziziphus jujuba var. spinosa]
Merged-Chr05-15650704-2	Chr05:15650491-15650914	Exon (Zj05G010260.1/Zj05G010260, exon 1 of 2)	541	Zj05G010260.1	Zj04G0125601_1_peakname|Zj04G0125601_2_peakname	2	15650706	424	228	172.227	13.1318	168.082	Zj04G0125601_1_peak_330	Chr05:15650512-15650914	403	15650722	202	140.271	11.3961	136.156	Zj04G0125601_2_peak_397	Chr05:15650491-15650899	409	15650690	255	204.184	14.8674	200.007	Zj05G010260	XP_015883006.1 cytochrome P450 CYP736A12-like [Ziziphus jujuba var. spinosa]
Merged-Chr10-23496307-2	Chr10:23496072-23496539	Distal Intergenic	-5320	Zj10G015880.1	Zj04G0125601_1_peakname|Zj04G0125601_2_peakname	2	23496264	468	168	129.491	13.0836	125.473	Zj04G0125601_1_peak_700	Chr10:23496103-23496517	415	23496246	135	83.5048	9.19206	79.5989	Zj04G0125601_2_peak_819	Chr10:23496072-23496539	468	23496282	202	175.477	16.9751	171.348	Zj10G015880	XP_015895967.2 serpin-ZX-like [Ziziphus jujuba var. spinosa]
Merged-Chr03-22693784-2	Chr03:22693489-22694063	Distal Intergenic	-6916	Zj03G018050.1	Zj04G0125601_1_peakname|Zj04G0125601_2_peakname	2	22693746	575	154	117.129	12.9396	113.112	Zj04G0125601_1_peak_206	Chr03:22693489-22694049	561	22693728	154	117.611	13.0309	113.559	Zj04G0125601_2_peak_249	Chr03:22693535-22694063	529	22693763	154	116.647	12.8482	112.666	Zj03G018050	XP_048326742.1 putative receptor-like protein kinase At3g47110 [Ziziphus jujuba var. spinosa]
Merged-Chr07-16178193-2	Chr07:16177980-16178416	Distal Intergenic	8818	Zj07G006540.1	Zj04G0125601_1_peakname|Zj04G0125601_2_peakname	2	16178186	437	136	104.068	12.9339	100.103	Zj04G0125601_1_peak_472	Chr07:16177980-16178416	437	16178196	127	94.6395	12.2139	90.6782	Zj04G0125601_2_peak_557	Chr07:16177982-16178395	414	16178177	144	113.496	13.654	109.527	Zj07G006540	KAH7521354.1 hypothetical protein FEM48_Zijuj07G0024200 [Ziziphus jujuba var. spinosa]
Merged-Chr11-22247788-2	Chr11:22247578-22247993	Intron (Zj11G013850.1/Zj11G013850, intron 1 of 1)	423	Zj11G013850.1	Zj04G0125601_1_peakname|Zj04G0125601_2_peakname	2	22247788	416	154	116.709	12.7792	112.692	Zj04G0125601_1_peak_743	Chr11:22247605-22247993	389	22247797	147	108.576	12.2482	104.553	Zj04G0125601_2_peak_874	Chr11:22247578-22247978	401	22247780	162	124.841	13.3103	120.832	Zj11G013850	KAH7514844.1 hypothetical protein FEM48_Zijuj11G0133500 [Ziziphus jujuba var. spinosa]
Merged-Chr12-3537460-2	Chr12:3537221-3537699	Promoter (<=1kb)	-31	Zj12G004820.1	Zj04G0125601_1_peakname|Zj04G0125601_2_peakname	2	3537451	479	158	118.815	12.7641	114.792	Zj04G0125601_1_peak_767	Chr12:3537221-3537681	461	3537418	146	107.642	12.2017	103.623	Zj04G0125601_2_peak_910	Chr12:3537242-3537699	458	3537484	169	129.988	13.3265	125.961	Zj12G004820	KAG6580688.1 hypothetical protein SDJN03_20690, partial [Cucurbita argyrosperma subsp. sororia]
Merged-Chr12-20678562-2	Chr12:20678318-20678830	Distal Intergenic	5262	Zj12G017260.1	Zj04G0125601_1_peakname|Zj04G0125601_2_peakname	2	20678564	513	206	151.58	12.5727	147.468	Zj04G0125601_1_peak_808	Chr12:20678319-20678784	466	20678583	201	145.088	12.148	140.961	Zj04G0125601_2_peak_961	Chr12:20678318-20678830	513	20678544	211	158.072	12.9975	153.975	Zj12G017260	XP_048321758.1 putative disease resistance RPP13-like protein 3 [Ziziphus jujuba var. spinosa]
Merged-Chr11-23559899-2	Chr11:23559650-23560157	Intron (Zj11G014770.1/Zj11G014770, intron 5 of 5)	-27569	Zj11G014780.1	Zj04G0125601_1_peakname|Zj04G0125601_2_peakname	2	23559920	508	194	143.648	12.5413	139.564	Zj04G0125601_1_peak_744	Chr11:23559650-23560122	473	23559914	169	114.957	10.8574	110.913	Zj04G0125601_2_peak_876	Chr11:23559668-23560157	490	23559927	219	172.338	14.2252	168.214	Zj11G014780	KAH7514929.1 hypothetical protein FEM48_Zijuj11G0142300 [Ziziphus jujuba var. spinosa]
Merged-Chr01-14178566-2	Chr01:14178332-14178797	Promoter (1-2kb)	-1062	Zj01G011930.1	Zj04G0125601_1_peakname|Zj04G0125601_2_peakname	2	14178585	466	147	110.153	12.4686	106.169	Zj04G0125601_1_peak_44	Chr01:14178332-14178779	448	14178583	130	91.2655	11.1139	87.3202	Zj04G0125601_2_peak_45	Chr01:14178356-14178797	442	14178587	164	129.04	13.8233	125.017	Zj01G011930	XP_015882960.2 TLC domain-containing protein 4-B [Ziziphus jujuba var. spinosa]
Merged-Chr09-20432692-2	Chr09:20432466-20432919	Distal Intergenic	20896	Zj09G016290.1	Zj04G0125601_1_peakname|Zj04G0125601_2_peakname	2	20432638	454	236	171.558	12.4484	167.405	Zj04G0125601_1_peak_623	Chr09:20432466-20432907	442	20432644	234	168.965	12.2995	164.787	Zj04G0125601_2_peak_731	Chr09:20432478-20432919	442	20432633	238	174.151	12.5974	170.024	Zj09G016290	XP_015893186.2 auxin-responsive protein SAUR68-like [Ziziphus jujuba var. spinosa]
Merged-Chr07-21269256-2	Chr07:21269029-21269479	Distal Intergenic	19822	Zj07G009230.1	Zj04G0125601_1_peakname|Zj04G0125601_2_peakname	2	21269194	451	130	97.1868	12.3747	93.2484	Zj04G0125601_1_peak_487	Chr07:21269029-21269479	451	21269199	136	104.964	13.0727	100.956	Zj04G0125601_2_peak_572	Chr07:21269042-21269474	433	21269190	123	89.4095	11.6766	85.5408	Zj07G009230	NA
Merged-Chr03-5341647-2	Chr03:5341450-5341840	Distal Intergenic	-28548	Zj03G009040.1	Zj04G0125601_1_peakname|Zj04G0125601_2_peakname	2	5341636	391	128	96.078	12.2805	92.1447	Zj04G0125601_1_peak_173	Chr03:5341450-5341840	391	5341618	136	104.964	13.0727	100.956	Zj04G0125601_2_peak_202	Chr03:5341464-5341834	371	5341655	121	87.1919	11.4882	83.3334	Zj03G009040	XP_015880462.2 pentatricopeptide repeat-containing protein At5g38730 [Ziziphus jujuba var. spinosa]
Merged-Chr08-27693118-2	Chr08:27692914-27693324	Distal Intergenic	38334	Zj08G020790.1	Zj04G0125601_1_peakname|Zj04G0125601_2_peakname	2	27693092	411	144	106.822	12.2367	102.843	Zj04G0125601_1_peak_575	Chr08:27692936-27693324	389	27693103	140	102.101	11.9259	98.105	Zj04G0125601_2_peak_669	Chr08:27692914-27693300	387	27693082	149	111.542	12.5475	107.581	Zj08G020790	XP_048335708.1 nuclear transcription factor Y subunit B-7 [Ziziphus jujuba var. spinosa]
Merged-Chr04-1090903-2	Chr04:1090656-1091158	Downstream (1-2kb)	2619	Zj04G000530.1	Zj04G0125601_1_peakname|Zj04G0125601_2_peakname	2	1090835	503	175	127.742	12.2261	123.689	Zj04G0125601_1_peak_226	Chr04:1090658-1091158	501	1090847	167	114.822	11.0334	110.779	Zj04G0125601_2_peak_268	Chr04:1090656-1091143	488	1090823	183	140.662	13.4188	136.598	Zj04G000530	XP_015879653.2 transcription repressor MYB6-like [Ziziphus jujuba var. spinosa]
Merged-Chr04-14368867-2	Chr04:14368694-14369046	Distal Intergenic	4065	Zj04G008350.1	Zj04G0125601_1_peakname|Zj04G0125601_2_peakname	2	14368888	353	134	100.219	12.2226	96.2758	Zj04G0125601_1_peak_248	Chr04:14368694-14369029	336	14368886	119	83.0611	10.8946	79.1586	Zj04G0125601_2_peak_294	Chr04:14368700-14369046	347	14368889	150	117.377	13.5506	113.393	Zj04G008350	XP_015881397.2 pentatricopeptide repeat-containing protein At2g20710, mitochondrial-like [Ziziphus jujuba var. spinosa]
Merged-Chr07-5410123-2	Chr07:5409837-5410383	Distal Intergenic	3910	Zj07G001820.1	Zj04G0125601_1_peakname|Zj04G0125601_2_peakname	2	5410142	547	160	117.137	12.1757	113.123	Zj04G0125601_1_peak_458	Chr07:5409906-5410369	464	5410141	143	99.1781	11.0168	95.1963	Zj04G0125601_2_peak_541	Chr07:5409837-5410383	547	5410142	176	135.095	13.3346	131.049	Zj07G001820	KAH7521281.1 hypothetical protein FEM48_Zijuj07G0016300 [Ziziphus jujuba var. spinosa]
Merged-Chr05-15681241-2	Chr05:15681024-15681459	Exon (Zj05G010270.1/Zj05G010270, exon 1 of 4)	568	Zj05G010270.1	Zj04G0125601_1_peakname|Zj04G0125601_2_peakname	2	15681284	436	137	101.306	12.1466	97.3527	Zj04G0125601_1_peak_331	Chr05:15681034-15681459	426	15681275	128	91.3332	11.3867	87.3874	Zj04G0125601_2_peak_398	Chr05:15681024-15681450	427	15681293	146	111.278	12.9066	107.318	Zj05G010270	XP_015882999.2 cytochrome P450 CYP736A12-like [Ziziphus jujuba var. spinosa]
Merged-Chr11-13699432-2	Chr11:13699158-13699680	Distal Intergenic	-12769	Zj11G006590.1	Zj04G0125601_1_peakname|Zj04G0125601_2_peakname	2	13699390	523	159	115.422	11.9603	111.414	Zj04G0125601_1_peak_727	Chr11:13699158-13699669	512	13699370	146	100.372	10.8872	96.3832	Zj04G0125601_2_peak_854	Chr11:13699224-13699680	457	13699409	172	130.473	13.0333	126.444	Zj11G006590	XP_048320423.1 increased DNA methylation 1-like [Ziziphus jujuba var. spinosa]
Merged-Chr06-31181466-2	Chr06:31181196-31181702	Distal Intergenic	10359	Zj06G021690.1	Zj04G0125601_1_peakname|Zj04G0125601_2_peakname	2	31181478	507	124	91.4605	11.8944	87.5506	Zj04G0125601_1_peak_443	Chr06:31181196-31181702	507	31181471	121	87.907	11.6414	83.978	Zj04G0125601_2_peak_524	Chr06:31181277-31181690	414	31181485	128	95.014	12.1474	91.1231	Zj06G021690	KAH7525229.1 hypothetical protein FEM48_Zijuj06G0202900 [Ziziphus jujuba var. spinosa]
Merged-Chr06-24779062-2	Chr06:24778651-24779499	Distal Intergenic	28166	Zj06G017570.1	Zj04G0125601_1_peakname|Zj04G0125601_2_peakname	2	24779003	849	138	101.267	11.8819	97.3272	Zj04G0125601_1_peak_421	Chr06:24778711-24779390	680	24778999	116	77.2075	10.0876	73.3374	Zj04G0125601_2_peak_502	Chr06:24778651-24779499	849	24779007	160	125.327	13.6762	121.317	Zj06G017570	XP_048330925.1 2-oxoglutarate-dependent dioxygenase 19-like [Ziziphus jujuba var. spinosa]
Merged-Chr07-21274390-2	Chr07:21274188-21274584	Distal Intergenic	14620	Zj07G009230.1	Zj04G0125601_1_peakname|Zj04G0125601_2_peakname	2	21274396	397	124	91.002	11.8436	87.0975	Zj04G0125601_1_peak_488	Chr07:21274205-21274583	379	21274401	115	81.302	11.0689	77.4097	Zj04G0125601_2_peak_573	Chr07:21274188-21274584	397	21274391	133	100.702	12.6182	96.7854	Zj07G009230	NA
Merged-Chr10-5549935-2	Chr10:5549687-5550179	Exon (Zj10G004480.1/Zj10G004480, exon 2 of 5)	4958	Zj10G004480.1	Zj04G0125601_1_peakname|Zj04G0125601_2_peakname	2	5549919	493	144	103.713	11.8016	99.7476	Zj04G0125601_1_peak_651	Chr10:5549698-5550179	482	5549862	143	99.1781	11.0168	95.1963	Zj04G0125601_2_peak_763	Chr10:5549687-5550177	491	5549976	144	108.248	12.5864	104.299	Zj10G004480	XP_015894662.1 F-box protein At1g70590 [Ziziphus jujuba var. spinosa]
Merged-Chr03-19330617-2	Chr03:19330310-19330898	Distal Intergenic	3982	Zj03G017160.1	Zj04G0125601_1_peakname|Zj04G0125601_2_peakname	2	19330662	589	140	102.207	11.7571	98.262	Zj04G0125601_1_peak_200	Chr03:19330394-19330868	475	19330659	120	78.7378	9.91092	74.86	Zj04G0125601_2_peak_241	Chr03:19330310-19330898	589	19330665	161	125.676	13.6032	121.664	Zj03G017160	NA
Merged-Chr06-27318174-2	Chr06:27317974-27318383	Distal Intergenic	27389	Zj06G018850.1	Zj04G0125601_1_peakname|Zj04G0125601_2_peakname	2	27318148	410	128	92.0494	11.5776	88.1384	Zj04G0125601_1_peak_432	Chr06:27317974-27318359	386	27318155	119	83.7089	11.0295	79.8022	Zj04G0125601_2_peak_514	Chr06:27317983-27318383	401	27318140	136	100.39	12.1256	96.4745	Zj06G018850	XP_015902442.2 patellin-3 [Ziziphus jujuba var. spinosa]
Merged-Chr03-5227614-2	Chr03:5227424-5227805	Distal Intergenic	-90730	Zj03G009030.1	Zj04G0125601_1_peakname|Zj04G0125601_2_peakname	2	5227592	382	120	85.89	11.4216	82.0049	Zj04G0125601_1_peak_172	Chr03:5227424-5227798	375	5227567	118	84.5881	11.3551	80.6765	Zj04G0125601_2_peak_201	Chr03:5227432-5227805	374	5227618	121	87.1919	11.4882	83.3334	Zj03G009030	KAH7536585.1 hypothetical protein FEM48_Zijuj03G0000200 [Ziziphus jujuba var. spinosa]
Merged-Chr06-21705352-2	Chr06:21705107-21705594	Distal Intergenic	-13228	Zj06G016830.1	Zj04G0125601_1_peakname|Zj04G0125601_2_peakname	2	21705356	488	131	93.8074	11.3918	89.8955	Zj04G0125601_1_peak_417	Chr06:21705146-21705562	417	21705363	114	75.5888	10.0081	71.728	Zj04G0125601_2_peak_496	Chr06:21705107-21705594	488	21705349	148	112.026	12.7755	108.063	Zj06G016830	XP_048330984.1 rhamnogalacturonate lyase B-like [Ziziphus jujuba var. spinosa]
Merged-Chr07-16394691-2	Chr07:16394456-16394925	Distal Intergenic	-4325	Zj07G006670.1	Zj04G0125601_1_peakname|Zj04G0125601_2_peakname	2	16394774	470	170	119.287	11.3148	115.263	Zj04G0125601_1_peak_474	Chr07:16394465-16394921	457	16394789	153	101.922	10.4087	97.9258	Zj04G0125601_2_peak_559	Chr07:16394456-16394925	470	16394758	188	136.652	12.2208	132.6	Zj07G006670	XP_015866224.2 elongation factor 1-alpha-like [Ziziphus jujuba var. spinosa]
Merged-Chr06-3318449-2	Chr06:3318282-3318632	Distal Intergenic	7593	Zj06G004850.1	Zj04G0125601_1_peakname|Zj04G0125601_2_peakname	2	3318476	351	118	85.7189	11.3131	81.855	Zj04G0125601_1_peak_375	Chr06:3318282-3318600	319	3318473	95	60.2958	9.16043	56.528	Zj04G0125601_2_peak_450	Chr06:3318285-3318632	348	3318478	142	111.142	13.4657	107.182	Zj06G004850	KAH7523754.1 hypothetical protein FEM48_Zijuj06G0045600 [Ziziphus jujuba var. spinosa]
Merged-Chr10-2321166-2	Chr10:2320946-2321374	Distal Intergenic	20968	Zj10G001410.1	Zj04G0125601_1_peakname|Zj04G0125601_2_peakname	2	2321158	429	136	95.9009	11.228	91.9726	Zj04G0125601_1_peak_646	Chr10:2320980-2321367	388	2321143	127	86.5189	10.5694	82.5982	Zj04G0125601_2_peak_759	Chr10:2320946-2321374	429	2321174	145	105.283	11.8867	101.347	Zj10G001410	XP_015894021.2 protein MANNAN SYNTHESIS-RELATED 1-like [Ziziphus jujuba var. spinosa]
Merged-Chr10-7611504-2	Chr10:7611243-7611758	Distal Intergenic	-22401	Zj10G005960.1	Zj04G0125601_1_peakname|Zj04G0125601_2_peakname	2	7611478	516	149	104.306	11.2107	100.34	Zj04G0125601_1_peak_656	Chr10:7611243-7611758	516	7611480	140	93.9935	10.4428	90.0354	Zj04G0125601_2_peak_768	Chr10:7611260-7611756	497	7611475	158	114.618	11.9786	110.645	Zj10G005960	KAH7515797.1 hypothetical protein FEM48_Zijuj10G0064500 [Ziziphus jujuba var. spinosa]
Merged-Chr05-14649332-2	Chr05:14649089-14649581	Distal Intergenic	-37316	Zj05G009720.1	Zj04G0125601_1_peakname|Zj04G0125601_2_peakname	2	14649368	493	128	90.5022	11.1802	86.6022	Zj04G0125601_1_peak_328	Chr05:14649089-14649564	476	14649376	117	77.4723	10.019	73.6007	Zj04G0125601_2_peak_395	Chr05:14649095-14649581	487	14649361	139	103.532	12.3414	99.6038	Zj05G009720	XP_048322727.1 7-deoxyloganetin glucosyltransferase-like [Ziziphus jujuba var. spinosa]
Merged-Chr03-4705025-2	Chr03:4704838-4705213	Distal Intergenic	151517	Zj03G009010.1	Zj04G0125601_1_peakname|Zj04G0125601_2_peakname	2	4705016	376	117	83.5095	11.1762	79.6456	Zj04G0125601_1_peak_171	Chr03:4704848-4705213	366	4705026	102	67.4608	9.82838	63.6444	Zj04G0125601_2_peak_200	Chr03:4704838-4705204	367	4705005	132	99.5581	12.524	95.6467	Zj03G009010	KAH7536585.1 hypothetical protein FEM48_Zijuj03G0000200 [Ziziphus jujuba var. spinosa]
Merged-Chr01-44778688-2	Chr01:44778483-44778887	Promoter (<=1kb)	-201	Zj01G030310.1	Zj04G0125601_1_peakname|Zj04G0125601_2_peakname	2	44778735	405	130	91.6043	11.172	87.7004	Zj04G0125601_1_peak_100	Chr01:44778506-44778887	382	44778717	114	76.2176	10.1352	72.3528	Zj04G0125601_2_peak_115	Chr01:44778483-44778879	397	44778753	145	106.991	12.2087	103.048	Zj01G030310	XP_015872285.2 caffeoylshikimate esterase [Ziziphus jujuba var. spinosa]
Merged-Chr08-8441828-2	Chr08:8441619-8442038	Promoter (<=1kb)	-106	Zj08G008080.1	Zj04G0125601_1_peakname|Zj04G0125601_2_peakname	2	8441861	420	155	107.603	11.1142	103.624	Zj04G0125601_1_peak_534	Chr08:8441643-8442038	396	8441863	162	115.675	11.6987	111.629	Zj04G0125601_2_peak_622	Chr08:8441619-8442015	397	8441859	148	99.5301	10.5297	95.6199	Zj08G008080	XP_015889632.1 phosphoserine aminotransferase 2, chloroplastic [Ziziphus jujuba var. spinosa]
Merged-Chr04-21616311-2	Chr04:21616090-21616536	Distal Intergenic	-48646	Zj04G010400.1	Zj04G0125601_1_peakname|Zj04G0125601_2_peakname	2	21616270	447	147	102.288	11.0638	98.3338	Zj04G0125601_1_peak_270	Chr04:21616093-21616525	433	21616311	134	87.725	9.99847	83.7977	Zj04G0125601_2_peak_319	Chr04:21616090-21616536	447	21616229	160	116.851	12.1292	112.87	Zj04G010400	NA
Merged-Chr05-24349415-2	Chr05:24349200-24349645	5' UTR	-77	Zj05G013310.2	Zj04G0125601_1_peakname|Zj04G0125601_2_peakname	2	24349424	446	158	108.635	10.8893	104.661	Zj04G0125601_1_peak_352	Chr05:24349209-24349609	401	24349435	138	84.8344	9.12883	80.9214	Zj04G0125601_2_peak_422	Chr05:24349200-24349645	446	24349412	178	132.436	12.6498	128.4	Zj05G013310	XP_048329992.1 ribulose-phosphate 3-epimerase, chloroplastic [Ziziphus jujuba var. spinosa]
Merged-Chr09-20109341-2	Chr09:20109124-20109555	Downstream (2-3kb)	4066	Zj09G016130.1	Zj04G0125601_1_peakname|Zj04G0125601_2_peakname	2	20109376	432	121	84.9862	10.8665	81.1216	Zj04G0125601_1_peak_622	Chr09:20109142-20109545	404	20109367	100	62.7214	9.06613	58.9362	Zj04G0125601_2_peak_730	Chr09:20109124-20109555	432	20109385	142	107.251	12.6669	103.307	Zj09G016130	KAH7518303.1 hypothetical protein FEM48_Zijuj09G0157100 [Ziziphus jujuba var. spinosa]
Merged-Chr05-20457710-2	Chr05:20457436-20458011	Distal Intergenic	-145035	Zj05G011800.1	Zj04G0125601_1_peakname|Zj04G0125601_2_peakname	2	20457724	576	136	92.443	10.5398	88.5302	Zj04G0125601_1_peak_344	Chr05:20457480-20457913	434	20457712	128	84.6541	10.1049	80.7421	Zj04G0125601_2_peak_413	Chr05:20457436-20458011	576	20457735	145	100.232	10.9747	96.3182	Zj05G011800	XP_024461466.1 uncharacterized protein LOC112328239 [Populus trichocarpa]
Merged-Chr02-10603523-2	Chr02:10603312-10603734	Distal Intergenic	33259	Zj02G008700.1	Zj04G0125601_1_peakname|Zj04G0125601_2_peakname	2	10603538	423	138	92.8962	10.5107	88.9811	Zj04G0125601_1_peak_128	Chr02:10603332-10603716	385	10603549	130	85.4205	10.0222	81.5053	Zj04G0125601_2_peak_149	Chr02:10603312-10603734	423	10603527	145	100.372	10.9992	96.457	Zj02G008700	XP_048324888.1 protein GAMETOPHYTE DEFECTIVE 1 [Ziziphus jujuba var. spinosa]
Merged-Chr07-30212058-2	Chr07:30211831-30212289	Distal Intergenic	61289	Zj07G015460.1	Zj04G0125601_1_peakname|Zj04G0125601_2_peakname	2	30212021	459	110	75.1903	10.4687	71.3651	Zj04G0125601_1_peak_499	Chr07:30211841-30212271	431	30212018	100	65.3921	9.63754	61.5889	Zj04G0125601_2_peak_589	Chr07:30211831-30212289	459	30212024	119	84.9885	11.2999	81.1413	Zj07G015460	XP_048333959.1 dual specificity protein phosphatase PHS1 isoform X2 [Ziziphus jujuba var. spinosa]
Merged-Chr01-17516983-2	Chr01:17516785-17517192	Distal Intergenic	18043	Zj01G014000.1	Zj04G0125601_1_peakname|Zj04G0125601_2_peakname	2	17516939	408	124	83.9013	10.4148	80.0296	Zj04G0125601_1_peak_49	Chr01:17516785-17517192	408	17516916	117	77.4705	10.0186	73.599	Zj04G0125601_2_peak_54	Chr01:17516790-17517166	377	17516962	131	90.332	10.811	86.4601	Zj01G014000	XP_015886828.2 cysteine-rich receptor-like protein kinase 44 [Ziziphus jujuba var. spinosa]
Merged-Chr05-26347213-2	Chr05:26346992-26347423	Distal Intergenic	-10583	Zj05G014440.1	Zj04G0125601_1_peakname|Zj04G0125601_2_peakname	2	26347196	432	108	73.07	10.2791	69.2571	Zj04G0125601_1_peak_355	Chr05:26347039-26347423	385	26347231	98	63.3405	9.44669	59.5506	Zj04G0125601_2_peak_426	Chr05:26346992-26347399	408	26347162	117	82.7995	11.1116	78.9637	Zj05G014440	KAH7529134.1 hypothetical protein FEM48_Zijuj05G0152000 [Ziziphus jujuba var. spinosa]
Merged-Chr12-7758263-2	Chr12:7758063-7758453	Distal Intergenic	-3088	Zj12G009690.1	Zj04G0125601_1_peakname|Zj04G0125601_2_peakname	2	7758302	391	108	73.1474	10.2779	69.3358	Zj04G0125601_1_peak_773	Chr12:7758087-7758451	365	7758303	96	61.3063	9.25585	57.5303	Zj04G0125601_2_peak_916	Chr12:7758063-7758453	391	7758301	119	84.9885	11.2999	81.1413	Zj12G009690	XP_015899121.1 UDP-glycosyltransferase 79B9-like [Ziziphus jujuba var. spinosa]
Merged-Chr04-22291932-2	Chr04:22291718-22292130	Distal Intergenic	34101	Zj04G010530.1	Zj04G0125601_1_peakname|Zj04G0125601_2_peakname	2	22291964	413	120	80.7797	10.215	76.9244	Zj04G0125601_1_peak_272	Chr04:22291753-22292129	377	22291974	111	71.1418	9.48028	67.3036	Zj04G0125601_2_peak_321	Chr04:22291718-22292130	413	22291953	130	90.4175	10.9498	86.5451	Zj04G010530	XP_048327125.1 triacylglycerol lipase 2-like isoform X2 [Ziziphus jujuba var. spinosa]
Merged-Chr05-5105474-2	Chr05:5105274-5105668	5' UTR	-132	Zj05G002340.2	Zj04G0125601_1_peakname|Zj04G0125601_2_peakname	2	5105478	395	130	86.887	10.204	82.9986	Zj04G0125601_1_peak_304	Chr05:5105315-5105668	354	5105472	140	97.3918	11.0449	93.4175	Zj04G0125601_2_peak_365	Chr05:5105274-5105639	366	5105484	121	76.3822	9.36303	72.5797	Zj05G002340	XP_048329337.1 zinc finger CCCH domain-containing protein 53 isoform X1 [Ziziphus jujuba var. spinosa]
Merged-Chr09-15192812-2	Chr09:15192601-15193036	Distal Intergenic	20820	Zj09G014270.1	Zj04G0125601_1_peakname|Zj04G0125601_2_peakname	2	15192854	436	106	71.591	10.1354	67.7902	Zj04G0125601_1_peak_606	Chr09:15192601-15193011	411	15192845	94	59.2899	9.06501	55.5296	Zj04G0125601_2_peak_718	Chr09:15192602-15193036	435	15192863	118	83.8922	11.2057	80.0508	Zj09G014270	XP_015892932.2 probable xyloglucan endotransglucosylase/hydrolase protein 10 [Ziziphus jujuba var. spinosa]
Merged-Chr12-21292974-2	Chr12:21292754-21293196	Downstream (<1kb)	1497	Zj12G018150.1	Zj04G0125601_1_peakname|Zj04G0125601_2_peakname	2	21292978	443	114	75.5326	10.0443	71.7052	Zj04G0125601_1_peak_810	Chr12:21292754-21293195	442	21292964	107	67.245	9.16992	63.4305	Zj04G0125601_2_peak_964	Chr12:21292754-21293196	443	21292992	120	83.8202	10.9186	79.9799	Zj12G018150	NA
Merged-Chr09-11969906-2	Chr09:11969647-11970156	Distal Intergenic	-6252	Zj09G012740.1	Zj04G0125601_1_peakname|Zj04G0125601_2_peakname	2	11969884	510	114	75.8051	10.0416	71.9754	Zj04G0125601_1_peak_602	Chr09:11969672-11970149	478	11969925	103	68.482	9.91957	64.6601	Zj04G0125601_2_peak_711	Chr09:11969647-11970156	510	11969844	125	83.1283	10.1637	79.2906	Zj09G012740	XP_048337405.1 D-3-phosphoglycerate dehydrogenase 1, chloroplastic-like [Ziziphus jujuba var. spinosa]
Merged-Chr10-20115376-2	Chr10:20115144-20115598	Distal Intergenic	-4290	Zj10G012660.1	Zj04G0125601_1_peakname|Zj04G0125601_2_peakname	2	20115341	455	164	105.937	10.015	101.964	Zj04G0125601_1_peak_689	Chr10:20115144-20115598	455	20115339	154	95.7876	9.38268	91.8206	Zj04G0125601_2_peak_807	Chr10:20115166-20115597	432	20115343	173	116.087	10.6473	112.107	Zj10G012660	XP_048318782.1 beta-amyrin 28-monooxygenase-like [Ziziphus jujuba var. spinosa]
Merged-Chr11-8240890-2	Chr11:8240673-8241117	Distal Intergenic	28379	Zj11G005470.1	Zj04G0125601_1_peakname|Zj04G0125601_2_peakname	2	8240904	445	128	84.2421	9.96962	80.374	Zj04G0125601_1_peak_719	Chr11:8240673-8241089	417	8240922	114	69.2605	8.79813	65.433	Zj04G0125601_2_peak_843	Chr11:8240683-8241117	435	8240885	142	99.2237	11.1411	95.315	Zj11G005470	XP_015866121.1 monocopper oxidase-like protein SKU5 [Ziziphus jujuba var. spinosa]
Merged-Chr10-940959-2	Chr10:940750-941188	Distal Intergenic	-5070	Zj10G000450.1	Zj04G0125601_1_peakname|Zj04G0125601_2_peakname	2	940977	439	103	68.2469	9.86104	64.4619	Zj04G0125601_1_peak_641	Chr10:940761-941188	428	940937	107	72.7051	10.3055	68.8589	Zj04G0125601_2_peak_754	Chr10:940750-941138	389	941017	99	63.7887	9.41658	60.0649	Zj10G000450	KAH7515190.1 hypothetical protein FEM48_Zijuj10G0000800 [Ziziphus jujuba var. spinosa]
Merged-Chr12-6198192-2	Chr12:6198008-6198388	Distal Intergenic	-4604	Zj12G007900.1	Zj04G0125601_1_peakname|Zj04G0125601_2_peakname	2	6198216	381	118	77.5307	9.85538	73.6907	Zj04G0125601_1_peak_771	Chr12:6198008-6198388	381	6198190	118	78.1236	10.0271	74.2486	Zj04G0125601_2_peak_914	Chr12:6198022-6198350	329	6198242	119	76.9379	9.68366	73.1327	Zj12G007900	XP_048321937.1 transcription factor bHLH130 isoform X1 [Ziziphus jujuba var. spinosa]
Merged-Chr07-20936189-2	Chr07:20935978-20936395	Distal Intergenic	3746	Zj07G009070.1	Zj04G0125601_1_peakname|Zj04G0125601_2_peakname	2	20936166	418	126	82.5357	9.81703	78.677	Zj04G0125601_1_peak_485	Chr07:20935991-20936395	405	20936157	111	67.9173	8.86086	64.0986	Zj04G0125601_2_peak_570	Chr07:20935978-20936394	417	20936175	142	97.1541	10.7732	93.2553	Zj07G009070	XP_015887706.1 uncharacterized protein LOC107422722 isoform X1 [Ziziphus jujuba var. spinosa]
Merged-Chr04-13275467-2	Chr04:13275300-13275638	Downstream (1-2kb)	3945	Zj04G007670.1	Zj04G0125601_1_peakname|Zj04G0125601_2_peakname	2	13275466	339	119	77.4778	9.78617	73.6382	Zj04G0125601_1_peak_246	Chr04:13275311-13275622	312	13275452	120	77.9027	9.75273	74.0294	Zj04G0125601_2_peak_292	Chr04:13275300-13275638	339	13275479	118	77.0528	9.81961	73.247	Zj04G007670	KAH7533399.1 hypothetical protein FEM48_Zijuj04G0126600 [Ziziphus jujuba var. spinosa]
Merged-Chr02-1391999-2	Chr02:1391812-1392209	Promoter (1-2kb)	-1415	Zj02G001570.1	Zj04G0125601_1_peakname|Zj04G0125601_2_peakname	2	1391986	398	110	72.0899	9.71656	68.2965	Zj04G0125601_1_peak_107	Chr02:1391829-1392147	319	1391952	95	52.6651	7.59502	48.9555	Zj04G0125601_2_peak_121	Chr02:1391812-1392209	398	1392020	125	91.5147	11.8381	87.6376	Zj02G001570	XP_048324138.1 uncharacterized protein LOC107410344 [Ziziphus jujuba var. spinosa]
Merged-Chr12-6549163-2	Chr12:6548949-6549376	Intron (Zj12G008280.1/Zj12G008280, intron 6 of 11)	2031	Zj12G008280.1	Zj04G0125601_1_peakname|Zj04G0125601_2_peakname	2	6549216	428	118	76.5418	9.70082	72.7091	Zj04G0125601_1_peak_772	Chr12:6548990-6549340	351	6549194	110	66.9336	8.78175	63.1207	Zj04G0125601_2_peak_915	Chr12:6548949-6549376	428	6549237	126	86.1501	10.6199	82.2974	Zj12G008280	XP_015899004.2 guanylate kinase 2 [Ziziphus jujuba var. spinosa]
Merged-Chr02-5131947-2	Chr02:5131738-5132151	Exon (Zj02G003960.1/Zj02G003960, exon 1 of 4)	96	Zj02G003960.1	Zj04G0125601_1_peakname|Zj04G0125601_2_peakname	2	5131970	414	108	70.9085	9.69705	67.1244	Zj04G0125601_1_peak_114	Chr02:5131775-5132125	351	5131919	88	50.3414	7.8438	46.6501	Zj04G0125601_2_peak_129	Chr02:5131738-5132151	414	5132021	127	91.4755	11.5503	87.5988	Zj02G003960	XP_015873621.3 uncharacterized protein LOC107410677 isoform X1 [Ziziphus jujuba var. spinosa]
Merged-Chr04-29666143-2	Chr04:29665907-29666384	Distal Intergenic	-5556	Zj04G016610.1	Zj04G0125601_1_peakname|Zj04G0125601_2_peakname	2	29666196	478	105	68.9808	9.68419	65.1993	Zj04G0125601_1_peak_283	Chr04:29665911-29666372	462	29666176	91	54.9498	8.48398	51.2236	Zj04G0125601_2_peak_338	Chr04:29665907-29666384	478	29666216	119	83.0117	10.8844	79.1749	Zj04G016610	XP_015879395.1 uncharacterized protein At5g39865 [Ziziphus jujuba var. spinosa]
Merged-Chr12-13061400-2	Chr12:13061181-13061629	Promoter (<=1kb)	-571	Zj12G014170.1	Zj04G0125601_1_peakname|Zj04G0125601_2_peakname	2	13061401	449	101	65.866	9.58907	62.0981	Zj04G0125601_1_peak_783	Chr12:13061216-13061629	414	13061432	94	58.7815	8.95344	55.0256	Zj04G0125601_2_peak_927	Chr12:13061181-13061576	396	13061370	108	72.9505	10.2247	69.1705	Zj12G014170	XP_015899599.1 protein ENHANCED PSEUDOMONAS SUSCEPTIBILITY 1-like [Ziziphus jujuba var. spinosa]
Merged-Chr08-6204810-2	Chr08:6204553-6205082	Distal Intergenic	-35799	Zj08G006310.1	Zj04G0125601_1_peakname|Zj04G0125601_2_peakname	2	6204810	530	125	80.4785	9.55439	76.6362	Zj04G0125601_1_peak_529	Chr08:6204577-6205029	453	6204809	105	60.5851	8.10958	56.8153	Zj04G0125601_2_peak_614	Chr08:6204553-6205082	530	6204811	145	100.372	10.9992	96.457	Zj08G006310	XP_034210273.1 beta-galactosidase 9 isoform X3 [Prunus dulcis]
Merged-Chr10-18885060-2	Chr10:18884865-18885247	Exon (Zj10G011680.1/Zj10G011680, exon 15 of 15)	6360	Zj10G011680.1	Zj04G0125601_1_peakname|Zj04G0125601_2_peakname	2	18885056	383	140	88.9947	9.48272	85.1048	Zj04G0125601_1_peak_686	Chr10:18884865-18885243	379	18885002	123	71.0474	8.26034	67.2096	Zj04G0125601_2_peak_803	Chr10:18884887-18885247	361	18885109	158	106.942	10.7051	103	Zj10G011680	XP_048318548.1 putative clathrin assembly protein At2g01600 [Ziziphus jujuba var. spinosa]
Merged-Chr10-13955843-2	Chr10:13955661-13956025	Distal Intergenic	-2643	Zj10G008310.1	Zj04G0125601_1_peakname|Zj04G0125601_2_peakname	2	13955836	365	99	64.0764	9.47934	60.3162	Zj04G0125601_1_peak_670	Chr10:13955661-13956018	358	13955842	99	64.3641	9.54211	60.5676	Zj04G0125601_2_peak_787	Chr10:13955669-13956025	357	13955829	99	63.7887	9.41658	60.0649	Zj10G008310	XP_048318928.1 probable WRKY transcription factor 3 [Ziziphus jujuba var. spinosa]
Merged-Chr03-25142923-2	Chr03:25142692-25143168	Promoter (1-2kb)	-1568	Zj03G020250.1	Zj04G0125601_1_peakname|Zj04G0125601_2_peakname	2	25142985	477	102	66.7156	9.45156	62.9545	Zj04G0125601_1_peak_211	Chr03:25142692-25143168	477	25142981	84	48.1634	7.81903	44.4895	Zj04G0125601_2_peak_254	Chr03:25142696-25143139	444	25142989	121	85.2679	11.0841	81.4194	Zj03G020250	XP_048334508.1 serine-rich adhesin for platelets [Ziziphus jujuba var. spinosa]
Merged-Chr02-18772010-2	Chr02:18771829-18772188	Distal Intergenic	-3288	Zj02G012580.1	Zj04G0125601_1_peakname|Zj04G0125601_2_peakname	2	18772036	360	103	67.0032	9.44312	63.2414	Zj04G0125601_1_peak_147	Chr02:18771851-18772173	323	18772034	84	48.0164	7.78714	44.3436	Zj04G0125601_2_peak_172	Chr02:18771829-18772188	360	18772037	122	85.99	11.0991	82.1392	Zj02G012580	XP_048324260.1 S-adenosylmethionine synthase 2 [Ziziphus jujuba var. spinosa]
Merged-Chr01-12639375-2	Chr01:12639149-12639590	Intron (Zj01G010790.1/Zj01G010790, intron 1 of 1)	858	Zj01G010790.1	Zj04G0125601_1_peakname|Zj04G0125601_2_peakname	2	12639377	442	144	90.0637	9.35212	86.1615	Zj04G0125601_1_peak_38	Chr01:12639149-12639576	428	12639373	140	85.1819	9.00521	81.2677	Zj04G0125601_2_peak_39	Chr01:12639187-12639590	404	12639381	149	94.9456	9.69903	91.0553	Zj01G010790	XP_048334366.1 berberine bridge enzyme-like 13 [Ziziphus jujuba var. spinosa]
Merged-Chr02-25808582-2	Chr02:25808384-25808776	Distal Intergenic	-13547	Zj02G019070.1	Zj04G0125601_1_peakname|Zj04G0125601_2_peakname	2	25808630	393	98	62.5495	9.33747	58.7996	Zj04G0125601_1_peak_165	Chr02:25808384-25808776	393	25808692	98	63.3405	9.44669	59.5506	Zj04G0125601_2_peak_191	Chr02:25808393-25808776	384	25808568	97	61.7585	9.22825	58.0486	Zj02G019070	NA
Merged-Chr05-951738-2	Chr05:951451-951985	Exon (Zj05G000640.1/Zj05G000640, exon 1 of 2)	104	Zj05G000640.1	Zj04G0125601_1_peakname|Zj04G0125601_2_peakname	2	951742	535	106	67.9695	9.32868	64.197	Zj04G0125601_1_peak_292	Chr05:951543-951974	432	951731	90	52.1034	7.99447	48.3986	Zj04G0125601_2_peak_348	Chr05:951451-951985	535	951754	122	83.8356	10.6629	79.9953	Zj05G000640	XP_015881697.1 thylakoid lumenal 19 kDa protein, chloroplastic [Ziziphus jujuba var. spinosa]
Merged-Chr01-42603360-2	Chr01:42603131-42603587	Intron (Zj01G028170.1/Zj01G028170, intron 1 of 2)	1353	Zj01G028170.1	Zj04G0125601_1_peakname|Zj04G0125601_2_peakname	2	42603428	457	96	60.7835	9.14035	57.053	Zj04G0125601_1_peak_98	Chr01:42603131-42603574	444	42603510	84	49.488	8.1108	45.802	Zj04G0125601_2_peak_112	Chr01:42603150-42603587	438	42603345	107	72.0789	10.1699	68.304	Zj01G028170	KAH7547197.1 hypothetical protein FEM48_Zijuj01G0284000 [Ziziphus jujuba var. spinosa]
Merged-Chr05-12641214-2	Chr05:12641017-12641428	Distal Intergenic	20009	Zj05G008820.2	Zj04G0125601_1_peakname|Zj04G0125601_2_peakname	2	12641214	412	114	70.8556	9.13079	67.0537	Zj04G0125601_1_peak_323	Chr05:12641017-12641387	371	12641156	107	64.6894	8.67352	60.8908	Zj04G0125601_2_peak_389	Chr05:12641026-12641428	403	12641273	120	77.0219	9.58807	73.2165	Zj05G008820	XP_048328858.1 loganic acid O-methyltransferase-like [Ziziphus jujuba var. spinosa]
Merged-Chr01-4033647-2	Chr01:4033455-4033833	Distal Intergenic	-6136	Zj01G003600.1	Zj04G0125601_1_peakname|Zj04G0125601_2_peakname	2	4033624	379	94	59.635	9.05686	55.9074	Zj04G0125601_1_peak_12	Chr01:4033455-4033833	379	4033585	101	66.4243	9.73296	62.614	Zj04G0125601_2_peak_15	Chr01:4033479-4033824	346	4033663	88	52.8456	8.38075	49.2009	Zj01G003600	XP_015875191.1 receptor-like protein kinase HSL1 [Ziziphus jujuba var. spinosa]
Merged-Chr09-5273089-2	Chr09:5272896-5273282	Exon (Zj09G006420.1/Zj09G006420, exon 2 of 5)	1158	Zj09G006420.1	Zj04G0125601_1_peakname|Zj04G0125601_2_peakname	2	5273122	387	107	66.6634	9.0359	62.8895	Zj04G0125601_1_peak_591	Chr09:5272919-5273261	343	5273095	100	58.7865	8.27276	55.0303	Zj04G0125601_2_peak_697	Chr09:5272896-5273282	387	5273149	114	74.5404	9.79905	70.7487	Zj09G006420	XP_015901174.1 auxin-responsive protein IAA11 isoform X2 [Ziziphus jujuba var. spinosa]
Merged-Chr03-13907868-2	Chr03:13907656-13908073	Intron (Zj03G013840.1/Zj03G013840, intron 1 of 3)	492	Zj03G013840.1	Zj04G0125601_1_peakname|Zj04G0125601_2_peakname	2	13907826	418	102	63.8924	9.00056	60.1414	Zj04G0125601_1_peak_189	Chr03:13907656-13908067	412	13907807	89	51.2815	7.93193	47.5826	Zj04G0125601_2_peak_223	Chr03:13907677-13908073	397	13907844	115	76.5032	10.0692	72.7001	Zj03G013840	XP_015876578.1 mitochondrial import inner membrane translocase subunit TIM22-4 isoform X1 [Ziziphus jujuba var. spinosa]
Merged-Chr04-19279387-2	Chr04:19279137-19279678	Intron (Zj04G010070.1/Zj04G010070, intron 1 of 1)	249771	Zj04G010070.1	Zj04G0125601_1_peakname|Zj04G0125601_2_peakname	2	19279398	542	94	59.2582	8.99847	55.5389	Zj04G0125601_1_peak_266	Chr04:19279141-19279678	538	19279415	83	48.5348	8.01538	44.8563	Zj04G0125601_2_peak_315	Chr04:19279137-19279593	457	19279382	105	69.9817	9.98157	66.2216	Zj04G010070	KAH7518148.1 hypothetical protein FEM48_Zijuj09G0141000 [Ziziphus jujuba var. spinosa]
Merged-Chr03-11109416-2	Chr03:11109169-11109657	Promoter (<=1kb)	-180	Zj03G012080.1	Zj04G0125601_1_peakname|Zj04G0125601_2_peakname	2	11109344	489	94	60.0559	8.99157	56.3494	Zj04G0125601_1_peak_184	Chr03:11109243-11109598	356	11109345	72	38.4014	6.96574	34.8186	Zj04G0125601_2_peak_215	Chr03:11109169-11109657	489	11109342	116	81.7104	11.0174	77.8802	Zj03G012080	XP_015876392.2 uncharacterized protein LOC107413050 [Ziziphus jujuba var. spinosa]
Merged-Chr10-13805574-2	Chr10:13805378-13805766	Distal Intergenic	-13647	Zj10G008260.1	Zj04G0125601_1_peakname|Zj04G0125601_2_peakname	2	13805566	389	108	66.3902	8.93732	62.618	Zj04G0125601_1_peak_669	Chr10:13805378-13805757	380	13805554	102	61.9448	8.67889	58.1652	Zj04G0125601_2_peak_786	Chr10:13805397-13805766	370	13805579	113	70.8356	9.19575	67.0708	Zj10G008260	XP_015894993.2 bifunctional riboflavin kinase/FMN phosphatase [Ziziphus jujuba var. spinosa]
Merged-Chr05-1859437-2	Chr05:1859237-1859639	Distal Intergenic	6382	Zj05G001390.1	Zj04G0125601_1_peakname|Zj04G0125601_2_peakname	2	1859414	403	142	85.667	8.91314	81.7913	Zj04G0125601_1_peak_297	Chr05:1859237-1859639	403	1859416	129	73.0858	8.0802	69.238	Zj04G0125601_2_peak_357	Chr05:1859243-1859630	388	1859413	154	98.2482	9.74609	94.3446	Zj05G001390	XP_024930058.2 putative disease resistance protein RGA4 isoform X2 [Ziziphus jujuba var. spinosa]
Merged-Chr11-24099578-2	Chr11:24099388-24099762	Downstream (1-2kb)	3381	Zj11G014940.1	Zj04G0125601_1_peakname|Zj04G0125601_2_peakname	2	24099560	375	104	64.1364	8.89466	60.3828	Zj04G0125601_1_peak_748	Chr11:24099407-24099762	356	24099562	92	53.085	7.98124	49.3728	Zj04G0125601_2_peak_880	Chr11:24099388-24099757	370	24099558	115	75.1878	9.80809	71.3927	Zj11G014940	KAH7514954.1 hypothetical protein FEM48_Zijuj11G0145100 [Ziziphus jujuba var. spinosa]
Merged-Chr05-4162028-2	Chr05:4161859-4162223	Distal Intergenic	-38693	Zj05G001680.1	Zj04G0125601_1_peakname|Zj04G0125601_2_peakname	2	4162054	365	92	57.5395	8.86099	53.8267	Zj04G0125601_1_peak_300	Chr05:4161859-4162172	314	4162055	89	54.3291	8.5879	50.6067	Zj04G0125601_2_peak_361	Chr05:4161861-4162223	363	4162053	96	60.75	9.13408	57.0467	Zj05G001680	XP_015881836.2 uncharacterized protein LOC107417715 [Ziziphus jujuba var. spinosa]
Merged-Chr04-10529479-2	Chr04:10529310-10529664	Distal Intergenic	-4692	Zj04G005990.1	Zj04G0125601_1_peakname|Zj04G0125601_2_peakname	2	10529470	355	106	64.7356	8.76012	60.9814	Zj04G0125601_1_peak_240	Chr04:10529310-10529633	324	10529484	91	50.3477	7.53558	46.6563	Zj04G0125601_2_peak_281	Chr04:10529311-10529664	354	10529456	120	79.1234	9.98465	75.3065	Zj04G005990	XP_015867779.1 7-deoxyloganetin glucosyltransferase-like [Ziziphus jujuba var. spinosa]
Merged-Chr08-7369166-2	Chr08:7368979-7369373	Distal Intergenic	15416	Zj08G006590.1	Zj04G0125601_1_peakname|Zj04G0125601_2_peakname	2	7369160	395	91	56.1617	8.71598	52.4606	Zj04G0125601_1_peak_532	Chr08:7368992-7369321	330	7369183	83	48.5348	8.01538	44.8563	Zj04G0125601_2_peak_618	Chr08:7368979-7369373	395	7369137	99	63.7887	9.41658	60.0649	Zj08G006590	XP_048319718.1 uncharacterized protein LOC107429770 isoform X4 [Ziziphus jujuba var. spinosa]
Merged-Chr02-13972643-2	Chr02:13972439-13972853	Distal Intergenic	50910	Zj02G009520.1	Zj04G0125601_1_peakname|Zj04G0125601_2_peakname	2	13972618	415	110	66.2305	8.70238	62.4569	Zj04G0125601_1_peak_135	Chr02:13972446-13972853	408	13972603	110	66.9336	8.78175	63.1207	Zj04G0125601_2_peak_158	Chr02:13972439-13972837	399	13972633	109	65.5273	8.62302	61.7932	Zj02G009520	XP_048325014.1 uncharacterized protein LOC107411337 [Ziziphus jujuba var. spinosa]
Merged-Chr08-5521289-2	Chr08:5521109-5521467	Distal Intergenic	-7186	Zj08G006230.1	Zj04G0125601_1_peakname|Zj04G0125601_2_peakname	2	5521276	359	90	55.6531	8.66889	51.9553	Zj04G0125601_1_peak_527	Chr08:5521124-5521458	335	5521271	83	48.5348	8.01538	44.8563	Zj04G0125601_2_peak_613	Chr08:5521109-5521467	359	5521280	98	62.7715	9.32241	59.0543	Zj08G006230	KAH7533384.1 hypothetical protein FEM48_Zijuj04G0125100 [Ziziphus jujuba var. spinosa]
Merged-Chr02-9365772-2	Chr02:9365605-9365947	Exon (Zj02G008050.1/Zj02G008050, exon 1 of 1)	186	Zj02G008050.1	Zj04G0125601_1_peakname|Zj04G0125601_2_peakname	2	9365796	343	90	55.7711	8.66701	52.0761	Zj04G0125601_1_peak_125	Chr02:9365605-9365930	326	9365805	80	45.7061	7.72911	42.0525	Zj04G0125601_2_peak_145	Chr02:9365606-9365947	342	9365787	101	65.8362	9.60491	62.0996	Zj02G008050	NP_001310784.1 osmotin-like protein precursor [Ziziphus jujuba]
Merged-Chr12-16598407-2	Chr12:16598210-16598589	Distal Intergenic	15396	Zj12G015740.1	Zj04G0125601_1_peakname|Zj04G0125601_2_peakname	2	16598403	380	106	63.7746	8.65546	60.0172	Zj04G0125601_1_peak_789	Chr12:16598242-16598587	346	16598403	103	61.6778	8.51848	57.9	Zj04G0125601_2_peak_936	Chr12:16598210-16598589	380	16598403	108	65.8714	8.79243	62.1344	Zj12G015740	XP_024925139.2 protein VAPYRIN-like [Ziziphus jujuba var. spinosa]
Merged-Chr07-35117008-2	Chr07:35116807-35117212	Distal Intergenic	-6473	Zj07G017860.1	Zj04G0125601_1_peakname|Zj04G0125601_2_peakname	2	35116950	406	120	71.8159	8.65216	68.0075	Zj04G0125601_1_peak_512	Chr07:35116810-35117203	394	35116941	115	67.137	8.32515	63.3232	Zj04G0125601_2_peak_598	Chr07:35116807-35117212	406	35116958	125	76.4948	8.97918	72.6917	Zj07G017860	KAH7522743.1 hypothetical protein FEM48_Zijuj07G0170900 [Ziziphus jujuba var. spinosa]
Merged-Chr08-10247229-2	Chr08:10247034-10247441	Promoter (1-2kb)	-1032	Zj08G009630.1	Zj04G0125601_1_peakname|Zj04G0125601_2_peakname	2	10247221	408	108	64.6609	8.53701	60.9019	Zj04G0125601_1_peak_540	Chr08:10247035-10247441	407	10247181	98	56.8802	8.10894	53.1393	Zj04G0125601_2_peak_629	Chr08:10247034-10247408	375	10247261	118	72.4416	8.96508	68.6646	Zj08G009630	XP_015872457.2 receptor-like protein 53 [Ziziphus jujuba var. spinosa]
Merged-Chr01-12335714-2	Chr01:12335527-12335917	Distal Intergenic	10713	Zj01G010590.1	Zj04G0125601_1_peakname|Zj04G0125601_2_peakname	2	12335695	391	90	54.6135	8.51274	50.923	Zj04G0125601_1_peak_35	Chr01:12335540-12335917	378	12335711	84	49.3471	8.07937	45.6636	Zj04G0125601_2_peak_36	Chr01:12335527-12335872	346	12335679	96	59.8798	8.94611	56.1824	Zj01G010590	XP_015901382.2 wall-associated receptor kinase 2-like [Ziziphus jujuba var. spinosa]
Merged-Chr04-2632323-2	Chr04:2632104-2632581	Intron (Zj04G001040.1/Zj04G001040, intron 2 of 3)	3169	Zj04G001040.1	Zj04G0125601_1_peakname|Zj04G0125601_2_peakname	2	2632271	478	114	67.3149	8.45379	63.5355	Zj04G0125601_1_peak_230	Chr04:2632116-2632581	466	2632250	111	66.3337	8.56861	62.5249	Zj04G0125601_2_peak_272	Chr04:2632104-2632491	388	2632292	117	68.2961	8.33897	64.5461	Zj04G001040	KAH7534029.1 hypothetical protein FEM48_Zijuj04G0194300 [Ziziphus jujuba var. spinosa]
Merged-Chr08-7411674-2	Chr08:7411495-7411862	Distal Intergenic	-21930	Zj08G006600.1	Zj04G0125601_1_peakname|Zj04G0125601_2_peakname	2	7411706	368	88	53.4674	8.42846	49.794	Zj04G0125601_1_peak_533	Chr08:7411498-7411843	346	7411705	75	41.0986	7.25201	37.4884	Zj04G0125601_2_peak_619	Chr08:7411495-7411862	368	7411708	101	65.8362	9.60491	62.0996	Zj08G006600	XP_048334508.1 serine-rich adhesin for platelets [Ziziphus jujuba var. spinosa]
Merged-Chr11-4575128-2	Chr11:4574897-4575330	Distal Intergenic	-29964	Zj11G003910.1	Zj04G0125601_1_peakname|Zj04G0125601_2_peakname	2	4575164	434	114	67.0307	8.42492	63.2548	Zj04G0125601_1_peak_714	Chr11:4574958-4575330	373	4575174	105	59.1549	7.85065	55.3966	Zj04G0125601_2_peak_837	Chr11:4574897-4575327	431	4575154	122	74.9065	8.99918	71.1129	Zj11G003910	XP_015896243.2 probable disease resistance protein At4g27220 isoform X1 [Ziziphus jujuba var. spinosa]
Merged-Chr01-30415357-2	Chr01:30415139-30415568	Intron (Zj01G018360.1/Zj01G018360, intron 1 of 3)	13459	Zj01G018360.1	Zj04G0125601_1_peakname|Zj04G0125601_2_peakname	2	30415386	430	88	52.669	8.38577	48.9922	Zj04G0125601_1_peak_77	Chr01:30415139-30415568	430	30415382	82	47.5867	7.91996	43.9165	Zj04G0125601_2_peak_89	Chr01:30415173-30415548	376	30415390	93	57.7512	8.85158	54.068	Zj01G018360	XP_015893605.1 non-functional NADPH-dependent codeinone reductase 2-like [Ziziphus jujuba var. spinosa]
Merged-Chr07-1329035-2	Chr07:1328863-1329205	Downstream (<1kb)	4844	Zj07G000330.1	Zj04G0125601_1_peakname|Zj04G0125601_2_peakname	2	1329056	343	86	51.646	8.29348	47.9772	Zj04G0125601_1_peak_448	Chr07:1328868-1329205	338	1329043	85	50.4464	8.20622	46.7534	Zj04G0125601_2_peak_530	Chr07:1328863-1329205	343	1329070	88	52.8456	8.38075	49.2009	Zj07G000330	KAH7514649.1 hypothetical protein FEM48_Zijuj11G0111800 [Ziziphus jujuba var. spinosa]
Merged-Chr07-9119429-2	Chr07:9119185-9119643	Distal Intergenic	12329	Zj07G002900.1	Zj04G0125601_1_peakname|Zj04G0125601_2_peakname	2	9119416	459	86	51.7287	8.29034	48.0603	Zj04G0125601_1_peak_466	Chr07:9119248-9119642	395	9119506	80	45.7061	7.72911	42.0525	Zj04G0125601_2_peak_549	Chr07:9119185-9119643	459	9119326	93	57.7512	8.85158	54.068	Zj07G002900	XP_048334107.1 23 kDa jasmonate-induced protein-like [Ziziphus jujuba var. spinosa]
Merged-Chr03-8142401-2	Chr03:8142191-8142599	Distal Intergenic	6392	Zj03G010120.1	Zj04G0125601_1_peakname|Zj04G0125601_2_peakname	2	8142419	409	129	74.2216	8.23396	70.4018	Zj04G0125601_1_peak_178	Chr03:8142226-8142589	364	8142413	120	66.1248	7.72788	62.3176	Zj04G0125601_2_peak_207	Chr03:8142191-8142599	409	8142425	138	82.3185	8.74004	78.4859	Zj03G010120	KAH7518440.1 hypothetical protein FEM48_Zijuj09G0171800 [Ziziphus jujuba var. spinosa]
Merged-Chr06-29735482-2	Chr06:29735300-29735665	Promoter (<=1kb)	-688	Zj06G020560.1	Zj04G0125601_1_peakname|Zj04G0125601_2_peakname	2	29735534	366	86	50.7405	8.19618	47.0799	Zj04G0125601_1_peak_440	Chr06:29735300-29735658	359	29735531	80	45.7061	7.72911	42.0525	Zj04G0125601_2_peak_520	Chr06:29735305-29735665	361	29735536	91	55.7748	8.66325	52.1073	Zj06G020560	XP_015886389.1 putative UDP-glucuronate:xylan alpha-glucuronosyltransferase 3 [Ziziphus jujuba var. spinosa]
Merged-Chr04-16473394-2	Chr04:16473195-16473585	Intron (Zj04G009390.1/Zj04G009390, intron 2 of 5)	4000	Zj04G009390.1	Zj04G0125601_1_peakname|Zj04G0125601_2_peakname	2	16473423	391	102	58.9886	8.10257	55.2664	Zj04G0125601_1_peak_255	Chr04:16473214-16473585	372	16473444	98	54.0641	7.57404	50.3441	Zj04G0125601_2_peak_302	Chr04:16473195-16473584	390	16473402	106	63.9132	8.6311	60.1888	Zj04G009390	XP_048328083.1 protein trichome birefringence-like 43 [Ziziphus jujuba var. spinosa]
Merged-Chr05-19496924-2	Chr05:19496699-19497135	Distal Intergenic	12642	Zj05G011640.1	Zj04G0125601_1_peakname|Zj04G0125601_2_peakname	2	19496932	437	94	55.033	8.07678	51.3428	Zj04G0125601_1_peak_339	Chr05:19496699-19497135	437	19496954	86	45.8212	7.12604	42.1668	Zj04G0125601_2_peak_407	Chr05:19496752-19497112	361	19496909	103	64.2448	9.02751	60.5187	Zj05G011640	XP_015883226.1 cytochrome P450 78A5-like [Ziziphus jujuba var. spinosa]
Merged-Chr01-22173331-2	Chr01:22173137-22173543	Distal Intergenic	-5030	Zj01G015890.1	Zj04G0125601_1_peakname|Zj04G0125601_2_peakname	2	22173356	407	83	48.7578	7.95386	45.124	Zj04G0125601_1_peak_58	Chr01:22173137-22173497	361	22173332	69	35.7572	6.67948	32.1994	Zj04G0125601_2_peak_65	Chr01:22173150-22173543	394	22173379	97	61.7585	9.22825	58.0486	Zj01G015890	KAH7545999.1 hypothetical protein FEM48_Zijuj01G0154400 [Ziziphus jujuba var. spinosa]
Merged-Chr05-14290194-2	Chr05:14290019-14290368	Downstream (<1kb)	935	Zj05G009540.1	Zj04G0125601_1_peakname|Zj04G0125601_2_peakname	2	14290230	350	108	61.0798	7.88475	57.3493	Zj04G0125601_1_peak_326	Chr05:14290026-14290366	341	14290216	92	47.9689	6.98987	44.2963	Zj04G0125601_2_peak_392	Chr05:14290019-14290368	350	14290243	123	74.1907	8.77963	70.4023	Zj05G009540	KAH7528687.1 hypothetical protein FEM48_Zijuj05G0098500 [Ziziphus jujuba var. spinosa]
Merged-Chr11-18455457-2	Chr11:18455246-18455693	Distal Intergenic	7787	Zj11G009830.1	Zj04G0125601_1_peakname|Zj04G0125601_2_peakname	2	18455439	448	103	57.6559	7.76698	53.9421	Zj04G0125601_1_peak_734	Chr11:18455246-18455643	398	18455437	101	56.8335	7.80356	53.0931	Zj04G0125601_2_peak_863	Chr11:18455246-18455693	448	18455441	105	58.4783	7.73041	54.791	Zj11G009830	XP_048319521.1 glycine-rich cell wall structural protein 1.8-like [Ziziphus jujuba var. spinosa]
Merged-Chr05-29162951-2	Chr05:29162735-29163169	Promoter (1-2kb)	-1021	Zj05G016250.1	Zj04G0125601_1_peakname|Zj04G0125601_2_peakname	2	29162884	435	97	54.6028	7.76362	50.9115	Zj04G0125601_1_peak_359	Chr05:29162752-29163150	399	29162891	93	50.724	7.41545	47.029	Zj04G0125601_2_peak_432	Chr05:29162735-29163169	435	29162878	101	58.4815	8.11179	54.7941	Zj05G016250	KAH7529260.1 hypothetical protein FEM48_Zijuj05G0165600 [Ziziphus jujuba var. spinosa]
Merged-Chr02-9783245-2	Chr02:9783077-9783415	Distal Intergenic	-7087	Zj02G008360.1	Zj04G0125601_1_peakname|Zj04G0125601_2_peakname	2	9783210	339	80	45.9844	7.72284	42.3629	Zj04G0125601_1_peak_126	Chr02:9783080-9783415	336	9783179	76	42.009	7.34743	38.3898	Zj04G0125601_2_peak_146	Chr02:9783077-9783409	333	9783241	85	49.9598	8.09826	46.3361	Zj02G008360	KAH7542507.1 hypothetical protein FEM48_Zijuj02G0081300 [Ziziphus jujuba var. spinosa]
Merged-Chr06-2793713-2	Chr06:2793535-2793888	Distal Intergenic	-5391	Zj06G003960.1	Zj04G0125601_1_peakname|Zj04G0125601_2_peakname	2	2793767	354	80	46.3856	7.7172	42.7711	Zj04G0125601_1_peak_372	Chr06:2793564-2793868	305	2793734	67	34.025	6.48864	30.4858	Zj04G0125601_2_peak_447	Chr06:2793535-2793888	354	2793800	94	58.7462	8.94575	55.0565	Zj06G003960	XP_048331259.1 putative receptor protein kinase ZmPK1 [Ziziphus jujuba var. spinosa]
Merged-Chr02-14387726-2	Chr02:14387531-14387900	Distal Intergenic	19970	Zj02G009760.1	Zj04G0125601_1_peakname|Zj04G0125601_2_peakname	2	14387742	370	88	49.7848	7.66652	46.1401	Zj04G0125601_1_peak_137	Chr02:14387593-14387882	290	14387737	77	39.1343	6.62272	35.5452	Zj04G0125601_2_peak_160	Chr02:14387531-14387900	370	14387748	99	60.4353	8.71031	56.7351	Zj02G009760	KAH7542635.1 hypothetical protein FEM48_Zijuj02G0095000 [Ziziphus jujuba var. spinosa]
Merged-Chr08-863311-2	Chr08:863137-863485	Downstream (<1kb)	964	Zj08G000790.1	Zj04G0125601_1_peakname|Zj04G0125601_2_peakname	2	863324	349	82	46.5564	7.62503	42.9313	Zj04G0125601_1_peak_517	Chr08:863137-863483	347	863338	78	42.3278	7.20165	38.7066	Zj04G0125601_2_peak_602	Chr08:863139-863485	347	863310	87	50.7849	8.04841	47.156	Zj08G000790	XP_024932681.2 pathogen-associated molecular patterns-induced protein A70-like [Ziziphus jujuba var. spinosa]
Merged-Chr09-11366895-2	Chr09:11366684-11367140	Distal Intergenic	-3130	Zj09G012160.1	Zj04G0125601_1_peakname|Zj04G0125601_2_peakname	2	11366948	457	84	47.7751	7.61372	44.1514	Zj04G0125601_1_peak_600	Chr09:11366684-11367067	384	11366947	69	34.154	6.31912	30.6134	Zj04G0125601_2_peak_709	Chr09:11366692-11367140	449	11366949	99	61.3962	8.90831	57.6895	Zj09G012160	XP_015869695.1 caffeoyl-CoA O-methyltransferase [Ziziphus jujuba var. spinosa]
Merged-Chr04-29082460-2	Chr04:29082277-29082635	Downstream (<1kb)	629	Zj04G015830.1	Zj04G0125601_1_peakname|Zj04G0125601_2_peakname	2	29082447	359	79	44.6009	7.58034	40.9921	Zj04G0125601_1_peak_281	Chr04:29082277-29082624	348	29082450	74	40.1938	7.15659	36.5931	Zj04G0125601_2_peak_335	Chr04:29082304-29082635	332	29082444	84	49.0079	8.00409	45.3911	Zj04G015830	NA
Merged-Chr10-20152178-2	Chr10:20152008-20152366	Distal Intergenic	6081	Zj10G012680.1	Zj04G0125601_1_peakname|Zj04G0125601_2_peakname	2	20152129	359	94	52.1503	7.56003	48.4887	Zj04G0125601_1_peak_690	Chr10:20152016-20152322	307	20152130	80	39.4102	6.4083	35.8178	Zj04G0125601_2_peak_808	Chr10:20152008-20152366	359	20152128	107	64.8904	8.71176	61.1596	Zj10G012680	XP_048318107.1 loganic acid O-methyltransferase-like [Ziziphus jujuba var. spinosa]
Merged-Chr07-17314211-2	Chr07:17314013-17314415	Distal Intergenic	3127	Zj07G007410.1	Zj04G0125601_1_peakname|Zj04G0125601_2_peakname	2	17314272	403	92	51.0934	7.52898	47.4351	Zj04G0125601_1_peak_481	Chr07:17314013-17314390	378	17314268	80	41.7484	6.87744	38.1321	Zj04G0125601_2_peak_565	Chr07:17314027-17314415	389	17314277	104	60.4385	8.18051	56.7381	Zj07G007410	KAH7521806.1 hypothetical protein FEM48_Zijuj07G0071300 [Ziziphus jujuba var. spinosa]
Merged-Chr05-5475011-2	Chr05:5474837-5475183	Distal Intergenic	-4506	Zj05G002640.1	Zj04G0125601_1_peakname|Zj04G0125601_2_peakname	2	5475066	347	94	51.4997	7.51639	47.8329	Zj04G0125601_1_peak_309	Chr05:5474850-5475183	334	5475054	97	56.6969	8.17713	52.9574	Zj04G0125601_2_peak_370	Chr05:5474837-5475177	341	5475079	90	46.3025	6.85565	42.7084	Zj05G002640	XP_015881870.2 putative disease resistance RPP13-like protein 1 [Ziziphus jujuba var. spinosa]
Merged-Chr04-11248597-2	Chr04:11248418-11248762	Distal Intergenic	-3098	Zj04G006790.1	Zj04G0125601_1_peakname|Zj04G0125601_2_peakname	2	11248613	345	103	56.3967	7.5091	52.6953	Zj04G0125601_1_peak_242	Chr04:11248449-11248762	314	11248604	93	48.2885	6.9619	44.6135	Zj04G0125601_2_peak_285	Chr04:11248418-11248759	342	11248622	113	64.5048	8.0563	60.7772	Zj04G006790	XP_024923017.1 pentatricopeptide repeat-containing protein At4g26680, mitochondrial [Ziziphus jujuba var. spinosa]
Merged-Chr09-26392425-2	Chr09:26392247-26392601	Distal Intergenic	56322	Zj09G020920.1	Zj04G0125601_1_peakname|Zj04G0125601_2_peakname	2	26392434	355	122	65.3147	7.46268	61.551	Zj04G0125601_1_peak_635	Chr09:26392247-26392599	353	26392413	112	56.4044	6.83259	52.6666	Zj04G0125601_2_peak_746	Chr09:26392255-26392601	347	26392456	131	74.2249	8.09276	70.4354	Zj09G020920	XP_048337020.1 receptor-like protein 33 [Ziziphus jujuba var. spinosa]
Merged-Chr11-713905-2	Chr11:713656-714156	Promoter (1-2kb)	-1135	Zj11G000780.1	Zj04G0125601_1_peakname|Zj04G0125601_2_peakname	2	713876	501	80	44.6791	7.44288	41.0668	Zj04G0125601_1_peak_705	Chr11:713656-714121	466	713860	83	47.1691	7.71429	43.5035	Zj04G0125601_2_peak_824	Chr11:713689-714156	468	713892	78	42.1891	7.17148	38.6301	Zj11G000780	XP_015896027.1 ORM1-like protein 1 [Ziziphus jujuba var. spinosa]
Merged-Chr04-14854105-2	Chr04:14853933-14854287	Distal Intergenic	4099	Zj04G008660.1	Zj04G0125601_1_peakname|Zj04G0125601_2_peakname	2	14854094	355	92	50.0093	7.40245	46.3566	Zj04G0125601_1_peak_250	Chr04:14853950-14854253	304	14854102	85	44.3612	6.93169	40.721	Zj04G0125601_2_peak_297	Chr04:14853933-14854287	355	14854087	98	55.6574	7.87321	51.9922	Zj04G008660	KAH7514649.1 hypothetical protein FEM48_Zijuj11G0111800 [Ziziphus jujuba var. spinosa]
Merged-Chr12-15675667-2	Chr12:15675472-15675859	Distal Intergenic	-33287	Zj12G015510.1	Zj04G0125601_1_peakname|Zj04G0125601_2_peakname	2	15675683	388	88	47.7219	7.3433	44.0881	Zj04G0125601_1_peak_786	Chr12:15675492-15675859	368	15675721	79	42.4751	7.12936	38.8528	Zj04G0125601_2_peak_931	Chr12:15675472-15675845	374	15675645	96	52.9687	7.55724	49.3234	Zj12G015510	XP_015870149.2 putative Peroxidase 48 [Ziziphus jujuba var. spinosa]
Merged-Chr01-1811709-2	Chr01:1811522-1811882	Distal Intergenic	-12225	Zj01G001530.1	Zj04G0125601_1_peakname|Zj04G0125601_2_peakname	2	1811724	361	83	45.5834	7.34198	41.9702	Zj04G0125601_1_peak_3	Chr01:1811552-1811882	331	1811738	75	38.5819	6.69808	34.9975	Zj04G0125601_2_peak_7	Chr01:1811522-1811882	361	1811710	91	52.5849	7.98588	48.9429	Zj01G001530	KAH7544704.1 hypothetical protein FEM48_Zijuj01G0014500 [Ziziphus jujuba var. spinosa]
Merged-Chr10-14387268-2	Chr10:14387089-14387454	Intron (Zj10G008510.1/Zj10G008510, intron 3 of 4)	-5369	Zj10G008500.1	Zj04G0125601_1_peakname|Zj04G0125601_2_peakname	2	14387255	366	94	51.1332	7.32327	47.4723	Zj04G0125601_1_peak_672	Chr10:14387089-14387454	366	14387255	86	43.7312	6.72038	40.097	Zj04G0125601_2_peak_789	Chr10:14387097-14387434	338	14387255	103	58.5353	7.92616	54.8475	Zj10G008500	XP_015895061.2 xylan glycosyltransferase MUCI21-like [Ziziphus jujuba var. spinosa]
Merged-Chr10-10704558-2	Chr10:10704325-10704793	Distal Intergenic	-6157	Zj10G007010.1	Zj04G0125601_1_peakname|Zj04G0125601_2_peakname	2	10704552	469	89	48.2792	7.31268	44.6397	Zj04G0125601_1_peak_662	Chr10:10704330-10704793	464	10704561	84	44.0448	6.96222	40.4069	Zj04G0125601_2_peak_775	Chr10:10704325-10704786	462	10704544	94	52.5137	7.66313	48.8724	Zj10G007010	XP_015894909.1 probable serine/threonine-protein kinase PBL3 [Ziziphus jujuba var. spinosa]
Merged-Chr10-22229765-2	Chr10:22229583-22229939	Downstream (2-3kb)	-2123	Zj10G014600.1	Zj04G0125601_1_peakname|Zj04G0125601_2_peakname	2	22229759	357	81	44.9025	7.298	41.3065	Zj04G0125601_1_peak_695	Chr10:22229616-22229922	307	22229776	65	30.6907	5.92918	27.1906	Zj04G0125601_2_peak_814	Chr10:22229583-22229939	357	22229742	97	59.1142	8.66682	55.4224	Zj10G014600	XP_048318169.1 protein MIZU-KUSSEI 1 [Ziziphus jujuba var. spinosa]
Merged-Chr04-18837176-2	Chr04:18836949-18837404	Distal Intergenic	-81375	Zj04G010050.1	Zj04G0125601_1_peakname|Zj04G0125601_2_peakname	2	18837061	456	94	50.6028	7.25354	46.9421	Zj04G0125601_1_peak_265	Chr04:18836949-18837397	449	18837050	96	52.3482	7.44121	48.6415	Zj04G0125601_2_peak_312	Chr04:18836954-18837404	451	18837072	93	48.8573	7.06588	45.2426	Zj04G010050	KAI5318096.1 hypothetical protein L3X38_037804 [Prunus dulcis]
Merged-Chr01-5796190-2	Chr01:5795993-5796393	Distal Intergenic	1154	Zj01G005300.1	Zj04G0125601_1_peakname|Zj04G0125601_2_peakname	2	5796164	401	74	40.0696	7.10575	36.5025	Zj04G0125601_1_peak_21	Chr01:5796011-5796365	355	5796149	68	34.888	6.58406	31.3389	Zj04G0125601_2_peak_22	Chr01:5795993-5796393	401	5796180	80	45.2512	7.62743	41.666	Zj01G005300	XP_015871394.2 dynamin-related protein 4C [Ziziphus jujuba var. spinosa]
Merged-Chr01-37686535-2	Chr01:37686365-37686712	Distal Intergenic	-3062	Zj01G023050.1	Zj04G0125601_1_peakname|Zj04G0125601_2_peakname	2	37686512	348	103	54.0673	7.08256	50.3873	Zj04G0125601_1_peak_89	Chr01:37686370-37686693	324	37686505	90	43.1334	6.28775	39.5046	Zj04G0125601_2_peak_101	Chr01:37686365-37686712	348	37686520	116	65.0013	7.87736	61.2699	Zj01G023050	XP_015898237.1 aspartic proteinase nepenthesin-1-like [Ziziphus jujuba var. spinosa]
Merged-Chr01-27326145-2	Chr01:27325974-27326319	Distal Intergenic	28303	Zj01G017000.2	Zj04G0125601_1_peakname|Zj04G0125601_2_peakname	2	27326150	346	98	51.8439	7.08008	48.1806	Zj04G0125601_1_peak_67	Chr01:27325994-27326293	300	27326148	87	41.987	6.31586	38.3687	Zj04G0125601_2_peak_76	Chr01:27325974-27326319	346	27326152	110	61.7009	7.84429	57.9925	Zj01G017000	XP_015891364.2 probable LRR receptor-like serine/threonine-protein kinase At2g23950 isoform X1 [Ziziphus jujuba var. spinosa]
Merged-Chr11-18551438-2	Chr11:18551266-18551615	Distal Intergenic	-15365	Zj11G009930.1	Zj04G0125601_1_peakname|Zj04G0125601_2_peakname	2	18551393	350	102	53.0453	7.0474	49.3664	Zj04G0125601_1_peak_735	Chr11:18551266-18551615	350	18551387	101	52.0596	6.9614	48.3551	Zj04G0125601_2_peak_864	Chr11:18551276-18551598	323	18551399	103	54.031	7.13341	50.3777	Zj11G009930	XP_015897003.2 aldehyde oxidase GLOX [Ziziphus jujuba var. spinosa]
Merged-Chr04-1217929-2	Chr04:1217708-1218137	Distal Intergenic	8629	Zj04G000640.1	Zj04G0125601_1_peakname|Zj04G0125601_2_peakname	2	1217982	430	82	43.8983	6.98157	40.3075	Zj04G0125601_1_peak_227	Chr04:1217770-1218103	334	1217985	69	32.1962	5.89827	28.6793	Zj04G0125601_2_peak_269	Chr04:1217708-1218137	430	1217980	96	55.6004	8.06487	51.9356	Zj04G000640	KAH7515007.1 hypothetical protein FEM48_Zijuj11G0150600 [Ziziphus jujuba var. spinosa]
Merged-Chr07-8597780-2	Chr07:8597567-8598005	Distal Intergenic	-8211	Zj07G002800.1	Zj04G0125601_1_peakname|Zj04G0125601_2_peakname	2	8597786	439	81	42.4076	6.9161	38.8165	Zj04G0125601_1_peak_464	Chr07:8597573-8597978	406	8597746	80	41.4937	6.82514	37.8799	Zj04G0125601_2_peak_548	Chr07:8597567-8598005	439	8597825	82	43.3215	7.00706	39.753	Zj07G002800	XP_015896801.2 (-)-germacrene D synthase-like [Ziziphus jujuba var. spinosa]
Merged-Chr02-15077809-2	Chr02:15077611-15078016	Distal Intergenic	10295	Zj02G009980.1	Zj04G0125601_1_peakname|Zj04G0125601_2_peakname	2	15077892	406	104	53.4954	6.91526	49.8156	Zj04G0125601_1_peak_139	Chr02:15077614-15077997	384	15077878	98	45.7655	6.15339	42.1115	Zj04G0125601_2_peak_163	Chr02:15077611-15078016	406	15077906	111	61.2252	7.67714	57.5197	Zj02G009980	XP_015874451.2 lysM domain receptor-like kinase 4 [Ziziphus jujuba var. spinosa]
Merged-Chr03-19067194-2	Chr03:19067034-19067365	Distal Intergenic	-12158	Zj03G017150.1	Zj04G0125601_1_peakname|Zj04G0125601_2_peakname	2	19067140	332	132	66.3918	6.90236	62.6206	Zj04G0125601_1_peak_199	Chr03:19067034-19067365	332	19067134	122	58.166	6.43762	54.4159	Zj04G0125601_2_peak_240	Chr03:19067034-19067344	311	19067145	142	74.6176	7.36711	70.8254	Zj03G017150	XP_015877261.2 probable protein S-acyltransferase 15 isoform X1 [Ziziphus jujuba var. spinosa]
Merged-Chr01-3087285-2	Chr01:3087085-3087498	Intron (Zj01G002920.2/Zj01G002920, intron 3 of 12)	-5293	Zj01G002920.1	Zj04G0125601_1_peakname|Zj04G0125601_2_peakname	2	3087329	414	98	50.3631	6.88884	46.7138	Zj04G0125601_1_peak_11	Chr01:3087091-3087469	379	3087327	84	39.501	6.10055	35.9079	Zj04G0125601_2_peak_14	Chr01:3087085-3087498	414	3087331	111	61.2252	7.67714	57.5197	Zj01G002920	XP_048323427.1 beta-glucosidase 17-like isoform X2 [Ziziphus jujuba var. spinosa]
Merged-Chr04-14679826-2	Chr04:14679627-14680007	Exon (Zj04G008500.1/Zj04G008500, exon 1 of 3)	68	Zj04G008500.1	Zj04G0125601_1_peakname|Zj04G0125601_2_peakname	2	14679813	381	76	39.5757	6.85012	36.0123	Zj04G0125601_1_peak_249	Chr04:14679675-14680007	333	14679869	71	35.7619	6.47865	32.2041	Zj04G0125601_2_peak_295	Chr04:14679627-14679996	370	14679757	80	43.3895	7.22159	39.8204	Zj04G008500	XP_015881475.1 clathrin light chain 1 [Ziziphus jujuba var. spinosa]
Merged-Chr01-35342043-2	Chr01:35341880-35342207	Distal Intergenic	22959	Zj01G021480.1	Zj04G0125601_1_peakname|Zj04G0125601_2_peakname	2	35342080	328	71	37.4393	6.82074	33.8997	Zj04G0125601_1_peak_84	Chr01:35341906-35342207	302	35342082	64	31.4741	6.20237	27.9647	Zj04G0125601_2_peak_96	Chr01:35341880-35342182	303	35342077	78	43.4045	7.4391	39.8347	Zj01G021480	XP_015897133.2 G-type lectin S-receptor-like serine/threonine-protein kinase At4g27290 isoform X1 [Ziziphus jujuba var. spinosa]
Merged-Chr05-33884951-2	Chr05:33884712-33885183	Distal Intergenic	15598	Zj05G018340.1	Zj04G0125601_1_peakname|Zj04G0125601_2_peakname	2	33884904	472	71	37.2879	6.8182	33.7445	Zj04G0125601_1_peak_366	Chr05:33884712-33885176	465	33884887	72	38.4014	6.96574	34.8186	Zj04G0125601_2_peak_441	Chr05:33884734-33885183	450	33884921	70	36.1744	6.67065	32.6705	Zj05G018340	XP_048334020.1 pentatricopeptide repeat-containing protein At1g08070, chloroplastic-like [Ziziphus jujuba var. spinosa]
Merged-Chr01-8358827-2	Chr01:8358630-8359051	Distal Intergenic	2568	Zj01G007800.1	Zj04G0125601_1_peakname|Zj04G0125601_2_peakname	2	8358781	422	71	37.501	6.80077	33.9666	Zj04G0125601_1_peak_32	Chr01:8358634-8358994	361	8358758	61	28.9826	5.91611	25.5047	Zj04G0125601_2_peak_32	Chr01:8358630-8359051	422	8358804	81	46.0195	7.68543	42.4285	Zj01G007800	XP_015878402.1 uncharacterized protein LOC107414739 [Ziziphus jujuba var. spinosa]
Merged-Chr02-3640499-2	Chr02:3640335-3640651	Intron (Zj02G003430.1/Zj02G003430, intron 3 of 5)	20220	Zj02G003430.1	Zj04G0125601_1_peakname|Zj04G0125601_2_peakname	2	3640529	317	70	36.1478	6.67823	32.622	Zj04G0125601_1_peak_113	Chr02:3640365-3640651	287	3640529	62	29.8064	6.01153	26.3169	Zj04G0125601_2_peak_128	Chr02:3640335-3640646	312	3640529	77	42.4893	7.34493	38.9271	Zj02G003430	XP_024926182.2 uncharacterized protein LOC107410504 [Ziziphus jujuba var. spinosa]
Merged-Chr08-969898-2	Chr08:969702-970090	Promoter (<=1kb)	-906	Zj08G000940.1	Zj04G0125601_1_peakname|Zj04G0125601_2_peakname	2	969860	389	96	47.7976	6.6677	44.1593	Zj04G0125601_1_peak_518	Chr08:969720-970090	371	969892	98	50.2432	6.8921	46.5526	Zj04G0125601_2_peak_603	Chr08:969702-970083	382	969828	93	45.3521	6.44331	41.7659	Zj08G000940	XP_015889240.2 5'-nucleotidase SurE-like [Ziziphus jujuba var. spinosa]
Merged-Chr02-21002402-2	Chr02:21002119-21002755	Promoter (1-2kb)	-1161	Zj02G014410.1	Zj04G0125601_1_peakname|Zj04G0125601_2_peakname	2	21002380	637	81	41.1895	6.663	37.6112	Zj04G0125601_1_peak_152	Chr02:21002144-21002591	448	21002379	77	37.9901	6.38886	34.4116	Zj04G0125601_2_peak_175	Chr02:21002119-21002755	637	21002380	85	44.389	6.93714	40.8109	Zj02G014410	XP_015875016.2 REF/SRPP-like protein At3g05500 [Ziziphus jujuba var. spinosa]
Merged-Chr10-9272129-2	Chr10:9271892-9272373	Distal Intergenic	-45658	Zj10G006590.1	Zj04G0125601_1_peakname|Zj04G0125601_2_peakname	2	9272116	482	70	35.8735	6.65403	32.3441	Zj04G0125601_1_peak_659	Chr10:9271892-9272373	482	9272127	69	35.6442	6.6536	32.0885	Zj04G0125601_2_peak_771	Chr10:9271939-9272314	376	9272105	70	36.1028	6.65446	32.5997	Zj10G006590	KAH7515863.1 hypothetical protein FEM48_Zijuj10G0071600 [Ziziphus jujuba var. spinosa]
Merged-Chr11-23787737-2	Chr11:23787548-23787936	Downstream (2-3kb)	7765	Zj11G014840.1	Zj04G0125601_1_peakname|Zj04G0125601_2_peakname	2	23787768	389	73	37.7285	6.64854	34.1912	Zj04G0125601_1_peak_746	Chr11:23787584-23787936	353	23787803	63	29.1925	5.77748	25.7117	Zj04G0125601_2_peak_879	Chr11:23787548-23787881	334	23787734	83	46.2645	7.51961	42.6708	Zj11G014840	XP_048320446.1 uncharacterized protein LOC112489415 [Ziziphus jujuba var. spinosa]
Merged-Chr08-9719879-2	Chr08:9719698-9720065	Intron (Zj08G008890.1/Zj08G008890, intron 3 of 4)	1490	Zj08G008890.1	Zj04G0125601_1_peakname|Zj04G0125601_2_peakname	2	9719890	368	68	35.136	6.58517	31.6151	Zj04G0125601_1_peak_536	Chr08:9719718-9720035	318	9719898	66	33.1682	6.39322	29.6392	Zj04G0125601_2_peak_625	Chr08:9719698-9720065	368	9719883	71	37.1039	6.77712	33.591	Zj08G008890	XP_048335691.1 GDSL esterase/lipase EXL3-like [Ziziphus jujuba var. spinosa]
Merged-Chr09-9743144-2	Chr09:9742943-9743340	Distal Intergenic	5211	Zj09G010700.1	Zj04G0125601_1_peakname|Zj04G0125601_2_peakname	2	9743092	398	106	51.8777	6.54538	48.2138	Zj04G0125601_1_peak_598	Chr09:9742967-9743326	360	9743087	92	41.9117	5.93961	38.2943	Zj04G0125601_2_peak_706	Chr09:9742943-9743340	398	9743096	119	61.8437	7.15116	58.1333	Zj09G010700	KAH7517865.1 hypothetical protein FEM48_Zijuj09G0109400 [Ziziphus jujuba var. spinosa]
Merged-Chr09-7899293-2	Chr09:7899056-7899525	Promoter (1-2kb)	-1712	Zj09G009180.1	Zj04G0125601_1_peakname|Zj04G0125601_2_peakname	2	7899326	470	83	41.5427	6.53184	37.9631	Zj04G0125601_1_peak_593	Chr09:7899071-7899522	452	7899325	75	34.9456	5.95329	31.3959	Zj04G0125601_2_peak_701	Chr09:7899056-7899525	470	7899326	91	48.1397	7.11038	44.5302	Zj09G009180	KAH7574951.1 hypothetical protein JRO89_XS02G0025600 [Xanthoceras sorbifolium]
Merged-Chr01-29974609-2	Chr01:29974441-29974776	Distal Intergenic	29601	Zj01G018110.1	Zj04G0125601_1_peakname|Zj04G0125601_2_peakname	2	29974604	336	90	44.7456	6.52726	41.1354	Zj04G0125601_1_peak_76	Chr01:29974451-29974769	319	29974610	87	40.9186	6.12631	37.311	Zj04G0125601_2_peak_86	Chr01:29974441-29974776	336	29974597	94	48.5727	6.9282	44.9599	Zj01G018110	NA
Merged-Chr01-7997154-2	Chr01:7996993-7997313	Intron (Zj01G007440.1/Zj01G007440, intron 1 of 3)	494	Zj01G007440.1	Zj04G0125601_1_peakname|Zj04G0125601_2_peakname	2	7997126	321	76	38.5287	6.52648	34.9748	Zj04G0125601_1_peak_29	Chr01:7996993-7997313	321	7997152	82	43.412	7.02557	39.7808	Zj04G0125601_2_peak_29	Chr01:7996998-7997312	315	7997100	71	33.6454	6.0274	30.1688	Zj01G007440	XP_048334298.1 RING-H2 finger protein ATL56-like [Ziziphus jujuba var. spinosa]
Merged-Chr03-18397715-2	Chr03:18397499-18397934	5' UTR	225	Zj03G016860.2	Zj04G0125601_1_peakname|Zj04G0125601_2_peakname	2	18397714	436	76	38.0829	6.52118	34.5363	Zj04G0125601_1_peak_196	Chr03:18397499-18397934	436	18397709	69	32.8443	6.0353	29.3196	Zj04G0125601_2_peak_235	Chr03:18397521-18397909	389	18397720	82	43.3215	7.00706	39.753	Zj03G016860	XP_048326313.1 auxin response factor 18 [Ziziphus jujuba var. spinosa]
Merged-Chr04-22389701-2	Chr04:22389482-22389911	Downstream (2-3kb)	3309	Zj04G010570.1	Zj04G0125601_1_peakname|Zj04G0125601_2_peakname	2	22389680	430	80	39.7574	6.51718	36.1917	Zj04G0125601_1_peak_274	Chr04:22389482-22389894	413	22389658	77	37.4816	6.28688	33.9083	Zj04G0125601_2_peak_322	Chr04:22389517-22389911	395	22389702	82	42.0331	6.74749	38.4751	Zj04G010570	NA
Merged-Chr04-18196058-2	Chr04:18195896-18196236	Downstream (1-2kb)	9299	Zj04G009880.1	Zj04G0125601_1_peakname|Zj04G0125601_2_peakname	2	18196072	341	97	47.5153	6.49992	43.8835	Zj04G0125601_1_peak_261	Chr04:18195896-18196197	302	18196081	92	41.9117	5.93961	38.2943	Zj04G0125601_2_peak_308	Chr04:18195903-18196236	334	18196062	102	53.119	7.06023	49.4727	Zj04G009880	XP_048327495.1 phosphoenolpyruvate carboxylase 2-like [Ziziphus jujuba var. spinosa]
Merged-Chr03-26947233-2	Chr03:26947039-26947430	Intron (Zj03G021920.1/Zj03G021920, intron 2 of 2)	819	Zj03G021920.1	Zj04G0125601_1_peakname|Zj04G0125601_2_peakname	2	26947238	392	68	34.2403	6.48288	30.7294	Zj04G0125601_1_peak_213	Chr03:26947045-26947430	386	26947226	65	32.3063	6.29511	28.7884	Zj04G0125601_2_peak_256	Chr03:26947039-26947420	382	26947249	70	36.1744	6.67065	32.6705	Zj03G021920	XP_015877864.2 embryo-specific protein ATS3A-like [Ziziphus jujuba var. spinosa]
Merged-Chr08-16228460-2	Chr08:16228310-16228629	Promoter (<=1kb)	-256	Zj08G015960.1	Zj04G0125601_1_peakname|Zj04G0125601_2_peakname	2	16228490	320	70	35.2935	6.4506	31.7744	Zj04G0125601_1_peak_557	Chr08:16228310-16228586	277	16228496	64	30.478	5.97432	26.9812	Zj04G0125601_2_peak_653	Chr08:16228317-16228629	313	16228485	76	40.109	6.92688	36.5676	Zj08G015960	XP_048334646.1 protein DETOXIFICATION 27-like isoform X1 [Ziziphus jujuba var. spinosa]
Merged-Chr05-209279-2	Chr05:209109-209470	Distal Intergenic	63499	Zj05G000030.1	Zj04G0125601_1_peakname|Zj04G0125601_2_peakname	2	209254	362	78	38.4997	6.44018	34.944	Zj04G0125601_1_peak_289	Chr05:209109-209419	311	209237	81	41.6154	6.75601	38.0007	Zj04G0125601_2_peak_344	Chr05:209118-209470	353	209271	74	35.384	6.12435	31.8874	Zj05G000030	XP_024923958.2 disease resistance protein RPV1-like isoform X1 [Ziziphus jujuba var. spinosa]
Merged-Chr08-18564438-2	Chr08:18564221-18564648	5' UTR	114	Zj08G017730.1	Zj04G0125601_1_peakname|Zj04G0125601_2_peakname	2	18564436	428	76	38.2439	6.41978	34.7097	Zj04G0125601_1_peak_564	Chr08:18564257-18564627	371	18564445	62	26.6031	5.29642	23.1571	Zj04G0125601_2_peak_659	Chr08:18564221-18564648	428	18564427	90	49.8847	7.54315	46.2622	Zj08G017730	XP_048335839.1 bifunctional aspartate aminotransferase and glutamate/aspartate-prephenate aminotransferase [Ziziphus jujuba var. spinosa]
Merged-Chr12-224295-2	Chr12:224086-224543	Intron (Zj12G000330.1/Zj12G000330, intron 14 of 32)	9679	Zj12G000330.1	Zj04G0125601_1_peakname|Zj04G0125601_2_peakname	2	224386	458	78	38.3546	6.39523	34.8053	Zj04G0125601_1_peak_759	Chr12:224090-224462	373	224383	71	33.056	5.90589	29.5293	Zj04G0125601_2_peak_899	Chr12:224086-224543	458	224389	84	43.6531	6.88457	40.0813	Zj12G000330	XP_048320694.1 ferredoxin-dependent glutamate synthase 1, chloroplastic/mitochondrial isoform X2 [Ziziphus jujuba var. spinosa]
Merged-Chr08-13455531-2	Chr08:13455372-13455691	Distal Intergenic	2251	Zj08G013050.1	Zj04G0125601_1_peakname|Zj04G0125601_2_peakname	2	13455542	320	82	40.2398	6.3798	36.6693	Zj04G0125601_1_peak_552	Chr08:13455378-13455684	307	13455549	88	45.9807	6.97161	42.3253	Zj04G0125601_2_peak_646	Chr08:13455372-13455691	320	13455536	76	34.499	5.788	31.0133	Zj08G013050	KAH7520236.1 hypothetical protein FEM48_Zijuj08G0122800 [Ziziphus jujuba var. spinosa]
Merged-Chr04-15553361-2	Chr04:15553066-15553600	Intron (Zj04G009100.1/Zj04G009100, intron 1 of 2)	1560	Zj04G009100.1	Zj04G0125601_1_peakname|Zj04G0125601_2_peakname	2	15553382	535	94	45.379	6.36985	41.7623	Zj04G0125601_1_peak_254	Chr04:15553200-15553579	380	15553382	91	43.1609	6.21816	39.5318	Zj04G0125601_2_peak_301	Chr04:15553066-15553600	535	15553381	97	47.5971	6.52154	43.9927	Zj04G009100	XP_048328169.1 probable O-methyltransferase 3 [Ziziphus jujuba var. spinosa]
Merged-Chr09-11369507-2	Chr09:11369337-11369676	Promoter (<=1kb)	-528	Zj09G012160.1	Zj04G0125601_1_peakname|Zj04G0125601_2_peakname	2	11369550	340	78	38.2039	6.31671	34.6573	Zj04G0125601_1_peak_601	Chr09:11369344-11369676	333	11369556	71	32.0187	5.69627	28.5037	Zj04G0125601_2_peak_710	Chr09:11369337-11369672	336	11369544	85	44.389	6.93714	40.8109	Zj09G012160	XP_015869695.1 caffeoyl-CoA O-methyltransferase [Ziziphus jujuba var. spinosa]
Merged-Chr02-18701012-2	Chr02:18700759-18701241	Exon (Zj02G012530.1/Zj02G012530, exon 4 of 4)	2171	Zj02G012530.1	Zj04G0125601_1_peakname|Zj04G0125601_2_peakname	2	18701046	483	69	34.2424	6.30682	30.7361	Zj04G0125601_1_peak_146	Chr02:18700814-18701237	424	18701042	62	28.6367	5.74309	25.1636	Zj04G0125601_2_peak_171	Chr02:18700759-18701241	483	18701051	76	39.8481	6.87056	36.3086	Zj02G012530	XP_015874848.2 LOW QUALITY PROTEIN: mucin-12 [Ziziphus jujuba var. spinosa]
Merged-Chr05-32967001-2	Chr05:32966820-32967195	Promoter (1-2kb)	-1397	Zj05G017390.1	Zj04G0125601_1_peakname|Zj04G0125601_2_peakname	2	32967052	376	66	32.5893	6.30156	29.0963	Zj04G0125601_1_peak_364	Chr05:32966820-32967165	346	32967051	62	29.8064	6.01153	26.3169	Zj04G0125601_2_peak_439	Chr05:32966826-32967195	370	32967054	69	35.3722	6.5916	31.8757	Zj05G017390	XP_015883906.2 transcription factor MYB52-like [Ziziphus jujuba var. spinosa]
Merged-Chr06-4266709-2	Chr06:4266522-4266893	Distal Intergenic	-124225	Zj06G005250.1	Zj04G0125601_1_peakname|Zj04G0125601_2_peakname	2	4266708	372	80	39.0581	6.2944	35.4968	Zj04G0125601_1_peak_386	Chr06:4266551-4266893	343	4266681	83	41.4176	6.53855	37.8045	Zj04G0125601_2_peak_465	Chr06:4266522-4266871	350	4266734	78	36.6985	6.05025	33.1891	Zj06G005250	KAI3718231.1 hypothetical protein L6452_19093 [Arctium lappa]
Merged-Chr06-29463661-2	Chr06:29463478-29463842	Intron (Zj06G020310.1/Zj06G020310, intron 1 of 5)	492	Zj06G020310.1	Zj04G0125601_1_peakname|Zj04G0125601_2_peakname	2	29463710	365	65	32.1768	6.25825	28.6868	Zj04G0125601_1_peak_439	Chr06:29463492-29463835	344	29463696	68	34.888	6.58406	31.3389	Zj04G0125601_2_peak_519	Chr06:29463478-29463842	365	29463725	62	29.4656	5.93244	26.0348	Zj06G020310	NA
Merged-Chr01-38184536-2	Chr01:38184329-38184740	Promoter (1-2kb)	-1357	Zj01G023610.1	Zj04G0125601_1_peakname|Zj04G0125601_2_peakname	2	38184542	412	64	31.7196	6.20803	28.2355	Zj04G0125601_1_peak_91	Chr01:38184366-38184740	375	38184528	63	30.6369	6.10695	27.1374	Zj04G0125601_2_peak_104	Chr01:38184329-38184710	382	38184556	66	32.8022	6.30911	29.3337	Zj01G023610	XP_015899469.1 uncharacterized membrane protein YuiD-like isoform X2 [Ziziphus jujuba var. spinosa]
Merged-Chr01-12634235-2	Chr01:12634086-12634381	Intron (Zj01G010790.1/Zj01G010790, intron 1 of 1)	6057	Zj01G010790.1	Zj04G0125601_1_peakname|Zj04G0125601_2_peakname	2	12634178	296	80	38.8257	6.2	35.2771	Zj04G0125601_1_peak_37	Chr01:12634100-12634381	282	12634182	70	30.5571	5.48445	27.0595	Zj04G0125601_2_peak_38	Chr01:12634086-12634376	291	12634174	91	47.0943	6.91554	43.4946	Zj01G010790	XP_048334366.1 berberine bridge enzyme-like 13 [Ziziphus jujuba var. spinosa]
Merged-Chr02-14655237-2	Chr02:14655029-14655417	Intron (Zj02G009850.1/Zj02G009850, intron 6 of 20)	2670	Zj02G009850.2	Zj04G0125601_1_peakname|Zj04G0125601_2_peakname	2	14655243	389	72	34.8489	6.18989	31.3296	Zj04G0125601_1_peak_138	Chr02:14655029-14655408	380	14655200	72	34.9101	6.20269	31.3607	Zj04G0125601_2_peak_161	Chr02:14655097-14655417	321	14655286	72	34.7877	6.17709	31.2985	Zj02G009850	XP_015874440.2 protein ENHANCED DISEASE RESISTANCE 2-like isoform X2 [Ziziphus jujuba var. spinosa]
Merged-Chr02-25610170-2	Chr02:25610003-25610337	Distal Intergenic	5313	Zj02G019010.1	Zj04G0125601_1_peakname|Zj04G0125601_2_peakname	2	25610179	335	64	31.3176	6.15969	27.84	Zj04G0125601_1_peak_163	Chr02:25610019-25610321	303	25610185	61	28.9826	5.91611	25.5047	Zj04G0125601_2_peak_189	Chr02:25610003-25610337	335	25610173	67	33.6526	6.40327	30.1752	Zj02G019010	NA
Merged-Chr07-16725118-2	Chr07:16724953-16725296	Intron (Zj07G006880.1/Zj07G006880, intron 1 of 1)	827	Zj07G006880.1	Zj04G0125601_1_peakname|Zj04G0125601_2_peakname	2	16725098	344	64	31.3641	6.15844	27.8875	Zj04G0125601_1_peak_476	Chr07:16724975-16725249	275	16725079	59	27.356	5.72527	23.8992	Zj04G0125601_2_peak_561	Chr07:16724953-16725296	344	16725117	69	35.3722	6.5916	31.8757	Zj07G006880	XP_048333946.1 BAHD acyltransferase At5g47980-like [Ziziphus jujuba var. spinosa]
Merged-Chr01-28298133-2	Chr01:28297967-28298295	Distal Intergenic	8077	Zj01G017400.1	Zj04G0125601_1_peakname|Zj04G0125601_2_peakname	2	28298163	329	68	32.8635	6.08896	29.3826	Zj04G0125601_1_peak_72	Chr01:28297997-28298275	279	28298157	56	23.7472	5.15393	20.3427	Zj04G0125601_2_peak_82	Chr01:28297967-28298295	329	28298169	79	41.9797	7.024	38.4225	Zj01G017400	XP_015892296.2 disease resistance protein At4g27190-like [Ziziphus jujuba var. spinosa]
Merged-Chr04-7482214-2	Chr04:7482044-7482398	Promoter (<=1kb)	-45	Zj04G004510.2	Zj04G0125601_1_peakname|Zj04G0125601_2_peakname	2	7482212	355	63	30.484	6.0649	27.0161	Zj04G0125601_1_peak_235	Chr04:7482044-7482398	355	7482200	60	28.1658	5.82069	24.6985	Zj04G0125601_2_peak_275	Chr04:7482048-7482366	319	7482224	66	32.8022	6.30911	29.3337	Zj04G004510	XP_015880068.2 3-hydroxyisobutyryl-CoA hydrolase-like protein 5 [Ziziphus jujuba var. spinosa]
Merged-Chr11-6929985-2	Chr11:6929780-6930202	Distal Intergenic	-3945	Zj11G005060.1	Zj04G0125601_1_peakname|Zj04G0125601_2_peakname	2	6930012	423	66	31.9269	6.0561	28.4423	Zj04G0125601_1_peak_718	Chr11:6929812-6930148	337	6930020	63	29.2135	5.78217	25.7322	Zj04G0125601_2_peak_841	Chr11:6929780-6930202	423	6930003	70	34.6403	6.33004	31.1523	Zj11G005060	XP_015869469.2 pentatricopeptide repeat-containing protein At4g22760 [Ziziphus jujuba var. spinosa]
Merged-Chr05-1759787-2	Chr05:1759624-1759943	Distal Intergenic	5861	Zj05G001380.1	Zj04G0125601_1_peakname|Zj04G0125601_2_peakname	2	1759829	320	66	31.7889	6.03876	28.3051	Zj04G0125601_1_peak_296	Chr05:1759624-1759943	320	1759839	66	29.9888	5.68874	26.497	Zj04G0125601_2_peak_356	Chr05:1759641-1759942	302	1759819	67	33.589	6.38879	30.1132	Zj05G001380	XP_048329855.1 disease resistance protein RGA2-like isoform X3 [Ziziphus jujuba var. spinosa]
Merged-Chr02-6480175-2	Chr02:6480040-6480317	Exon (Zj02G005120.1/Zj02G005120, exon 1 of 1)	33	Zj02G005120.1	Zj04G0125601_1_peakname|Zj04G0125601_2_peakname	2	6480182	278	73	34.5226	6.03471	31.0072	Zj04G0125601_1_peak_118	Chr02:6480041-6480304	264	6480141	72	33.571	5.92678	30.0376	Zj04G0125601_2_peak_134	Chr02:6480040-6480317	278	6480223	74	35.4741	6.14264	31.9768	Zj02G005120	XP_048323894.1 F-box protein At4g18380-like [Ziziphus jujuba var. spinosa]
Merged-Chr06-25145795-2	Chr06:25145573-25146017	Distal Intergenic	56084	Zj06G017700.1	Zj04G0125601_1_peakname|Zj04G0125601_2_peakname	2	25145886	445	75	35.3291	6.01667	31.8077	Zj04G0125601_1_peak_424	Chr06:25145573-25146017	445	25145875	70	31.7503	5.72267	28.2382	Zj04G0125601_2_peak_506	Chr06:25145609-25145984	376	25145898	80	38.908	6.31068	35.3773	Zj06G017700	KAH7524887.1 hypothetical protein FEM48_Zijuj06G0166800 [Ziziphus jujuba var. spinosa]
Merged-Chr11-17806958-2	Chr11:17806792-17807139	Exon (Zj11G009110.1/Zj11G009110, exon 5 of 8)	1764	Zj11G009110.1	Zj04G0125601_1_peakname|Zj04G0125601_2_peakname	2	17806916	348	78	36.4302	6.00262	32.895	Zj04G0125601_1_peak_733	Chr11:17806792-17807110	319	17806909	77	36.8962	6.17096	33.3277	Zj04G0125601_2_peak_862	Chr11:17806793-17807139	347	17806924	79	35.9642	5.83427	32.4623	Zj11G009110	XP_015896886.1 laccase-17-like [Ziziphus jujuba var. spinosa]
Merged-Chr01-8089886-2	Chr01:8089687-8090109	Promoter (<=1kb)	-265	Zj01G007510.1	Zj04G0125601_1_peakname|Zj04G0125601_2_peakname	2	8089884	423	73	34.3802	6.00154	30.8679	Zj04G0125601_1_peak_31	Chr01:8089687-8090012	326	8089872	70	32.1006	5.79398	28.5848	Zj04G0125601_2_peak_31	Chr01:8089739-8090109	371	8089897	76	36.6599	6.20911	33.151	Zj01G007510	XP_015879634.1 pyrophosphate--fructose 6-phosphate 1-phosphotransferase subunit beta [Ziziphus jujuba var. spinosa]
Merged-Chr09-15401517-2	Chr09:15401303-15401780	Distal Intergenic	-58556	Zj09G014300.1	Zj04G0125601_1_peakname|Zj04G0125601_2_peakname	2	15401471	478	88	41.165	5.99603	37.5962	Zj04G0125601_1_peak_608	Chr09:15401326-15401660	335	15401472	76	31.3094	5.20433	27.8029	Zj04G0125601_2_peak_720	Chr09:15401303-15401780	478	15401470	101	51.0206	6.78773	47.3894	Zj09G014300	XP_015892933.2 pathogenesis-related protein 1-like [Ziziphus jujuba var. spinosa]
Merged-Chr11-2843038-2	Chr11:2842841-2843255	Exon (Zj11G002290.1/Zj11G002290, exon 3 of 3)	2682	Zj11G002290.1	Zj04G0125601_1_peakname|Zj04G0125601_2_peakname	2	2843032	415	78	36.4192	5.99024	32.8854	Zj04G0125601_1_peak_711	Chr11:2842841-2843208	368	2843026	73	33.6215	5.8545	30.0874	Zj04G0125601_2_peak_833	Chr11:2842850-2843255	406	2843038	83	39.2168	6.12599	35.6834	Zj11G002290	XP_048320302.1 cation/H(+) antiporter 18-like [Ziziphus jujuba var. spinosa]
Merged-Chr08-23897814-2	Chr08:23897652-23897979	Distal Intergenic	-50660	Zj08G019660.1	Zj04G0125601_1_peakname|Zj04G0125601_2_peakname	2	23897806	328	76	35.2788	5.97658	31.7563	Zj04G0125601_1_peak_569	Chr08:23897656-23897971	316	23897815	77	36.5849	6.10995	33.0203	Zj04G0125601_2_peak_663	Chr08:23897652-23897979	328	23897798	74	33.9727	5.84322	30.4922	Zj08G019660	XP_024923465.2 zinc finger protein VAR3, chloroplastic isoform X2 [Ziziphus jujuba var. spinosa]
Merged-Chr10-12820082-2	Chr10:12819906-12820257	Distal Intergenic	-47068	Zj10G007830.1	Zj04G0125601_1_peakname|Zj04G0125601_2_peakname	2	12820109	352	80	36.8195	5.911	33.2897	Zj04G0125601_1_peak_667	Chr10:12819906-12820250	345	12820107	70	29.391	5.25845	25.9076	Zj04G0125601_2_peak_780	Chr10:12819917-12820257	341	12820111	89	44.248	6.56356	40.6717	Zj10G007830	KAH7516010.1 hypothetical protein FEM48_Zijuj10G0089100 [Ziziphus jujuba var. spinosa]
Merged-Chr01-10663565-2	Chr01:10663379-10663744	Promoter (1-2kb)	-1931	Zj01G009420.1	Zj04G0125601_1_peakname|Zj04G0125601_2_peakname	2	10663634	366	62	29.4553	5.88279	25.998	Zj04G0125601_1_peak_34	Chr01:10663404-10663744	341	10663653	62	29.2285	5.87784	25.7471	Zj04G0125601_2_peak_34	Chr01:10663379-10663735	357	10663615	63	29.6822	5.88774	26.2489	Zj01G009420	XP_015880228.1 heavy metal-associated isoprenylated plant protein 47-like [Ziziphus jujuba var. spinosa]
Merged-Chr05-6630938-2	Chr05:6630755-6631123	Distal Intergenic	-21287	Zj05G003250.1	Zj04G0125601_1_peakname|Zj04G0125601_2_peakname	2	6630928	369	61	28.8861	5.87406	25.4406	Zj04G0125601_1_peak_311	Chr05:6630755-6631078	324	6630865	56	24.9699	5.43901	21.5474	Zj04G0125601_2_peak_373	Chr05:6630797-6631123	327	6630992	66	32.8022	6.30911	29.3337	Zj05G003250	KAH7528136.1 hypothetical protein FEM48_Zijuj05G0039700 [Ziziphus jujuba var. spinosa]
Merged-Chr01-18161388-2	Chr01:18161099-18161650	Distal Intergenic	51490	Zj01G014220.1	Zj04G0125601_1_peakname|Zj04G0125601_2_peakname	2	18161391	552	78	35.3331	5.83046	31.8091	Zj04G0125601_1_peak_51	Chr01:18161176-18161630	455	18161427	76	34.7019	5.82665	31.156	Zj04G0125601_2_peak_56	Chr01:18161099-18161650	552	18161355	79	35.9642	5.83427	32.4623	Zj01G014220	XP_015886210.2 (3S,6E)-nerolidol synthase 1 [Ziziphus jujuba var. spinosa]
Merged-Chr08-16655857-2	Chr08:16655674-16656032	Distal Intergenic	-3952	Zj08G016330.1	Zj04G0125601_1_peakname|Zj04G0125601_2_peakname	2	16655870	359	60	28.6331	5.82446	25.1974	Zj04G0125601_1_peak_558	Chr08:16655709-16656032	324	16655877	52	21.894	5.05732	18.5191	Zj04G0125601_2_peak_654	Chr08:16655674-16656015	342	16655863	69	35.3722	6.5916	31.8757	Zj08G016330	XP_015890778.1 ras-related protein Rab11D [Ziziphus jujuba var. spinosa]
Merged-Chr06-3134130-2	Chr06:3133896-3134362	Distal Intergenic	-2191	Zj06G004510.1	Zj04G0125601_1_peakname|Zj04G0125601_2_peakname	2	3134042	467	62	29.3807	5.8115	25.9352	Zj04G0125601_1_peak_374	Chr06:3133896-3134333	438	3134018	54	22.6889	5.07615	19.3006	Zj04G0125601_2_peak_449	Chr06:3133930-3134362	433	3134065	71	36.0725	6.54686	32.5697	Zj06G004510	NA
Merged-Chr07-22456835-2	Chr07:22456600-22457064	Intron (Zj07G010110.1/Zj07G010110, intron 1 of 12)	877	Zj07G010110.1	Zj04G0125601_1_peakname|Zj04G0125601_2_peakname	2	22456880	465	79	35.798	5.80388	32.2712	Zj04G0125601_1_peak_490	Chr07:22456659-22457064	406	22456922	77	32.954	5.43014	29.4282	Zj04G0125601_2_peak_578	Chr07:22456600-22457017	418	22456838	81	38.642	6.17762	35.1142	Zj07G010110	XP_015887871.2 COP1-interacting protein 7 isoform X2 [Ziziphus jujuba var. spinosa]
Merged-Chr09-8629028-2	Chr09:8628832-8629215	Distal Intergenic	11426	Zj09G009990.1	Zj04G0125601_1_peakname|Zj04G0125601_2_peakname	2	8629002	384	72	33.0729	5.78226	29.5735	Zj04G0125601_1_peak_596	Chr09:8628856-8629212	357	8629010	75	35.3765	6.03825	31.823	Zj04G0125601_2_peak_704	Chr09:8628832-8629215	384	8628993	70	30.7692	5.52628	27.3239	Zj09G009990	XP_015868447.2 S-adenosyl-L-methionine:benzoic acid/salicylic acid carboxyl methyltransferase 1-like isoform X1 [Ziziphus jujuba var. spinosa]
Merged-Chr11-9801034-2	Chr11:9800846-9801220	Distal Intergenic	-11524	Zj11G005720.1	Zj04G0125601_1_peakname|Zj04G0125601_2_peakname	2	9801018	375	72	32.9655	5.74182	29.4728	Zj04G0125601_1_peak_722	Chr11:9800846-9801206	361	9801052	66	28.1173	5.30069	24.6518	Zj04G0125601_2_peak_847	Chr11:9800865-9801220	356	9800984	79	37.8137	6.18294	34.2938	Zj11G005720	XP_015900251.1 protein SPIRAL1-like 1 [Ziziphus jujuba var. spinosa]
Merged-Chr12-18484792-2	Chr12:18484620-18484964	Intron (Zj12G016380.1/Zj12G016380, intron 2 of 2)	2281	Zj12G016380.1	Zj04G0125601_1_peakname|Zj04G0125601_2_peakname	2	18484800	345	62	29.1443	5.74066	25.7233	Zj04G0125601_1_peak_793	Chr12:18484678-18484909	232	18484804	47	17.6764	4.44483	14.3798	Zj04G0125601_2_peak_942	Chr12:18484620-18484964	345	18484797	76	40.6123	7.03649	37.0669	Zj12G016380	XP_015899827.2 beta-1,4-xylosyltransferase IRX9 [Ziziphus jujuba var. spinosa]
Merged-Chr10-779300-2	Chr10:779146-779447	Distal Intergenic	33755	Zj10G000370.1	Zj04G0125601_1_peakname|Zj04G0125601_2_peakname	2	779304	302	60	27.7221	5.73846	24.2904	Zj04G0125601_1_peak_638	Chr10:779146-779435	290	779289	65	32.3179	6.2978	28.7987	Zj04G0125601_2_peak_751	Chr10:779175-779447	273	779318	54	23.1263	5.17912	19.782	Zj10G000370	XP_048318583.1 uncharacterized acetyltransferase At3g50280-like [Ziziphus jujuba var. spinosa]
Merged-Chr01-39759704-2	Chr01:39759535-39759878	Intron (Zj01G025370.1/Zj01G025370, intron 1 of 4)	886	Zj01G025370.1	Zj04G0125601_1_peakname|Zj04G0125601_2_peakname	2	39759752	344	73	33.0405	5.73554	29.5431	Zj04G0125601_1_peak_94	Chr01:39759535-39759865	331	39759745	70	30.9475	5.56162	27.445	Zj04G0125601_2_peak_107	Chr01:39759541-39759878	338	39759759	76	35.1335	5.90945	31.6411	Zj01G025370	XP_015900573.2 uncharacterized protein LOC107433742 [Ziziphus jujuba var. spinosa]
Merged-Chr07-29669726-2	Chr07:29669568-29669882	Distal Intergenic	-5976	Zj07G015380.1	Zj04G0125601_1_peakname|Zj04G0125601_2_peakname	2	29669730	315	69	31.4725	5.73173	27.9924	Zj04G0125601_1_peak_498	Chr07:29669576-29669882	307	29669733	74	35.6543	6.17928	32.0984	Zj04G0125601_2_peak_588	Chr07:29669568-29669878	311	29669726	64	27.2907	5.28418	23.8864	Zj07G015380	XP_015888538.1 pentatricopeptide repeat-containing protein At5g50990 [Ziziphus jujuba var. spinosa]
Merged-Chr10-18498492-2	Chr10:18498262-18498712	Downstream (1-2kb)	5844	Zj10G011390.1	Zj04G0125601_1_peakname|Zj04G0125601_2_peakname	2	18498548	451	60	27.6873	5.73155	24.2577	Zj04G0125601_1_peak_685	Chr10:18498262-18498680	419	18498513	54	23.4164	5.24816	20.0164	Zj04G0125601_2_peak_802	Chr10:18498315-18498712	398	18498584	65	31.9582	6.21494	28.499	Zj10G011390	XP_021910057.1 ubiquitin-conjugating enzyme E2 variant 1A [Carica papaya]
Merged-Chr11-2101906-2	Chr11:2101733-2102076	Distal Intergenic	18778	Zj11G001580.1	Zj04G0125601_1_peakname|Zj04G0125601_2_peakname	2	2101869	344	64	30.5684	5.72558	27.1563	Zj04G0125601_1_peak_709	Chr11:2101777-2102039	263	2101882	43	14.4127	3.94007	11.1854	Zj04G0125601_2_peak_829	Chr11:2101733-2102076	344	2101856	84	46.7242	7.51108	43.1272	Zj11G001580	XP_048320271.1 disease resistance-like protein DSC1 isoform X2 [Ziziphus jujuba var. spinosa]
Merged-Chr05-28644437-2	Chr05:28644260-28644615	Distal Intergenic	11629	Zj05G016160.1	Zj04G0125601_1_peakname|Zj04G0125601_2_peakname	2	28644376	356	74	34.6504	5.70894	31.1908	Zj04G0125601_1_peak_357	Chr05:28644278-28644598	321	28644362	50	16.7731	4.03486	13.4954	Zj04G0125601_2_peak_430	Chr05:28644260-28644615	356	28644391	97	52.5277	7.38301	48.8861	Zj05G016160	XP_048328867.1 uncharacterized protein LOC107419443 [Ziziphus jujuba var. spinosa]
Merged-Chr07-21233358-2	Chr07:21233132-21233584	Distal Intergenic	9895	Zj07G009220.1	Zj04G0125601_1_peakname|Zj04G0125601_2_peakname	2	21233352	453	86	38.703	5.69481	35.1623	Zj04G0125601_1_peak_486	Chr07:21233148-21233571	424	21233363	72	27.5603	4.79428	24.1012	Zj04G0125601_2_peak_571	Chr07:21233132-21233584	453	21233341	101	49.8457	6.59534	46.2234	Zj07G009220	KAH7521969.1 hypothetical protein FEM48_Zijuj07G0088300 [Ziziphus jujuba var. spinosa]
Merged-Chr09-23501702-2	Chr09:23501535-23501866	Intron (Zj09G018730.1/Zj09G018730, intron 9 of 13)	6280	Zj09G018730.1	Zj04G0125601_1_peakname|Zj04G0125601_2_peakname	2	23501720	332	59	27.2396	5.6851	23.8136	Zj04G0125601_1_peak_629	Chr09:23501553-23501855	303	23501720	55	24.1893	5.34358	20.7781	Zj04G0125601_2_peak_739	Chr09:23501535-23501866	332	23501720	63	30.2898	6.02661	26.8492	Zj09G018730	XP_048336279.1 serine carboxypeptidase-like 13 isoform X1 [Ziziphus jujuba var. spinosa]
Merged-Chr11-11073236-2	Chr11:11073049-11073421	Distal Intergenic	-30210	Zj11G005910.1	Zj04G0125601_1_peakname|Zj04G0125601_2_peakname	2	11073184	373	63	28.6837	5.66883	25.2361	Zj04G0125601_1_peak_723	Chr11:11073049-11073420	372	11073208	64	30.897	6.06952	27.395	Zj04G0125601_2_peak_849	Chr11:11073056-11073421	366	11073161	62	26.4705	5.26814	23.0773	Zj11G005910	KAF3958915.1 hypothetical protein CMV_016228 [Castanea mollissima]
Merged-Chr09-15868861-2	Chr09:15868649-15869062	Intron (Zj09G014440.1/Zj09G014440, intron 6 of 9)	-3827	Zj09G014430.1	Zj04G0125601_1_peakname|Zj04G0125601_2_peakname	2	15868834	414	68	30.6353	5.65718	27.1637	Zj04G0125601_1_peak_610	Chr09:15868684-15869052	369	15868822	67	29.974	5.60255	26.4825	Zj04G0125601_2_peak_722	Chr09:15868649-15869062	414	15868847	69	31.2967	5.71181	27.8449	Zj09G014430	KAH7518185.1 hypothetical protein FEM48_Zijuj09G0144800 [Ziziphus jujuba var. spinosa]
Merged-Chr04-29752087-2	Chr04:29751861-29752338	Distal Intergenic	26906	Zj04G016650.1	Zj04G0125601_1_peakname|Zj04G0125601_2_peakname	2	29752036	478	58	26.8497	5.6424	23.427	Zj04G0125601_1_peak_284	Chr04:29751861-29752338	478	29752027	62	29.8064	6.01153	26.3169	Zj04G0125601_2_peak_339	Chr04:29751893-29752257	365	29752044	55	23.8929	5.27328	20.5371	Zj04G016650	KAH7532622.1 hypothetical protein FEM48_Zijuj04G0041200 [Ziziphus jujuba var. spinosa]
Merged-Chr12-18794818-2	Chr12:18794600-18794997	Distal Intergenic	13194	Zj12G016400.1	Zj04G0125601_1_peakname|Zj04G0125601_2_peakname	2	18794808	398	58	25.9979	5.5451	22.5858	Zj04G0125601_1_peak_794	Chr12:18794679-18794997	319	18794813	57	25.7579	5.53443	22.324	Zj04G0125601_2_peak_943	Chr12:18794600-18794997	398	18794803	58	26.2379	5.55578	22.8475	Zj12G016400	XP_048322763.1 pentatricopeptide repeat-containing protein At3g53360, mitochondrial-like isoform X3 [Ziziphus jujuba var. spinosa]
Merged-Chr09-22105149-2	Chr09:22104942-22105399	Distal Intergenic	12460	Zj09G017510.1	Zj04G0125601_1_peakname|Zj04G0125601_2_peakname	2	22105060	458	58	26.0323	5.54322	22.6216	Zj04G0125601_1_peak_627	Chr09:22104957-22105300	344	22105055	54	23.4164	5.24816	20.0164	Zj04G0125601_2_peak_735	Chr09:22104942-22105399	458	22105066	61	28.6482	5.83828	25.2269	Zj09G017510	XP_015872091.1 uncharacterized protein LOC107409168 [Ziziphus jujuba var. spinosa]
Merged-Chr01-45469492-2	Chr01:45469318-45469692	Intron (Zj01G031360.1/Zj01G031360, intron 1 of 2)	439	Zj01G031360.1	Zj04G0125601_1_peakname|Zj04G0125601_2_peakname	2	45469490	375	58	26.2876	5.52194	22.8715	Zj04G0125601_1_peak_103	Chr01:45469329-45469631	303	45469407	59	26.7902	5.59326	23.3419	Zj04G0125601_2_peak_118	Chr01:45469318-45469692	375	45469573	58	25.7851	5.45061	22.4011	Zj01G031360	XP_015870752.2 protein NUCLEAR FUSION DEFECTIVE 4 [Ziziphus jujuba var. spinosa]
Merged-Chr10-975628-2	Chr10:975376-975945	Promoter (<=1kb)	-490	Zj10G000470.1	Zj04G0125601_1_peakname|Zj04G0125601_2_peakname	2	975574	570	158	65.1307	5.52091	61.3702	Zj04G0125601_1_peak_642	Chr10:975376-975945	570	975572	144	54.096	4.99623	50.3758	Zj04G0125601_2_peak_755	Chr10:975376-975817	442	975575	172	76.1653	6.04559	72.3647	Zj10G000470	XP_048318134.1 jasmonate-induced protein homolog isoform X1 [Ziziphus jujuba var. spinosa]
Merged-Chr04-237639-2	Chr04:237464-237817	Intron (Zj04G000010.1/Zj04G000010, intron 10 of 13)	112277	Zj04G000020.1	Zj04G0125601_1_peakname|Zj04G0125601_2_peakname	2	237606	354	57	25.8746	5.49238	22.4798	Zj04G0125601_1_peak_224	Chr04:237500-237777	278	237597	48	18.947	4.67564	15.6259	Zj04G0125601_2_peak_265	Chr04:237464-237817	354	237614	66	32.8022	6.30911	29.3337	Zj04G000020	THG04784.1 hypothetical protein TEA_029612 [Camellia sinensis var. sinensis]
Merged-Chr05-1689518-2	Chr05:1689350-1689699	Distal Intergenic	12421	Zj05G001330.1	Zj04G0125601_1_peakname|Zj04G0125601_2_peakname	2	1689512	350	57	25.8746	5.49238	22.4798	Zj04G0125601_1_peak_295	Chr05:1689379-1689645	267	1689535	48	18.947	4.67564	15.6259	Zj04G0125601_2_peak_353	Chr05:1689350-1689699	350	1689490	66	32.8022	6.30911	29.3337	Zj05G001330	XP_015902156.2 notchless protein homolog isoform X2 [Ziziphus jujuba var. spinosa]
Merged-Chr11-13896606-2	Chr11:13896425-13896792	Exon (Zj11G006720.1/Zj11G006720, exon 1 of 1)	272	Zj11G006720.1	Zj04G0125601_1_peakname|Zj04G0125601_2_peakname	2	13896570	368	58	26.1366	5.48942	22.7344	Zj04G0125601_1_peak_728	Chr11:13896447-13896761	315	13896554	51	20.3151	4.7639	16.9699	Zj04G0125601_2_peak_855	Chr11:13896425-13896792	368	13896585	65	31.9582	6.21494	28.499	Zj11G006720	NA
Merged-Chr05-15913434-2	Chr05:15913289-15913582	Distal Intergenic	4587	Zj05G010370.1	Zj04G0125601_1_peakname|Zj04G0125601_2_peakname	2	15913384	294	58	25.9095	5.4795	22.4993	Zj04G0125601_1_peak_332	Chr05:15913289-15913570	282	15913395	59	27.356	5.72527	23.8992	Zj04G0125601_2_peak_399	Chr05:15913297-15913582	286	15913373	57	24.463	5.23372	21.0994	Zj05G010370	XP_048329874.1 protein ASPARTIC PROTEASE IN GUARD CELL 1 [Ziziphus jujuba var. spinosa]
Merged-Chr06-16119304-2	Chr06:16119127-16119521	Distal Intergenic	49154	Zj06G015520.2	Zj04G0125601_1_peakname|Zj04G0125601_2_peakname	2	16119248	395	56	25.2253	5.44906	21.8249	Zj04G0125601_1_peak_408	Chr06:16119127-16119436	310	16119238	54	23.4164	5.24816	20.0164	Zj04G0125601_2_peak_486	Chr06:16119133-16119521	389	16119258	59	27.0343	5.64995	23.6333	Zj06G015520	XP_015885862.2 uncharacterized protein LOC107421193 [Ziziphus jujuba var. spinosa]
Merged-Chr07-17300369-2	Chr07:17300201-17300522	Intron (Zj07G007400.1/Zj07G007400, intron 3 of 3)	12417	Zj07G007400.1	Zj04G0125601_1_peakname|Zj04G0125601_2_peakname	2	17300400	322	74	32.2889	5.41596	28.8114	Zj04G0125601_1_peak_480	Chr07:17300241-17300512	272	17300425	62	24.1996	4.79988	20.7883	Zj04G0125601_2_peak_564	Chr07:17300201-17300522	322	17300376	87	40.3782	6.03204	36.8345	Zj07G007400	XP_048333096.1 F-box protein PP2-B10-like [Ziziphus jujuba var. spinosa]
Merged-Chr12-3255110-2	Chr12:3254954-3255266	Distal Intergenic	-3557	Zj12G004480.1	Zj04G0125601_1_peakname|Zj04G0125601_2_peakname	2	3255106	313	56	24.8271	5.40197	21.432	Zj04G0125601_1_peak_766	Chr12:3254954-3255249	296	3255138	54	23.4164	5.24816	20.0164	Zj04G0125601_2_peak_908	Chr12:3254974-3255266	293	3255073	58	26.2379	5.55578	22.8475	Zj12G004480	XP_015901953.2 ethylene-responsive transcription factor ERF024 [Ziziphus jujuba var. spinosa]
Merged-Chr01-8069618-2	Chr01:8069458-8069791	Distal Intergenic	-4123	Zj01G007500.1	Zj04G0125601_1_peakname|Zj04G0125601_2_peakname	2	8069626	334	60	26.595	5.40076	23.1881	Zj04G0125601_1_peak_30	Chr01:8069482-8069743	262	8069590	50	20.3953	4.8644	17.0488	Zj04G0125601_2_peak_30	Chr01:8069458-8069791	334	8069662	70	32.7946	5.93711	29.3274	Zj01G007500	XP_015879456.2 homeotic protein female sterile [Ziziphus jujuba var. spinosa]
Merged-Chr01-38549753-2	Chr01:38549582-38549914	Distal Intergenic	4603	Zj01G024130.1	Zj04G0125601_1_peakname|Zj04G0125601_2_peakname	2	38549767	333	78	32.6996	5.34826	29.2044	Zj04G0125601_1_peak_93	Chr01:38549607-38549912	306	38549752	80	35.2886	5.63899	31.7357	Zj04G0125601_2_peak_106	Chr01:38549582-38549914	333	38549782	75	30.1107	5.05752	26.673	Zj01G024130	KAH7546819.1 hypothetical protein FEM48_Zijuj01G0241500 [Ziziphus jujuba var. spinosa]
Merged-Chr05-19813216-2	Chr05:19813001-19813439	Distal Intergenic	-24940	Zj05G011740.1	Zj04G0125601_1_peakname|Zj04G0125601_2_peakname	2	19813182	439	68	29.2961	5.34186	25.8437	Zj04G0125601_1_peak_340	Chr05:19813003-19813439	437	19813204	65	26.8139	5.11241	23.3653	Zj04G0125601_2_peak_408	Chr05:19813001-19813424	424	19813160	72	31.7783	5.5713	28.3221	Zj05G011740	NA
Merged-Chr09-13269920-2	Chr09:13269720-13270121	Distal Intergenic	8129	Zj09G013600.1	Zj04G0125601_1_peakname|Zj04G0125601_2_peakname	2	13269940	402	58	25.5059	5.334	22.1028	Zj04G0125601_1_peak_603	Chr09:13269720-13270102	383	13269963	55	22.9387	5.0512	19.5466	Zj04G0125601_2_peak_713	Chr09:13269740-13270121	382	13269916	62	28.0732	5.6168	24.659	Zj09G013600	XP_015901612.2 uncharacterized protein LOC107434640 [Ziziphus jujuba var. spinosa]
Merged-Chr01-38393687-2	Chr01:38393490-38393906	Exon (Zj01G023900.1/Zj01G023900, exon 6 of 6)	-1908	Zj01G023910.1	Zj04G0125601_1_peakname|Zj04G0125601_2_peakname	2	38393735	417	73	30.9698	5.33083	27.4999	Zj04G0125601_1_peak_92	Chr01:38393490-38393860	371	38393693	68	26.2554	4.80358	22.8149	Zj04G0125601_2_peak_105	Chr01:38393494-38393906	413	38393777	78	35.6841	5.85808	32.1849	Zj01G023910	KAF3454024.1 hypothetical protein FNV43_RR04469 [Rhamnella rubrinervis]
Merged-Chr03-21651865-2	Chr03:21651663-21652066	Distal Intergenic	-31440	Zj03G017550.1	Zj04G0125601_1_peakname|Zj04G0125601_2_peakname	2	21651798	404	66	27.8643	5.28826	24.4276	Zj04G0125601_1_peak_204	Chr03:21651686-21652046	361	21651857	66	28.9722	5.47559	25.4955	Zj04G0125601_2_peak_248	Chr03:21651663-21652066	404	21651739	65	26.7564	5.10092	23.3596	Zj03G017550	XP_015877325.2 L-type lectin-domain containing receptor kinase VIII.2-like [Ziziphus jujuba var. spinosa]
Merged-Chr03-24836678-1	Chr03:24836533-24836824	Distal Intergenic	4214	Zj03G019980.1	Zj04G0125601_2_peakname	1	24836698	292	55	23.8929	5.27328	20.5371		NA	NA	NA	NA	NA	NA	NA	Zj04G0125601_2_peak_253	Chr03:24836533-24836824	292	24836698	55	23.8929	5.27328	20.5371	Zj03G019980	XP_015877675.2 uncharacterized protein LOC107414092 [Ziziphus jujuba var. spinosa]
Merged-Chr01-40149846-2	Chr01:40149695-40150004	Distal Intergenic	-8904	Zj01G025970.1	Zj04G0125601_1_peakname|Zj04G0125601_2_peakname	2	40149838	310	57	24.5453	5.25187	21.1548	Zj04G0125601_1_peak_95	Chr01:40149695-40150004	310	40149832	56	23.931	5.19613	20.5244	Zj04G0125601_2_peak_108	Chr01:40149713-40149975	263	40149843	58	25.1597	5.30761	21.7853	Zj01G025970	XP_015902366.1 ethylene-responsive transcription factor RAP2-12-like [Ziziphus jujuba var. spinosa]
Merged-Chr07-34876341-2	Chr07:34876189-34876507	Distal Intergenic	10345	Zj07G017760.1	Zj04G0125601_1_peakname|Zj04G0125601_2_peakname	2	34876322	319	62	26.0079	5.18576	22.601	Zj04G0125601_1_peak_510	Chr07:34876189-34876507	319	34876355	67	30.79	5.77365	27.2888	Zj04G0125601_2_peak_597	Chr07:34876190-34876481	292	34876288	56	21.2257	4.59788	17.9131	Zj07G017760	XP_048329016.1 DNA replication licensing factor MCM3 homolog 3-like [Ziziphus jujuba var. spinosa]
Merged-Chr10-24586985-2	Chr10:24586829-24587138	Intron (Zj10G017020.1/Zj10G017020, intron 1 of 1)	161	Zj10G017020.1	Zj04G0125601_1_peakname|Zj04G0125601_2_peakname	2	24586972	310	55	23.608	5.18532	20.2366	Zj04G0125601_1_peak_703	Chr10:24586847-24587127	281	24587044	50	20.0552	4.7823	16.7151	Zj04G0125601_2_peak_822	Chr10:24586829-24587138	310	24586901	60	27.1609	5.58833	23.7581	Zj10G017020	XP_015898256.2 uncharacterized protein LOC107431778 [Ziziphus jujuba var. spinosa]
Merged-Chr02-16068770-2	Chr02:16068604-16068912	Distal Intergenic	-7000	Zj02G010200.1	Zj04G0125601_1_peakname|Zj04G0125601_2_peakname	2	16068756	309	62	27.0125	5.1732	23.6228	Zj04G0125601_1_peak_142	Chr02:16068666-16068900	235	16068759	47	15.5221	3.94307	12.2695	Zj04G0125601_2_peak_167	Chr02:16068604-16068912	309	16068754	78	38.5028	6.40333	34.9762	Zj02G010200	XP_048325230.1 pentatricopeptide repeat-containing protein At2g28050 [Ziziphus jujuba var. spinosa]
Merged-Chr03-10577318-2	Chr03:10577147-10577493	Downstream (2-3kb)	-2457	Zj03G011500.1	Zj04G0125601_1_peakname|Zj04G0125601_2_peakname	2	10577298	347	54	22.906	5.16468	19.5414	Zj04G0125601_1_peak_182	Chr03:10577156-10577493	338	10577334	51	21.1448	4.9619	17.7833	Zj04G0125601_2_peak_214	Chr03:10577147-10577479	333	10577263	56	24.6671	5.36745	21.2995	Zj03G011500	XP_015876470.1 RING-H2 finger protein ATL70-like [Ziziphus jujuba var. spinosa]
Merged-Chr04-24377872-2	Chr04:24377704-24378055	Intron (Zj04G011750.1/Zj04G011750, intron 1 of 1)	160	Zj04G011750.1	Zj04G0125601_1_peakname|Zj04G0125601_2_peakname	2	24377860	352	60	25.2783	5.16372	21.8781	Zj04G0125601_1_peak_278	Chr04:24377704-24378000	297	24377846	57	23.0774	4.92441	19.6834	Zj04G0125601_2_peak_326	Chr04:24377730-24378055	326	24377873	63	27.4792	5.40303	24.0728	Zj04G011750	NA
Merged-Chr01-21901117-2	Chr01:21900965-21901275	Distal Intergenic	-11856	Zj01G015850.1	Zj04G0125601_1_peakname|Zj04G0125601_2_peakname	2	21901084	311	58	24.5169	5.16268	21.1268	Zj04G0125601_1_peak_56	Chr01:21900965-21901275	311	21901081	57	23.9042	5.10747	20.498	Zj04G0125601_2_peak_63	Chr01:21900965-21901265	301	21901086	59	25.1295	5.2179	21.7556	Zj01G015850	XP_015889259.2 coatomer subunit delta-like [Ziziphus jujuba var. spinosa]
Merged-Chr06-25856828-2	Chr06:25856640-25857016	Distal Intergenic	-4066	Zj06G017980.1	Zj04G0125601_1_peakname|Zj04G0125601_2_peakname	2	25856856	377	73	30.2172	5.16097	26.766	Zj04G0125601_1_peak_427	Chr06:25856662-25857016	355	25856911	64	22.0385	4.26888	18.6616	Zj04G0125601_2_peak_509	Chr06:25856640-25856995	356	25856801	82	38.3958	6.05306	34.8703	Zj06G017980	XP_015886261.2 GRAS family protein RAM1-like [Ziziphus jujuba var. spinosa]
Merged-Chr10-9985748-2	Chr10:9985480-9985986	Exon (Zj10G006830.1/Zj10G006830, exon 5 of 5)	-3408	Zj10G006840.1	Zj04G0125601_1_peakname|Zj04G0125601_2_peakname	2	9985787	507	56	23.8339	5.15376	20.4677	Zj04G0125601_1_peak_660	Chr10:9985594-9985935	342	9985789	47	17.5393	4.41181	14.2449	Zj04G0125601_2_peak_772	Chr10:9985480-9985986	507	9985785	64	30.1284	5.89571	26.6905	Zj10G006840	XP_048318577.1 SNF1-related protein kinase regulatory subunit gamma-1-like [Ziziphus jujuba var. spinosa]
Merged-Chr07-32150544-2	Chr07:32150378-32150708	Promoter (<=1kb)	-144	Zj07G015960.1	Zj04G0125601_1_peakname|Zj04G0125601_2_peakname	2	32150560	331	58	24.6407	5.14858	21.248	Zj04G0125601_1_peak_503	Chr07:32150401-32150689	289	32150534	57	23.4244	5.00068	20.0243	Zj04G0125601_2_peak_592	Chr07:32150378-32150708	331	32150586	60	25.8569	5.29647	22.4718	Zj07G015960	XP_015888576.1 methylenetetrahydrofolate reductase 2-like [Ziziphus jujuba var. spinosa]
Merged-Chr10-925525-2	Chr10:925329-925745	Intron (Zj10G000440.1/Zj10G000440, intron 4 of 6)	2670	Zj10G000440.1	Zj04G0125601_1_peakname|Zj04G0125601_2_peakname	2	925456	417	74	30.71	5.13363	27.251	Zj04G0125601_1_peak_640	Chr10:925329-925689	361	925467	63	22.8658	4.47773	19.4749	Zj04G0125601_2_peak_753	Chr10:925340-925745	406	925445	86	38.5542	5.78953	35.0272	Zj10G000440	XP_048318975.1 transcription termination factor MTERF2, chloroplastic-like [Ziziphus jujuba var. spinosa]
Merged-Chr11-17745818-2	Chr11:17745661-17745979	Distal Intergenic	-3374	Zj11G009040.1	Zj04G0125601_1_peakname|Zj04G0125601_2_peakname	2	17745811	319	53	22.5101	5.11822	19.1505	Zj04G0125601_1_peak_731	Chr11:17745676-17745958	283	17745830	52	21.894	5.05732	18.5191	Zj04G0125601_2_peak_860	Chr11:17745661-17745979	319	17745792	54	23.1263	5.17912	19.782	Zj11G009040	XP_048320183.1 metallothionein-like protein type 2 [Ziziphus jujuba var. spinosa]
Merged-Chr10-16292551-2	Chr10:16292277-16292783	Downstream (2-3kb)	6849	Zj10G009910.2	Zj04G0125601_1_peakname|Zj04G0125601_2_peakname	2	16292534	507	58	24.3128	5.11468	20.9266	Zj04G0125601_1_peak_676	Chr10:16292277-16292783	507	16292570	60	26.0638	5.34207	22.626	Zj04G0125601_2_peak_794	Chr10:16292420-16292724	305	16292497	56	22.5618	4.88728	19.2272	Zj10G009910	XP_048318711.1 WPP domain-interacting tail-anchored protein 2 isoform X4 [Ziziphus jujuba var. spinosa]
Merged-Chr01-28293539-2	Chr01:28293371-28293680	Distal Intergenic	12682	Zj01G017400.1	Zj04G0125601_1_peakname|Zj04G0125601_2_peakname	2	28293558	310	53	22.4892	5.11057	19.1328	Zj04G0125601_1_peak_71	Chr01:28293428-28293680	253	28293558	51	21.136	4.95978	17.7767	Zj04G0125601_2_peak_81	Chr01:28293371-28293677	307	28293558	55	23.8424	5.26136	20.4888	Zj01G017400	XP_015892296.2 disease resistance protein At4g27190-like [Ziziphus jujuba var. spinosa]
Merged-Chr04-29241552-2	Chr04:29241368-29241750	Promoter (<=1kb)	-275	Zj04G016150.1	Zj04G0125601_1_peakname|Zj04G0125601_2_peakname	2	29241615	383	62	26.1428	5.0985	22.7449	Zj04G0125601_1_peak_282	Chr04:29241374-29241716	343	29241600	53	19.2329	4.37463	15.9078	Zj04G0125601_2_peak_336	Chr04:29241368-29241750	383	29241630	72	33.0527	5.82238	29.582	Zj04G016150	XP_024928252.2 phosphate transporter PHO1 homolog 9 isoform X1 [Ziziphus jujuba var. spinosa]
Merged-Chr12-21714218-2	Chr12:21714025-21714391	Distal Intergenic	7656	Zj12G018800.1	Zj04G0125601_1_peakname|Zj04G0125601_2_peakname	2	21714168	367	72	29.4734	5.09284	26.0172	Zj04G0125601_1_peak_811	Chr12:21714025-21714391	367	21714169	77	32.9151	5.42316	29.3897	Zj04G0125601_2_peak_965	Chr12:21714065-21714391	327	21714167	68	26.0318	4.76251	22.6447	Zj12G018800	XP_048321498.1 uncharacterized protein LOC107415100 isoform X1 [Ziziphus jujuba var. spinosa]
Merged-Chr12-17193846-2	Chr12:17193659-17194031	Distal Intergenic	-22997	Zj12G015920.1	Zj04G0125601_1_peakname|Zj04G0125601_2_peakname	2	17193885	373	80	32.4923	5.08207	29.0101	Zj04G0125601_1_peak_791	Chr12:17193683-17194014	332	17193882	70	25.4065	4.53454	21.9783	Zj04G0125601_2_peak_938	Chr12:17193659-17194031	373	17193888	91	39.5781	5.62961	36.042	Zj12G015920	XP_015902056.1 uncharacterized protein LOC107435029 isoform X2 [Ziziphus jujuba var. spinosa]
Merged-Chr01-3025862-2	Chr01:3025689-3026020	Distal Intergenic	-9298	Zj01G002880.1	Zj04G0125601_1_peakname|Zj04G0125601_2_peakname	2	3025901	332	52	22.1979	5.06863	18.8478	Zj04G0125601_1_peak_10	Chr01:3025723-3026017	295	3025908	48	18.947	4.67564	15.6259	Zj04G0125601_2_peak_13	Chr01:3025689-3026020	332	3025894	57	25.4489	5.46162	22.0697	Zj01G002880	XP_015873132.2 3-isopropylmalate dehydratase large subunit, chloroplastic-like isoform X1 [Ziziphus jujuba var. spinosa]
Merged-Chr04-16876306-2	Chr04:16876052-16876602	Distal Intergenic	-10735	Zj04G009510.1	Zj04G0125601_1_peakname|Zj04G0125601_2_peakname	2	16876279	551	64	26.4054	5.0591	22.9901	Zj04G0125601_1_peak_257	Chr04:16876063-16876507	445	16876241	61	23.9728	4.8227	20.5656	Zj04G0125601_2_peak_304	Chr04:16876052-16876602	551	16876317	68	28.838	5.29549	25.4146	Zj04G009510	XP_015881303.1 LON peptidase N-terminal domain and RING finger protein 1 isoform X1 [Ziziphus jujuba var. spinosa]
Merged-Chr03-17444087-2	Chr03:17443916-17444277	Distal Intergenic	14757	Zj03G016550.1	Zj04G0125601_1_peakname|Zj04G0125601_2_peakname	2	17444068	362	62	26.4012	5.05711	23.0251	Zj04G0125601_1_peak_191	Chr03:17443920-17444235	316	17444020	48	14.3375	3.62907	11.1114	Zj04G0125601_2_peak_229	Chr03:17443916-17444277	362	17444115	77	38.4649	6.48515	34.9387	Zj03G016550	XP_015877131.3 putative serine/threonine-protein kinase [Ziziphus jujuba var. spinosa]
Merged-Chr10-6952907-2	Chr10:6952692-6953117	Distal Intergenic	10331	Zj10G005750.1	Zj04G0125601_1_peakname|Zj04G0125601_2_peakname	2	6952867	426	70	28.0283	5.04006	24.5908	Zj04G0125601_1_peak_654	Chr10:6952712-6953109	398	6952889	69	26.1948	4.7312	22.755	Zj04G0125601_2_peak_766	Chr10:6952692-6953117	426	6952845	70	29.8618	5.34891	26.4266	Zj10G005750	NA
Merged-Chr07-624890-2	Chr07:624731-625041	Distal Intergenic	20629	Zj07G000200.1	Zj04G0125601_1_peakname|Zj04G0125601_2_peakname	2	624900	311	60	24.7386	5.03932	21.348	Zj04G0125601_1_peak_447	Chr07:624762-625027	266	624913	55	21.6206	4.75477	18.2511	Zj04G0125601_2_peak_529	Chr07:624731-625041	311	624888	65	27.8566	5.32386	24.4448	Zj07G000200	NA
Merged-Chr10-1823134-2	Chr10:1822963-1823315	Promoter (1-2kb)	-1006	Zj10G001010.1	Zj04G0125601_1_peakname|Zj04G0125601_2_peakname	2	1823166	353	71	28.8349	5.03528	25.3968	Zj04G0125601_1_peak_645	Chr10:1822963-1823290	328	1823155	61	22.0896	4.44981	18.7116	Zj04G0125601_2_peak_758	Chr10:1822970-1823315	346	1823177	81	35.5803	5.62076	32.082	Zj10G001010	XP_048318186.1 receptor-like protein kinase [Ziziphus jujuba var. spinosa]
Merged-Chr05-31534904-2	Chr05:31534704-31535081	Distal Intergenic	184751	Zj05G017230.1	Zj04G0125601_1_peakname|Zj04G0125601_2_peakname	2	31534950	378	61	24.9933	5.03328	21.5961	Zj04G0125601_1_peak_362	Chr05:31534704-31535081	378	31534970	61	25.1721	5.07068	21.7469	Zj04G0125601_2_peak_436	Chr05:31534756-31535076	321	31534929	61	24.8146	4.99587	21.4452	Zj05G017230	XP_015865701.2 plastid division protein CDP1, chloroplastic [Ziziphus jujuba var. spinosa]
Merged-Chr10-23636639-2	Chr10:23636433-23636838	Distal Intergenic	-4956	Zj10G015990.1	Zj04G0125601_1_peakname|Zj04G0125601_2_peakname	2	23636586	406	52	21.803	5.02054	18.4593	Zj04G0125601_1_peak_701	Chr10:23636457-23636838	382	23636594	48	18.9389	4.67364	15.6191	Zj04G0125601_2_peak_820	Chr10:23636433-23636831	399	23636577	56	24.6671	5.36745	21.2995	Zj10G015990	XP_015895975.1 disease resistance protein RPP2B-like isoform X1 [Ziziphus jujuba var. spinosa]
Merged-Chr09-25273811-2	Chr09:25273614-25273976	Distal Intergenic	21350	Zj09G019960.1	Zj04G0125601_1_peakname|Zj04G0125601_2_peakname	2	25273805	363	56	23.6766	4.99536	20.3386	Zj04G0125601_1_peak_631	Chr09:25273718-25273939	222	25273834	41	12.9011	3.70157	9.7104	Zj04G0125601_2_peak_741	Chr09:25273614-25273976	363	25273776	70	34.4521	6.28916	30.9668	Zj09G019960	NA
Merged-Chr06-6790434-2	Chr06:6790254-6790631	Exon (Zj06G007390.1/Zj06G007390, exon 1 of 3)	421	Zj06G007390.1	Zj04G0125601_1_peakname|Zj04G0125601_2_peakname	2	6790442	378	57	23.362	4.98708	19.9895	Zj04G0125601_1_peak_392	Chr06:6790272-6790631	360	6790485	57	23.6005	5.0397	20.198	Zj04G0125601_2_peak_470	Chr06:6790254-6790580	327	6790400	57	23.1234	4.93446	19.781	Zj06G007390	XP_024930686.1 brassinosteroid-related acyltransferase 1 isoform X1 [Ziziphus jujuba var. spinosa]
Merged-Chr01-17320206-2	Chr01:17320067-17320350	Intron (Zj01G013940.1/Zj01G013940, intron 1 of 2)	753	Zj01G013940.2	Zj04G0125601_1_peakname|Zj04G0125601_2_peakname	2	17320217	284	52	21.3951	4.9776	18.0538	Zj04G0125601_1_peak_47	Chr01:17320067-17320350	284	17320229	53	22.6512	5.15274	19.2634	Zj04G0125601_2_peak_51	Chr01:17320075-17320334	260	17320205	50	20.139	4.80245	16.8441	Zj01G013940	XP_015882341.2 putative cysteine-rich receptor-like protein kinase 9 isoform X2 [Ziziphus jujuba var. spinosa]
Merged-Chr05-16139766-2	Chr05:16139523-16139980	Distal Intergenic	11210	Zj05G010460.1	Zj04G0125601_1_peakname|Zj04G0125601_2_peakname	2	16139688	458	52	21.6996	4.96895	18.3542	Zj04G0125601_1_peak_333	Chr05:16139596-16139980	385	16139703	53	21.7827	4.94712	18.4109	Zj04G0125601_2_peak_400	Chr05:16139523-16139967	445	16139674	52	21.6166	4.99079	18.2974	Zj05G010460	XP_024929146.2 probable LRR receptor-like serine/threonine-protein kinase At3g47570 isoform X3 [Ziziphus jujuba var. spinosa]
Merged-Chr10-16317243-2	Chr10:16316975-16317508	Distal Intergenic	-6909	Zj10G009920.1	Zj04G0125601_1_peakname|Zj04G0125601_2_peakname	2	16317350	534	58	23.9051	4.96579	20.5391	Zj04G0125601_1_peak_677	Chr10:16317005-16317487	483	16317342	49	17.435	4.24533	14.1445	Zj04G0125601_2_peak_795	Chr10:16316975-16317508	534	16317359	67	30.3753	5.68624	26.9337	Zj10G009920	NA
Merged-Chr09-25692158-2	Chr09:25691987-25692331	Exon (Zj09G020290.1/Zj09G020290, exon 1 of 3)	121	Zj09G020290.1	Zj04G0125601_1_peakname|Zj04G0125601_2_peakname	2	25692128	345	54	22.5403	4.96351	19.189	Zj04G0125601_1_peak_633	Chr09:25692030-25692286	257	25692158	48	17.7785	4.39488	14.4804	Zj04G0125601_2_peak_744	Chr09:25691987-25692331	345	25692099	61	27.302	5.53214	23.8976	Zj09G020290	XP_024933293.2 uncharacterized PE-PGRS family protein PE_PGRS54-like [Ziziphus jujuba var. spinosa]
Merged-Chr06-11228565-2	Chr06:11228359-11228755	Promoter (1-2kb)	-1695	Zj06G012320.1	Zj04G0125601_1_peakname|Zj04G0125601_2_peakname	2	11228565	397	60	24.9666	4.96259	21.6041	Zj04G0125601_1_peak_403	Chr06:11228397-11228750	354	11228616	49	14.3885	3.58856	11.1616	Zj04G0125601_2_peak_479	Chr06:11228359-11228755	397	11228514	72	35.5446	6.33662	32.0466	Zj06G012320	XP_024930245.1 probable beta-D-xylosidase 7 isoform X2 [Ziziphus jujuba var. spinosa]
Merged-Chr02-10524479-2	Chr02:10524307-10524647	Distal Intergenic	-18129	Zj02G008660.1	Zj04G0125601_1_peakname|Zj04G0125601_2_peakname	2	10524508	341	58	23.8379	4.95382	20.4704	Zj04G0125601_1_peak_127	Chr02:10524326-10524637	312	10524521	53	18.0846	4.1313	14.7818	Zj04G0125601_2_peak_148	Chr02:10524307-10524647	341	10524495	64	29.5912	5.77633	26.159	Zj02G008660	XP_015901775.2 calcium-transporting ATPase 1, endoplasmic reticulum-type-like [Ziziphus jujuba var. spinosa]
Merged-Chr06-20799538-2	Chr06:20799360-20799726	Distal Intergenic	62075	Zj06G016690.1	Zj04G0125601_1_peakname|Zj04G0125601_2_peakname	2	20799554	367	76	29.9477	4.95067	26.4908	Zj04G0125601_1_peak_416	Chr06:20799363-20799726	364	20799640	70	25.4065	4.53454	21.9783	Zj04G0125601_2_peak_495	Chr06:20799360-20799704	345	20799469	82	34.4889	5.3668	31.0034	Zj06G016690	XP_015886044.2 rhamnogalacturonate lyase-like [Ziziphus jujuba var. spinosa]
Merged-Chr05-12106149-2	Chr05:12105920-12106343	Distal Intergenic	-4148	Zj05G008380.1	Zj04G0125601_1_peakname|Zj04G0125601_2_peakname	2	12106193	424	51	21.3899	4.92299	18.069	Zj04G0125601_1_peak_321	Chr05:12105992-12106343	352	12106295	41	14.1317	4.00769	10.911	Zj04G0125601_2_peak_388	Chr05:12105920-12106342	423	12106091	61	28.6482	5.83828	25.2269	Zj05G008380	XP_015867443.1 23 kDa jasmonate-induced protein-like isoform X2 [Ziziphus jujuba var. spinosa]
Merged-Chr05-25267609-2	Chr05:25267420-25267767	Intron (Zj05G013740.1/Zj05G013740, intron 1 of 7)	350	Zj05G013740.2	Zj04G0125601_1_peakname|Zj04G0125601_2_peakname	2	25267562	348	60	23.9289	4.91628	20.5476	Zj04G0125601_1_peak_354	Chr05:25267420-25267767	348	25267565	57	22.2736	4.75069	18.8923	Zj04G0125601_2_peak_424	Chr05:25267489-25267763	275	25267559	62	25.5842	5.08186	22.2029	Zj05G013740	XP_015883472.2 uncharacterized protein LOC107419243 [Ziziphus jujuba var. spinosa]
Merged-Chr12-10854456-2	Chr12:10854286-10854613	Downstream (2-3kb)	-3280	Zj12G012560.1	Zj04G0125601_1_peakname|Zj04G0125601_2_peakname	2	10854455	328	54	22.115	4.91524	18.7792	Zj04G0125601_1_peak_779	Chr12:10854325-10854602	278	10854448	45	15.4462	4.0541	12.1971	Zj04G0125601_2_peak_923	Chr12:10854286-10854613	328	10854462	62	28.7838	5.77637	25.3612	Zj12G012560	XP_015899429.2 UDP-glucosyltransferase 29-like [Ziziphus jujuba var. spinosa]
Merged-Chr11-11941376-2	Chr11:11941178-11941567	Distal Intergenic	60878	Zj11G006210.1	Zj04G0125601_1_peakname|Zj04G0125601_2_peakname	2	11941373	390	56	22.9165	4.89956	19.5661	Zj04G0125601_1_peak_724	Chr11:11941195-11941565	371	11941368	47	16.4634	4.15781	13.1916	Zj04G0125601_2_peak_851	Chr11:11941178-11941567	390	11941378	65	29.3696	5.64132	25.9406	Zj11G006210	XP_015896573.1 ethylene-responsive transcription factor ERF038 [Ziziphus jujuba var. spinosa]
Merged-Chr09-9935038-2	Chr09:9934886-9935202	Intron (Zj09G010850.1/Zj09G010850, intron 4 of 7)	1439	Zj09G010850.1	Zj04G0125601_1_peakname|Zj04G0125601_2_peakname	2	9935032	317	62	24.8553	4.8874	21.4727	Zj04G0125601_1_peak_599	Chr09:9934887-9935178	292	9935010	54	18.9414	4.24852	15.6215	Zj04G0125601_2_peak_707	Chr09:9934886-9935202	317	9935054	70	30.7692	5.52628	27.3239	Zj09G010850	XP_015867022.2 HVA22-like protein k [Ziziphus jujuba var. spinosa]
Merged-Chr11-14767588-2	Chr11:14767392-14767767	Distal Intergenic	-27767	Zj11G007050.1	Zj04G0125601_1_peakname|Zj04G0125601_2_peakname	2	14767598	376	50	20.9126	4.87653	17.5941	Zj04G0125601_1_peak_730	Chr11:14767445-14767748	304	14767606	42	14.791	4.10311	11.5549	Zj04G0125601_2_peak_857	Chr11:14767392-14767767	376	14767591	59	27.0343	5.64995	23.6333	Zj11G007050	XP_015896688.2 light-harvesting complex-like protein 3 isotype 1, chloroplastic [Ziziphus jujuba var. spinosa]
Merged-Chr06-26215914-2	Chr06:26215745-26216078	Exon (Zj06G018220.1/Zj06G018220, exon 1 of 2)	2345	Zj06G018220.1	Zj04G0125601_1_peakname|Zj04G0125601_2_peakname	2	26215904	334	56	22.5779	4.853	19.2175	Zj04G0125601_1_peak_428	Chr06:26215745-26216077	333	26215833	56	22.3954	4.8506	19.0122	Zj04G0125601_2_peak_510	Chr06:26215759-26216078	320	26215974	57	22.7604	4.85541	19.4228	Zj06G018220	XP_015886081.2 putative disease resistance RPP13-like protein 1 [Ziziphus jujuba var. spinosa]
Merged-Chr11-14203398-2	Chr11:14203207-14203570	Distal Intergenic	20764	Zj11G006870.1	Zj04G0125601_1_peakname|Zj04G0125601_2_peakname	2	14203364	364	56	22.7238	4.84036	19.3718	Zj04G0125601_1_peak_729	Chr11:14203265-14203553	289	14203362	49	17.435	4.24533	14.1445	Zj04G0125601_2_peak_856	Chr11:14203207-14203570	364	14203365	64	28.0127	5.43538	24.5992	Zj11G006870	XP_048319986.1 histone-lysine N-methyltransferase, H3 lysine-9 specific SUVH6-like [Ziziphus jujuba var. spinosa]
Merged-Chr08-17455032-2	Chr08:17454897-17455168	5' UTR	450	Zj08G017040.8	Zj04G0125601_1_peakname|Zj04G0125601_2_peakname	2	17455021	272	50	20.3185	4.83635	16.9967	Zj04G0125601_1_peak_563	Chr08:17454906-17455168	263	17455049	53	22.6512	5.15274	19.2634	Zj04G0125601_2_peak_658	Chr08:17454897-17455160	264	17454993	47	17.9858	4.51996	14.7301	Zj08G017040	XP_048335314.1 auxin response factor 1 [Ziziphus jujuba var. spinosa]
Merged-Chr05-21495112-2	Chr05:21494956-21495269	Distal Intergenic	-43453	Zj05G012000.1	Zj04G0125601_1_peakname|Zj04G0125601_2_peakname	2	21495116	314	54	21.6371	4.83424	18.2932	Zj04G0125601_1_peak_349	Chr05:21494963-21495269	307	21495114	54	21.7791	4.86638	18.4074	Zj04G0125601_2_peak_420	Chr05:21494956-21495261	306	21495117	54	21.4952	4.8021	18.179	Zj05G012000	XP_015883268.2 trans-resveratrol di-O-methyltransferase-like [Ziziphus jujuba var. spinosa]
Merged-Chr03-31952740-2	Chr03:31952524-31952932	Promoter (<=1kb)	-322	Zj03G026950.1	Zj04G0125601_1_peakname|Zj04G0125601_2_peakname	2	31952732	409	56	23.2473	4.82852	19.9141	Zj04G0125601_1_peak_222	Chr03:31952616-31952888	273	31952767	42	12.8713	3.63423	9.68122	Zj04G0125601_2_peak_263	Chr03:31952524-31952932	409	31952696	71	33.6232	6.02281	30.1469	Zj03G026950	XP_015878556.2 anthocyanidin 3-O-glucosyltransferase UFGT-like [Ziziphus jujuba var. spinosa]
Merged-Chr06-31867393-2	Chr06:31867235-31867534	Distal Intergenic	2938	Zj06G022030.1	Zj04G0125601_1_peakname|Zj04G0125601_2_peakname	2	31867384	300	63	24.8794	4.82268	21.5022	Zj04G0125601_1_peak_444	Chr06:31867275-31867531	257	31867458	55	17.4876	3.89856	14.1957	Zj04G0125601_2_peak_525	Chr06:31867235-31867534	300	31867311	71	32.2712	5.7468	28.8087	Zj06G022030	XP_015866074.2 very-long-chain aldehyde decarbonylase CER1-like [Ziziphus jujuba var. spinosa]
Merged-Chr01-43716837-2	Chr01:43716655-43717008	Intron (Zj01G028890.1/Zj01G028890, intron 8 of 22)	3106	Zj01G028890.2	Zj04G0125601_1_peakname|Zj04G0125601_2_peakname	2	43716861	354	56	22.4551	4.81248	19.1077	Zj04G0125601_1_peak_99	Chr01:43716685-43717003	319	43716877	48	16.8495	4.1794	13.5686	Zj04G0125601_2_peak_114	Chr01:43716655-43717008	354	43716845	64	28.0608	5.44556	24.6468	Zj01G028890	XP_048323260.1 ABC transporter G family member 29-like [Ziziphus jujuba var. spinosa]
Merged-Chr05-20508924-2	Chr05:20508776-20509075	Distal Intergenic	-196245	Zj05G011800.1	Zj04G0125601_1_peakname|Zj04G0125601_2_peakname	2	20508934	300	58	22.7685	4.81054	19.4085	Zj04G0125601_1_peak_345	Chr05:20508787-20509058	272	20508944	54	20.1494	4.50497	16.8067	Zj04G0125601_2_peak_414	Chr05:20508776-20509075	300	20508924	61	25.3875	5.1161	22.0103	Zj05G011800	XP_024461466.1 uncharacterized protein LOC112328239 [Populus trichocarpa]
Merged-Chr10-7508611-2	Chr10:7508426-7508787	Distal Intergenic	-27518	Zj10G005950.1	Zj04G0125601_1_peakname|Zj04G0125601_2_peakname	2	7508608	362	90	33.9887	4.80692	30.482	Zj04G0125601_1_peak_655	Chr10:7508454-7508779	326	7508585	85	29.9732	4.5011	26.4818	Zj04G0125601_2_peak_767	Chr10:7508426-7508787	362	7508632	96	38.0042	5.11273	34.4821	Zj10G005950	KAE8675792.1 tetratricopeptide repeat protein 7A-like [Hibiscus syriacus]
Merged-Chr10-23135643-2	Chr10:23135478-23135823	Distal Intergenic	650	Zj10G015690.1	Zj04G0125601_1_peakname|Zj04G0125601_2_peakname	2	23135602	346	63	25.1567	4.7897	21.7889	Zj04G0125601_1_peak_699	Chr10:23135497-23135776	280	23135589	49	14.9423	3.70314	11.7021	Zj04G0125601_2_peak_818	Chr10:23135478-23135823	346	23135615	77	35.3711	5.87627	31.8757	Zj10G015690	KAH7516694.1 hypothetical protein FEM48_Zijuj10G0162300 [Ziziphus jujuba var. spinosa]
Merged-Chr09-17085927-2	Chr09:17085756-17086107	Distal Intergenic	-3011	Zj09G014830.1	Zj04G0125601_1_peakname|Zj04G0125601_2_peakname	2	17085868	352	63	24.5128	4.78956	21.124	Zj04G0125601_1_peak_614	Chr09:17085771-17086107	337	17085861	66	26.4058	4.9622	22.9636	Zj04G0125601_2_peak_723	Chr09:17085756-17086076	321	17085874	60	22.6198	4.61693	19.2843	Zj09G014830	XP_015892984.2 mogroside IE synthase-like [Ziziphus jujuba var. spinosa]
Merged-Chr03-30165756-2	Chr03:30165553-30165988	Distal Intergenic	4620	Zj03G024800.1	Zj04G0125601_1_peakname|Zj04G0125601_2_peakname	2	30165834	436	61	23.8092	4.78892	20.4298	Zj04G0125601_1_peak_219	Chr03:30165569-30165988	420	30165819	59	23.024	4.76704	19.6306	Zj04G0125601_2_peak_260	Chr03:30165553-30165916	364	30165850	63	24.5944	4.81081	21.2291	Zj03G024800	XP_015878202.2 vesicle transport protein SFT2B [Ziziphus jujuba var. spinosa]
Merged-Chr08-27311302-2	Chr08:27311131-27311461	Distal Intergenic	-4689	Zj08G020640.1	Zj04G0125601_1_peakname|Zj04G0125601_2_peakname	2	27311308	331	58	22.6272	4.74745	19.2766	Zj04G0125601_1_peak_574	Chr08:27311171-27311461	291	27311343	50	17.3978	4.17104	14.1084	Zj04G0125601_2_peak_668	Chr08:27311131-27311447	317	27311273	65	27.8566	5.32386	24.4448	Zj08G020640	XP_015891158.2 pentatricopeptide repeat-containing protein At2g13420, mitochondrial-like [Ziziphus jujuba var. spinosa]
Merged-Chr07-17935906-2	Chr07:17935733-17936070	Distal Intergenic	-8555	Zj07G008000.1	Zj04G0125601_1_peakname|Zj04G0125601_2_peakname	2	17935875	338	49	19.6643	4.74281	16.357	Zj04G0125601_1_peak_482	Chr07:17935733-17936070	338	17935864	54	23.4164	5.24816	20.0164	Zj04G0125601_2_peak_566	Chr07:17935791-17936033	243	17935886	44	15.9123	4.23746	12.6975	Zj07G008000	XP_015867634.1 S-protein homolog 5-like [Ziziphus jujuba var. spinosa]
Merged-Chr08-25888224-2	Chr08:25888101-25888352	Distal Intergenic	22577	Zj08G020130.1	Zj04G0125601_1_peakname|Zj04G0125601_2_peakname	2	25888178	252	49	19.7291	4.73528	16.4272	Zj04G0125601_1_peak_570	Chr08:25888112-25888332	221	25888164	42	14.791	4.10311	11.5549	Zj04G0125601_2_peak_664	Chr08:25888101-25888352	252	25888191	56	24.6671	5.36745	21.2995	Zj08G020130	XP_015891146.2 ferric reduction oxidase 7, chloroplastic-like [Ziziphus jujuba var. spinosa]
Merged-Chr08-29191202-2	Chr08:29191041-29191368	Distal Intergenic	-25458	Zj08G021470.1	Zj04G0125601_1_peakname|Zj04G0125601_2_peakname	2	29191178	328	67	25.7792	4.72083	22.3868	Zj04G0125601_1_peak_578	Chr08:29191084-29191318	235	29191184	57	18.8639	4.05795	15.5453	Zj04G0125601_2_peak_673	Chr08:29191041-29191368	328	29191173	77	32.6945	5.38371	29.2284	Zj08G021470	XP_015892791.2 pentatricopeptide repeat-containing protein At1g14470 [Ziziphus jujuba var. spinosa]
Merged-Chr09-25943974-2	Chr09:25943805-25944135	Intron (Zj09G020400.1/Zj09G020400, intron 5 of 8)	2046	Zj09G020400.1	Zj04G0125601_1_peakname|Zj04G0125601_2_peakname	2	25944017	331	62	23.5969	4.71345	20.2206	Zj04G0125601_1_peak_634	Chr09:25943805-25944124	320	25944008	61	22.8189	4.59189	19.4286	Zj04G0125601_2_peak_745	Chr09:25943832-25944135	304	25944026	62	24.375	4.83501	21.0126	Zj09G020400	XP_015893596.2 glycine oxidase [Ziziphus jujuba var. spinosa]
Merged-Chr04-8551652-1	Chr04:8551531-8551773	Distal Intergenic	-2903	Zj04G005110.1	Zj04G0125601_2_peakname	1	8551644	243	49	19.4127	4.70829	16.13		NA	NA	NA	NA	NA	NA	NA	Zj04G0125601_2_peak_277	Chr04:8551531-8551773	243	8551644	49	19.4127	4.70829	16.13	Zj04G005110	XP_048322182.1 wall-associated receptor kinase-like 10 [Ziziphus jujuba var. spinosa]
Merged-Chr06-28911496-2	Chr06:28911301-28911709	Distal Intergenic	-2652	Zj06G019980.1	Zj04G0125601_1_peakname|Zj04G0125601_2_peakname	2	28911452	409	64	24.2105	4.64934	20.8371	Zj04G0125601_1_peak_436	Chr06:28911301-28911643	343	28911391	52	18.3102	4.24115	15.0012	Zj04G0125601_2_peak_515	Chr06:28911334-28911709	376	28911514	75	30.1107	5.05752	26.673	Zj06G019980	XP_015886429.2 WAT1-related protein At1g43650 [Ziziphus jujuba var. spinosa]
Merged-Chr12-14558887-2	Chr12:14558705-14559071	Distal Intergenic	5388	Zj12G015020.1	Zj04G0125601_1_peakname|Zj04G0125601_2_peakname	2	14558820	367	48	18.8696	4.64676	15.5744	Zj04G0125601_1_peak_784	Chr12:14558705-14559071	367	14558818	51	21.1448	4.9619	17.7833	Zj04G0125601_2_peak_929	Chr12:14558724-14559050	327	14558823	45	16.5943	4.33163	13.3655	Zj12G015020	XP_015899710.1 aquaporin PIP1-1 [Ziziphus jujuba var. spinosa]
Merged-Chr05-16748067-2	Chr05:16747785-16748345	Distal Intergenic	-44376	Zj05G010640.1	Zj04G0125601_1_peakname|Zj04G0125601_2_peakname	2	16748100	561	57	21.7918	4.64102	18.4481	Zj04G0125601_1_peak_335	Chr05:16747785-16748345	561	16748149	54	19.227	4.3083	15.9019	Zj04G0125601_2_peak_402	Chr05:16747910-16748228	319	16748051	60	24.3566	4.97374	20.9944	Zj05G010640	XP_048330141.1 ankyrin repeat-containing protein ITN1-like [Ziziphus jujuba var. spinosa]
Merged-Chr06-26613674-2	Chr06:26613477-26613875	Intron (Zj06G018460.1/Zj06G018460, intron 4 of 20)	4824	Zj06G018460.4	Zj04G0125601_1_peakname|Zj04G0125601_2_peakname	2	26613734	399	62	23.3468	4.63079	19.9743	Zj04G0125601_1_peak_429	Chr06:26613477-26613865	389	26613755	63	24.2337	4.74002	20.8219	Zj04G0125601_2_peak_512	Chr06:26613479-26613875	397	26613713	61	22.4598	4.52156	19.1267	Zj06G018460	XP_015896808.1 exocyst complex component SEC5A-like isoform X1 [Ziziphus jujuba var. spinosa]
Merged-Chr07-6221070-2	Chr07:6220859-6221282	Distal Intergenic	7124	Zj07G002130.1	Zj04G0125601_1_peakname|Zj04G0125601_2_peakname	2	6221132	424	63	23.7436	4.60582	20.3747	Zj04G0125601_1_peak_459	Chr07:6220878-6221263	386	6221105	54	18.7454	4.2078	15.4298	Zj04G0125601_2_peak_543	Chr07:6220859-6221282	424	6221158	72	28.7419	5.00385	25.3196	Zj07G002130	XP_015886873.2 FACT complex subunit SPT16-like [Ziziphus jujuba var. spinosa]
Merged-Chr05-30546961-2	Chr05:30546770-30547123	Distal Intergenic	-5488	Zj05G016840.1	Zj04G0125601_1_peakname|Zj04G0125601_2_peakname	2	30546978	354	66	24.3692	4.60559	20.9831	Zj04G0125601_1_peak_361	Chr05:30546770-30547107	338	30546968	68	27.0541	4.95221	23.6023	Zj04G0125601_2_peak_434	Chr05:30546846-30547123	278	30546987	63	21.6843	4.25897	18.3639	Zj05G016840	XP_015883754.2 uncharacterized protein LOC107419528 [Ziziphus jujuba var. spinosa]
Merged-Chr11-26406491-2	Chr11:26406335-26406630	Downstream (<1kb)	1860	Zj11G016850.1	Zj04G0125601_1_peakname|Zj04G0125601_2_peakname	2	26406478	296	48	18.614	4.60094	15.3276	Zj04G0125601_1_peak_752	Chr11:26406335-26406625	291	26406443	53	22.6512	5.15274	19.2634	Zj04G0125601_2_peak_887	Chr11:26406376-26406630	255	26406514	42	14.5768	4.04913	11.3917	Zj11G016850	XP_015897587.1 protein LURP-one-related 8 [Ziziphus jujuba var. spinosa]
Merged-Chr07-16057298-2	Chr07:16057169-16057424	Promoter (1-2kb)	-1099	Zj07G006460.1	Zj04G0125601_1_peakname|Zj04G0125601_2_peakname	2	16057260	256	48	18.4688	4.59654	15.1805	Zj04G0125601_1_peak_471	Chr07:16057181-16057419	239	16057256	46	17.525	4.48479	14.2309	Zj04G0125601_2_peak_556	Chr07:16057169-16057424	256	16057265	49	19.4127	4.70829	16.13	Zj07G006460	KAH7521747.1 hypothetical protein FEM48_Zijuj07G0065300 [Ziziphus jujuba var. spinosa]
Merged-Chr08-3027326-2	Chr08:3027156-3027476	Intron (Zj08G004000.1/Zj08G004000, intron 7 of 8)	3408	Zj08G003990.2	Zj04G0125601_1_peakname|Zj04G0125601_2_peakname	2	3027328	321	58	21.6914	4.59327	18.3453	Zj04G0125601_1_peak_522	Chr08:3027200-3027476	277	3027328	58	22.213	4.66778	18.8326	Zj04G0125601_2_peak_607	Chr08:3027156-3027473	318	3027329	57	21.1699	4.51876	17.8581	Zj08G003990	XP_015889378.1 probable WRKY transcription factor 53 [Ziziphus jujuba var. spinosa]
Merged-Chr05-15024096-2	Chr05:15023936-15024254	Promoter (<=1kb)	-635	Zj05G009880.1	Zj04G0125601_1_peakname|Zj04G0125601_2_peakname	2	15024112	319	54	20.5308	4.58821	17.2132	Zj04G0125601_1_peak_329	Chr05:15023942-15024254	313	15024107	47	16.1062	4.07552	12.8427	Zj04G0125601_2_peak_396	Chr05:15023936-15024252	317	15024116	60	24.9554	5.1009	21.5838	Zj05G009880	XP_015872401.2 uncharacterized protein LOC107409478 [Ziziphus jujuba var. spinosa]
Merged-Chr12-7896268-2	Chr12:7896100-7896436	Exon (Zj12G009850.1/Zj12G009850, exon 1 of 4)	128	Zj12G009850.1	Zj04G0125601_1_peakname|Zj04G0125601_2_peakname	2	7896280	337	50	18.9858	4.56736	15.6888	Zj04G0125601_1_peak_774	Chr12:7896100-7896436	337	7896295	49	18.769	4.55428	15.4527	Zj04G0125601_2_peak_918	Chr12:7896108-7896429	322	7896265	50	19.2027	4.58043	15.9249	Zj12G009850	XP_015899153.2 basic leucine zipper 61-like [Ziziphus jujuba var. spinosa]
Merged-Chr05-33111361-2	Chr05:33111208-33111519	Distal Intergenic	-7371	Zj05G017480.1	Zj04G0125601_1_peakname|Zj04G0125601_2_peakname	2	33111320	312	47	18.1923	4.5526	14.9114	Zj04G0125601_1_peak_365	Chr05:33111208-33111508	301	33111310	51	21.1448	4.9619	17.7833	Zj04G0125601_2_peak_440	Chr05:33111210-33111519	310	33111329	43	15.2397	4.14329	12.0394	Zj05G017480	NA
Merged-Chr01-17865797-2	Chr01:17865637-17865963	Intron (Zj01G014140.1/Zj01G014140, intron 3 of 4)	-1137	Zj01G014150.1	Zj04G0125601_1_peakname|Zj04G0125601_2_peakname	2	17865744	327	48	18.4555	4.54229	15.1716	Zj04G0125601_1_peak_50	Chr01:17865637-17865937	301	17865784	44	16.0725	4.27731	12.8101	Zj04G0125601_2_peak_55	Chr01:17865654-17865963	310	17865705	52	20.8385	4.80727	17.5332	Zj01G014150	XP_015885946.2 uncharacterized protein LOC107421254 [Ziziphus jujuba var. spinosa]
Merged-Chr05-16307861-2	Chr05:16307690-16308015	Intron (Zj05G010530.1/Zj05G010530, intron 2 of 2)	4495	Zj05G010530.1	Zj04G0125601_1_peakname|Zj04G0125601_2_peakname	2	16307858	326	50	19.1696	4.53534	15.8691	Zj04G0125601_1_peak_334	Chr05:16307728-16308015	288	16307875	50	18.9413	4.51965	15.6215	Zj04G0125601_2_peak_401	Chr05:16307690-16308013	324	16307840	51	19.3979	4.55103	16.1168	Zj05G010530	XP_015883028.1 protein DENND6A [Ziziphus jujuba var. spinosa]
Merged-Chr06-4947993-2	Chr06:4947795-4948202	Distal Intergenic	54527	Zj06G005270.1	Zj04G0125601_1_peakname|Zj04G0125601_2_peakname	2	4948065	408	49	18.7219	4.51746	15.433	Zj04G0125601_1_peak_389	Chr06:4947795-4948202	408	4948053	54	22.3329	4.99336	18.9507	Zj04G0125601_2_peak_468	Chr06:4947802-4948175	374	4948077	44	15.111	4.04155	11.9154	Zj06G005270	KAI3490043.1 hypothetical protein L1887_45809 [Cichorium endivia]
Merged-Chr07-32129388-2	Chr07:32129211-32129553	Distal Intergenic	4883	Zj07G015940.1	Zj04G0125601_1_peakname|Zj04G0125601_2_peakname	2	32129322	343	58	21.3305	4.51488	17.9908	Zj04G0125601_1_peak_502	Chr07:32129211-32129546	336	32129342	60	22.868	4.66683	19.4768	Zj04G0125601_2_peak_591	Chr07:32129242-32129553	312	32129302	55	19.7931	4.36294	16.5048	Zj07G015940	XP_015888552.2 uncharacterized protein LOC107423500 [Ziziphus jujuba var. spinosa]
Merged-Chr09-15390934-2	Chr09:15390766-15391088	Distal Intergenic	-48025	Zj09G014300.1	Zj04G0125601_1_peakname|Zj04G0125601_2_peakname	2	15390940	323	46	17.9848	4.49798	14.718	Zj04G0125601_1_peak_607	Chr09:15390799-15391086	288	15390996	39	12.8433	3.81685	9.65402	Zj04G0125601_2_peak_719	Chr09:15390766-15391088	323	15390884	54	23.1263	5.17912	19.782	Zj09G014300	XP_015892933.2 pathogenesis-related protein 1-like [Ziziphus jujuba var. spinosa]
Merged-Chr04-1223112-2	Chr04:1222965-1223264	Distal Intergenic	4021	Zj04G000650.1	Zj04G0125601_1_peakname|Zj04G0125601_2_peakname	2	1223150	300	60	22.4478	4.4979	19.1014	Zj04G0125601_1_peak_228	Chr04:1222965-1223255	291	1223153	51	16.7869	3.97828	13.5087	Zj04G0125601_2_peak_270	Chr04:1222967-1223264	298	1223148	70	28.1088	5.01752	24.6941	Zj04G000650	XP_015879654.2 probable leucine-rich repeat receptor-like protein kinase At1g35710 [Ziziphus jujuba var. spinosa]
Merged-Chr01-32918932-2	Chr01:32918780-32919095	Promoter (<=1kb)	-528	Zj01G019960.1	Zj04G0125601_1_peakname|Zj04G0125601_2_peakname	2	32918934	316	52	20.7274	4.49752	17.4504	Zj04G0125601_1_peak_78	Chr01:32918820-32919036	217	32918950	36	9.47283	3.14155	6.37846	Zj04G0125601_2_peak_91	Chr01:32918780-32919095	316	32918917	69	31.982	5.85349	28.5224	Zj01G019960	XP_015901812.2 protein NRT1/ PTR FAMILY 6.2-like [Ziziphus jujuba var. spinosa]
Merged-Chr06-6430204-2	Chr06:6430023-6430350	Promoter (<=1kb)	-145	Zj06G006960.1	Zj04G0125601_1_peakname|Zj04G0125601_2_peakname	2	6430179	328	50	19.0242	4.48954	15.7302	Zj04G0125601_1_peak_391	Chr06:6430023-6430347	325	6430148	47	16.1062	4.07552	12.8427	Zj04G0125601_2_peak_469	Chr06:6430097-6430350	254	6430210	54	21.9422	4.90355	18.6177	Zj06G006960	XP_015884272.1 probable steroid-binding protein 3 [Ziziphus jujuba var. spinosa]
Merged-Chr08-6157731-1	Chr08:6157614-6157848	Distal Intergenic	8066	Zj08G006300.1	Zj04G0125601_1_peakname	1	6157710	235	46	17.525	4.48479	14.2309	Zj04G0125601_1_peak_528	Chr08:6157614-6157848	235	6157710	46	17.525	4.48479	14.2309		NA	NA	NA	NA	NA	NA	NA	Zj08G006300	XP_015901216.2 UPF0481 protein At3g47200-like [Ziziphus jujuba var. spinosa]
Merged-Chr01-22987215-1	Chr01:22987088-22987343	Distal Intergenic	11444	Zj01G016150.1	Zj04G0125601_2_peakname	1	22987200	256	49	18.3431	4.45416	15.0822		NA	NA	NA	NA	NA	NA	NA	Zj04G0125601_2_peak_68	Chr01:22987088-22987343	256	22987200	49	18.3431	4.45416	15.0822	Zj01G016150	XP_048323601.1 uncharacterized protein LOC125420731 [Ziziphus jujuba var. spinosa]
Merged-Chr01-14069518-2	Chr01:14069344-14069710	Exon (Zj01G011850.1/Zj01G011850, exon 19 of 24)	7893	Zj01G011850.1	Zj04G0125601_1_peakname|Zj04G0125601_2_peakname	2	14069500	367	58	21.1335	4.45255	17.7976	Zj04G0125601_1_peak_43	Chr01:14069344-14069634	291	14069484	56	21.2087	4.59426	17.8463	Zj04G0125601_2_peak_44	Chr01:14069385-14069710	326	14069516	60	21.0583	4.31083	17.7488	Zj01G011850	XP_048335829.1 uncharacterized protein LOC112489135 [Ziziphus jujuba var. spinosa]
Merged-Chr08-4035093-2	Chr08:4034893-4035296	Distal Intergenic	-5656	Zj08G005400.2	Zj04G0125601_1_peakname|Zj04G0125601_2_peakname	2	4035200	404	62	22.5784	4.45104	19.2195	Zj04G0125601_1_peak_526	Chr08:4034893-4035285	393	4035206	60	21.4072	4.37804	18.0417	Zj04G0125601_2_peak_611	Chr08:4034898-4035296	399	4035195	65	23.7495	4.52403	20.3973	Zj08G005400	XP_048335519.1 protein transport protein SEC16B homolog isoform X1 [Ziziphus jujuba var. spinosa]
Merged-Chr02-8360630-2	Chr02:8360478-8360779	Distal Intergenic	-2397	Zj02G007120.1	Zj04G0125601_1_peakname|Zj04G0125601_2_peakname	2	8360660	302	46	17.6706	4.45027	14.4117	Zj04G0125601_1_peak_122	Chr02:8360509-8360757	249	8360663	38	12.2149	3.72142	9.04138	Zj04G0125601_2_peak_142	Chr02:8360478-8360779	302	8360657	54	23.1263	5.17912	19.782	Zj02G007120	XP_015874042.2 tropinone reductase homolog At1g07440-like [Ziziphus jujuba var. spinosa]
Merged-Chr11-4178723-2	Chr11:4178557-4178872	Distal Intergenic	-17771	Zj11G003710.1	Zj04G0125601_1_peakname|Zj04G0125601_2_peakname	2	4178709	316	52	19.1135	4.44907	15.8143	Zj04G0125601_1_peak_713	Chr11:4178557-4178872	316	4178716	50	18.2145	4.35332	14.9083	Zj04G0125601_2_peak_836	Chr11:4178607-4178856	250	4178702	53	20.0124	4.54482	16.7204	Zj11G003710	XP_024934991.1 elicitor-responsive protein 3-like isoform X1 [Ziziphus jujuba var. spinosa]
Merged-Chr01-17461887-1	Chr01:17461753-17462022	Distal Intergenic	-5937	Zj01G013990.1	Zj04G0125601_2_peakname	1	17461838	270	52	19.185	4.43193	15.9074		NA	NA	NA	NA	NA	NA	NA	Zj04G0125601_2_peak_52	Chr01:17461753-17462022	270	17461838	52	19.185	4.43193	15.9074	Zj01G013990	XP_015885852.2 cysteine-rich receptor-like protein kinase 10 [Ziziphus jujuba var. spinosa]
Merged-Chr06-25092897-2	Chr06:25092744-25093125	Downstream (1-2kb)	3092	Zj06G017700.1	Zj04G0125601_1_peakname|Zj04G0125601_2_peakname	2	25092894	382	55	20.4402	4.43158	17.1298	Zj04G0125601_1_peak_423	Chr06:25092744-25093125	382	25092918	64	26.8894	5.20141	23.4397	Zj04G0125601_2_peak_505	Chr06:25092750-25092969	220	25092871	46	13.9911	3.66175	10.8198	Zj06G017700	KAH7524887.1 hypothetical protein FEM48_Zijuj06G0166800 [Ziziphus jujuba var. spinosa]
Merged-Chr02-12032172-2	Chr02:12032020-12032319	Distal Intergenic	-15550	Zj02G009100.1	Zj04G0125601_1_peakname|Zj04G0125601_2_peakname	2	12032182	300	52	19.7304	4.42195	16.4398	Zj04G0125601_1_peak_129	Chr02:12032049-12032300	252	12032211	42	12.6513	3.58255	9.4675	Zj04G0125601_2_peak_150	Chr02:12032020-12032319	300	12032152	63	26.8095	5.26135	23.4122	Zj02G009100	XP_048324990.1 interactor of constitutive active ROPs 3 isoform X1 [Ziziphus jujuba var. spinosa]
Merged-Chr04-16677382-2	Chr04:16677209-16677551	Distal Intergenic	7917	Zj04G009430.1	Zj04G0125601_1_peakname|Zj04G0125601_2_peakname	2	16677366	343	49	18.2011	4.42117	14.9179	Zj04G0125601_1_peak_256	Chr04:16677227-16677551	325	16677389	49	18.3504	4.45585	15.0408	Zj04G0125601_2_peak_303	Chr04:16677209-16677541	333	16677343	49	18.0518	4.38649	14.7951	Zj04G009430	XP_015881318.1 heat stress transcription factor A-4c-like [Ziziphus jujuba var. spinosa]
Merged-Chr10-17103105-2	Chr10:17102965-17103245	Distal Intergenic	-8599	Zj10G010350.1	Zj04G0125601_1_peakname|Zj04G0125601_2_peakname	2	17103122	281	48	17.8968	4.41883	14.6209	Zj04G0125601_1_peak_681	Chr10:17102965-17103245	281	17103097	46	16.5588	4.24973	13.2855	Zj04G0125601_2_peak_798	Chr10:17102969-17103243	275	17103147	50	19.2348	4.58794	15.9563	Zj10G010350	KAH7516209.1 hypothetical protein FEM48_Zijuj10G0111100 [Ziziphus jujuba var. spinosa]
Merged-Chr11-9356894-2	Chr11:9356702-9357061	Distal Intergenic	-87516	Zj11G005650.1	Zj04G0125601_1_peakname|Zj04G0125601_2_peakname	2	9356902	360	46	17.124	4.4101	13.8639	Zj04G0125601_1_peak_720	Chr11:9356702-9357061	360	9356883	49	19.6712	4.77106	16.3361	Zj04G0125601_2_peak_845	Chr11:9356763-9357051	289	9356921	42	14.5768	4.04913	11.3917	Zj11G005650	XP_015876599.2 protein NRT1/ PTR FAMILY 6.3 [Ziziphus jujuba var. spinosa]
Merged-Chr08-16223351-2	Chr08:16223191-16223490	Distal Intergenic	-5410	Zj08G015960.1	Zj04G0125601_1_peakname|Zj04G0125601_2_peakname	2	16223336	300	46	17.0934	4.40946	13.8326	Zj04G0125601_1_peak_556	Chr08:16223191-16223484	294	16223332	48	18.947	4.67564	15.6259	Zj04G0125601_2_peak_652	Chr08:16223241-16223490	250	16223340	43	15.2397	4.14329	12.0394	Zj08G015960	XP_048334646.1 protein DETOXIFICATION 27-like isoform X1 [Ziziphus jujuba var. spinosa]
Merged-Chr02-25789733-2	Chr02:25789552-25789928	Distal Intergenic	5345	Zj02G019070.1	Zj04G0125601_1_peakname|Zj04G0125601_2_peakname	2	25789738	377	46	17.1018	4.4057	13.8424	Zj04G0125601_1_peak_164	Chr02:25789552-25789844	293	25789717	42	14.791	4.10311	11.5549	Zj04G0125601_2_peak_190	Chr02:25789608-25789928	321	25789759	49	19.4127	4.70829	16.13	Zj02G019070	NA
Merged-Chr09-1784999-2	Chr09:1784822-1785161	Intron (Zj09G001990.1/Zj09G001990, intron 3 of 7)	2533	Zj09G001990.1	Zj04G0125601_1_peakname|Zj04G0125601_2_peakname	2	1784979	340	50	18.5784	4.40252	15.2957	Zj04G0125601_1_peak_585	Chr09:1784889-1785126	238	1784974	44	14.5603	3.91011	11.3303	Zj04G0125601_2_peak_682	Chr09:1784822-1785161	340	1784984	56	22.5964	4.89493	19.2611	Zj09G001990	XP_015891961.1 caffeoylshikimate esterase-like [Ziziphus jujuba var. spinosa]
Merged-Chr05-20882086-2	Chr05:20881843-20882291	Distal Intergenic	-24908	Zj05G011860.1	Zj04G0125601_1_peakname|Zj04G0125601_2_peakname	2	20882056	449	52	19.1698	4.38306	15.871	Zj04G0125601_1_peak_347	Chr05:20881843-20882286	444	20882015	56	21.8482	4.73127	18.4755	Zj04G0125601_2_peak_417	Chr05:20881924-20882291	368	20882098	49	16.4914	4.03486	13.2664	Zj05G011860	XP_015871490.2 light-inducible protein CPRF2-like [Ziziphus jujuba var. spinosa]
Merged-Chr07-34513114-2	Chr07:34512992-34513231	Distal Intergenic	-2794	Zj07G017580.1	Zj04G0125601_1_peakname|Zj04G0125601_2_peakname	2	34513073	240	45	16.743	4.35862	13.4902	Zj04G0125601_1_peak_508	Chr07:34512992-34513231	240	34513090	42	14.791	4.10311	11.5549	Zj04G0125601_2_peak_595	Chr07:34513005-34513231	227	34513056	48	18.6949	4.61412	15.4255	Zj07G017580	KAH7522695.1 hypothetical protein FEM48_Zijuj07G0165900 [Ziziphus jujuba var. spinosa]
Merged-Chr07-9640223-2	Chr07:9640075-9640373	Distal Intergenic	-25770	Zj07G003010.1	Zj04G0125601_1_peakname|Zj04G0125601_2_peakname	2	9640228	299	45	16.743	4.35862	13.4902	Zj04G0125601_1_peak_467	Chr07:9640075-9640372	298	9640251	42	14.791	4.10311	11.5549	Zj04G0125601_2_peak_550	Chr07:9640075-9640373	299	9640204	48	18.6949	4.61412	15.4255	Zj07G003010	XP_015869254.2 LOW QUALITY PROTEIN: uncharacterized protein LOC107406623 [Ziziphus jujuba var. spinosa]
Merged-Chr11-393532-2	Chr11:393377-393688	Exon (Zj11G000330.1/Zj11G000330, exon 3 of 4)	916	Zj11G000330.1	Zj04G0125601_1_peakname|Zj04G0125601_2_peakname	2	393540	312	54	19.7094	4.35412	16.4038	Zj04G0125601_1_peak_704	Chr11:393393-393688	296	393549	49	16.129	3.95574	12.8645	Zj04G0125601_2_peak_823	Chr11:393377-393672	296	393531	60	23.2898	4.75249	19.9432	Zj11G000330	XP_015896329.2 growth-regulating factor 8-like isoform X2 [Ziziphus jujuba var. spinosa]
Merged-Chr02-22430924-2	Chr02:22430733-22431134	Promoter (1-2kb)	-1399	Zj02G015780.1	Zj04G0125601_1_peakname|Zj04G0125601_2_peakname	2	22430984	402	52	18.7074	4.34304	15.4189	Zj04G0125601_1_peak_156	Chr02:22430733-22431077	345	22430977	47	15.7444	3.99315	12.4874	Zj04G0125601_2_peak_180	Chr02:22430752-22431134	383	22430992	56	21.6704	4.69292	18.3504	Zj02G015780	XP_015875241.2 uncharacterized protein LOC107412053 [Ziziphus jujuba var. spinosa]
Merged-Chr01-25283886-1	Chr01:25283757-25284016	Distal Intergenic	21284	Zj01G016730.1	Zj04G0125601_2_peakname	1	25283910	260	49	17.8411	4.33793	14.5893		NA	NA	NA	NA	NA	NA	NA	Zj04G0125601_2_peak_73	Chr01:25283757-25284016	260	25283910	49	17.8411	4.33793	14.5893	Zj01G016730	NA
Merged-Chr11-732383-2	Chr11:732165-732586	Promoter (<=1kb)	-983	Zj11G000800.1	Zj04G0125601_1_peakname|Zj04G0125601_2_peakname	2	732370	422	50	18.3655	4.33467	15.0845	Zj04G0125601_1_peak_706	Chr11:732232-732549	318	732406	46	15.4148	3.98136	12.1667	Zj04G0125601_2_peak_825	Chr11:732165-732586	422	732334	55	21.3162	4.68798	18.0023	Zj11G000800	XP_015896070.2 WD repeat-containing protein 44 [Ziziphus jujuba var. spinosa]
Merged-Chr01-13193805-2	Chr01:13193627-13193971	Distal Intergenic	25824	Zj01G011230.1	Zj04G0125601_1_peakname|Zj04G0125601_2_peakname	2	13193746	345	49	17.8183	4.33177	14.5434	Zj04G0125601_1_peak_41	Chr01:13193653-13193971	319	13193755	50	18.8337	4.49476	15.5157	Zj04G0125601_2_peak_42	Chr01:13193627-13193971	345	13193736	48	16.8029	4.16877	13.571	Zj01G011230	XP_048325079.1 berberine bridge enzyme-like 8 [Ziziphus jujuba var. spinosa]
Merged-Chr03-12218784-1	Chr03:12218645-12218923	Distal Intergenic	-34355	Zj03G012390.1	Zj04G0125601_2_peakname	1	12218800	279	47	17.2028	4.33135	13.9632		NA	NA	NA	NA	NA	NA	NA	Zj04G0125601_2_peak_217	Chr03:12218645-12218923	279	12218800	47	17.2028	4.33135	13.9632	Zj03G012390	KAH7536988.1 hypothetical protein FEM48_Zijuj03G0044300 [Ziziphus jujuba var. spinosa]
Merged-Chr09-6299709-2	Chr09:6299570-6299853	Promoter (<=1kb)	-163	Zj09G007470.1	Zj04G0125601_1_peakname|Zj04G0125601_2_peakname	2	6299719	284	48	17.8393	4.32794	14.5747	Zj04G0125601_1_peak_592	Chr09:6299588-6299826	239	6299698	42	12.9423	3.65098	9.75042	Zj04G0125601_2_peak_699	Chr09:6299570-6299853	284	6299740	55	22.7363	5.00491	19.399	Zj09G007470	XP_015892588.2 cytochrome b5 [Ziziphus jujuba var. spinosa]
Merged-Chr01-34456169-2	Chr01:34455994-34456355	Distal Intergenic	-4851	Zj01G020890.1	Zj04G0125601_1_peakname|Zj04G0125601_2_peakname	2	34456127	362	48	17.6246	4.32304	14.3538	Zj04G0125601_1_peak_82	Chr01:34455994-34456318	325	34456155	48	17.3933	4.30471	14.104	Zj04G0125601_2_peak_94	Chr01:34456009-34456355	347	34456099	49	17.856	4.34137	14.6037	Zj01G020890	XP_015883442.2 uncharacterized protein LOC107419213 isoform X1 [Ziziphus jujuba var. spinosa]
Merged-Chr06-7489840-2	Chr06:7489534-7490110	Intron (Zj06G008270.1/Zj06G008270, intron 1 of 1)	703	Zj06G008270.1	Zj04G0125601_1_peakname|Zj04G0125601_2_peakname	2	7489874	577	48	17.4791	4.31526	14.2118	Zj04G0125601_1_peak_394	Chr06:7489534-7490110	577	7489883	51	19.6313	4.6046	16.2987	Zj04G0125601_2_peak_471	Chr06:7489679-7490038	360	7489866	45	15.3269	4.02592	12.1249	Zj06G008270	XP_015884597.2 protein BRASSINAZOLE-RESISTANT 1 [Ziziphus jujuba var. spinosa]
Merged-Chr07-1388597-2	Chr07:1388448-1388741	Distal Intergenic	-4906	Zj07G000360.1	Zj04G0125601_1_peakname|Zj04G0125601_2_peakname	2	1388614	294	48	17.3447	4.29644	14.0783	Zj04G0125601_1_peak_449	Chr07:1388448-1388741	294	1388561	47	17.5393	4.41181	14.2449	Zj04G0125601_2_peak_531	Chr07:1388467-1388735	269	1388666	49	17.15	4.18106	13.9117	Zj07G000360	XP_015866437.1 uncharacterized protein LOC107404017 [Ziziphus jujuba var. spinosa]
Merged-Chr11-24030652-1	Chr11:24030542-24030762	Downstream (1-2kb)	5844	Zj11G014920.1	Zj04G0125601_1_peakname	1	24030632	221	44	16.1392	4.29395	12.8732	Zj04G0125601_1_peak_747	Chr11:24030542-24030762	221	24030632	44	16.1392	4.29395	12.8732		NA	NA	NA	NA	NA	NA	NA	Zj11G014920	KAH7514951.1 hypothetical protein FEM48_Zijuj11G0144700 [Ziziphus jujuba var. spinosa]
Merged-Chr05-9801008-2	Chr05:9800845-9801182	Distal Intergenic	5057	Zj05G006330.1	Zj04G0125601_1_peakname|Zj04G0125601_2_peakname	2	9801019	338	46	16.9355	4.2902	13.6809	Zj04G0125601_1_peak_315	Chr05:9800845-9801182	338	9801064	50	19.4634	4.64156	16.1335	Zj04G0125601_2_peak_381	Chr05:9800880-9801125	246	9800974	43	14.4076	3.93884	11.2284	Zj05G006330	KAH7528421.1 hypothetical protein FEM48_Zijuj05G0070400 [Ziziphus jujuba var. spinosa]
Merged-Chr01-13522898-2	Chr01:13522716-13523150	Distal Intergenic	-8167	Zj01G011430.1	Zj04G0125601_1_peakname|Zj04G0125601_2_peakname	2	13522880	435	50	17.8471	4.27342	14.5799	Zj04G0125601_1_peak_42	Chr01:13522716-13522976	261	13522889	44	13.5953	3.68588	10.3874	Zj04G0125601_2_peak_43	Chr01:13522750-13523150	401	13522870	55	22.0989	4.86097	18.7723	Zj01G011430	XP_015900710.2 UDP-arabinose 4-epimerase 1 [Ziziphus jujuba var. spinosa]
Merged-Chr01-24655971-2	Chr01:24655812-24656129	Distal Intergenic	-19781	Zj01G016640.1	Zj04G0125601_1_peakname|Zj04G0125601_2_peakname	2	24655992	318	56	20.1736	4.26896	16.8861	Zj04G0125601_1_peak_64	Chr01:24655841-24656103	263	24655985	42	11.3096	3.27611	8.16016	Zj04G0125601_2_peak_72	Chr01:24655812-24656129	318	24655999	69	29.0376	5.26182	25.612	Zj01G016640	NA
Merged-Chr02-20396897-2	Chr02:20396761-20397061	Intron (Zj02G013800.1/Zj02G013800, intron 5 of 5)	3153	Zj02G013800.1	Zj04G0125601_1_peakname|Zj04G0125601_2_peakname	2	20396900	301	53	18.7734	4.26794	15.4812	Zj04G0125601_1_peak_151	Chr02:20396761-20397061	301	20396935	56	21.2087	4.59426	17.8463	Zj04G0125601_2_peak_174	Chr02:20396762-20397005	244	20396864	50	16.338	3.94162	13.1161	Zj02G013800	XP_015874956.2 pre-mRNA-splicing factor 38 [Ziziphus jujuba var. spinosa]
Merged-Chr03-23700895-2	Chr03:23700755-23701033	Distal Intergenic	6376	Zj03G018640.1	Zj04G0125601_1_peakname|Zj04G0125601_2_peakname	2	23700928	279	62	21.2861	4.25407	17.9473	Zj04G0125601_1_peak_207	Chr03:23700762-23701033	272	23700898	61	22.8189	4.59189	19.4286	Zj04G0125601_2_peak_250	Chr03:23700755-23701033	279	23700958	63	19.7534	3.91625	16.4659	Zj03G018640	XP_015877429.2 uncharacterized protein At5g39865-like [Ziziphus jujuba var. spinosa]
Merged-Chr04-20883828-2	Chr04:20883671-20883993	Distal Intergenic	43763	Zj04G010320.1	Zj04G0125601_1_peakname|Zj04G0125601_2_peakname	2	20883844	323	53	19.2053	4.24812	15.9297	Zj04G0125601_1_peak_269	Chr04:20883695-20883956	262	20883843	41	11.3276	3.3298	8.17776	Zj04G0125601_2_peak_318	Chr04:20883671-20883993	323	20883845	65	27.083	5.16643	23.6816	Zj04G010320	XP_015881441.1 glutaredoxin-C9-like [Ziziphus jujuba var. spinosa]
Merged-Chr02-14182735-2	Chr02:14182558-14182937	Distal Intergenic	-13927	Zj02G009630.1	Zj04G0125601_1_peakname|Zj04G0125601_2_peakname	2	14182739	380	52	18.3047	4.23827	15.0218	Zj04G0125601_1_peak_136	Chr02:14182569-14182937	369	14182682	54	20.7423	4.63436	17.3889	Zj04G0125601_2_peak_159	Chr02:14182558-14182878	321	14182796	50	15.8671	3.84218	12.6546	Zj02G009630	XP_015874402.1 mucin-1 [Ziziphus jujuba var. spinosa]
Merged-Chr04-19937309-2	Chr04:19937099-19937488	Exon (Zj04G010170.1/Zj04G010170, exon 1 of 1)	808	Zj04G010170.1	Zj04G0125601_1_peakname|Zj04G0125601_2_peakname	2	19937361	390	49	17.5405	4.23673	14.2776	Zj04G0125601_1_peak_267	Chr04:19937207-19937442	236	19937372	43	13.7886	3.79068	10.5764	Zj04G0125601_2_peak_316	Chr04:19937099-19937488	390	19937350	55	21.2924	4.68279	17.9788	Zj04G010170	XP_015872624.2 pentatricopeptide repeat-containing protein At1g06270 [Ziziphus jujuba var. spinosa]
Merged-Chr12-15984429-2	Chr12:15984298-15984579	Distal Intergenic	-40612	Zj12G015540.1	Zj04G0125601_1_peakname|Zj04G0125601_2_peakname	2	15984385	282	56	19.8641	4.2313	16.5625	Zj04G0125601_1_peak_787	Chr12:15984300-15984539	240	15984364	48	14.3599	3.63378	11.1335	Zj04G0125601_2_peak_932	Chr12:15984298-15984579	282	15984406	65	25.3683	4.82883	21.9915	Zj12G015540	XP_024935295.2 WUSCHEL-related homeobox 11-like isoform X2 [Ziziphus jujuba var. spinosa]
Merged-Chr04-283846-2	Chr04:283692-284011	Intron (Zj04G000010.1/Zj04G000010, intron 13 of 13)	66085	Zj04G000020.1	Zj04G0125601_1_peakname|Zj04G0125601_2_peakname	2	283798	320	44	15.734	4.21612	12.5037	Zj04G0125601_1_peak_225	Chr04:283721-283962	242	283805	40	13.4823	3.91227	10.2773	Zj04G0125601_2_peak_266	Chr04:283692-284011	320	283790	47	17.9858	4.51996	14.7301	Zj04G000020	THG04784.1 hypothetical protein TEA_029612 [Camellia sinensis var. sinensis]
Merged-Chr07-2899123-2	Chr07:2898988-2899256	Distal Intergenic	27095	Zj07G000860.1	Zj04G0125601_1_peakname|Zj04G0125601_2_peakname	2	2899114	269	44	15.9639	4.21342	12.7257	Zj04G0125601_1_peak_451	Chr07:2898993-2899256	264	2899135	44	15.7118	4.18793	12.4555	Zj04G0125601_2_peak_534	Chr07:2898988-2899256	269	2899094	45	16.2159	4.23892	12.996	Zj07G000860	XP_015868230.1 UDP-glycosyltransferase 76B1-like [Ziziphus jujuba var. spinosa]
Merged-Chr12-17278164-2	Chr12:17278004-17278330	Distal Intergenic	-6157	Zj12G015930.1	Zj04G0125601_1_peakname|Zj04G0125601_2_peakname	2	17278060	327	48	16.8181	4.20581	13.5635	Zj04G0125601_1_peak_792	Chr12:17278010-17278330	321	17278053	47	16.5756	4.18385	13.3021	Zj04G0125601_2_peak_939	Chr12:17278004-17278314	311	17278068	48	17.0606	4.22778	13.8249	Zj12G015930	XP_015902057.2 uncharacterized protein LOC107435030 [Ziziphus jujuba var. spinosa]
Merged-Chr04-13820665-2	Chr04:13820507-13820815	Promoter (<=1kb)	-639	Zj04G008080.1	Zj04G0125601_1_peakname|Zj04G0125601_2_peakname	2	13820688	309	54	18.6898	4.19652	15.4035	Zj04G0125601_1_peak_247	Chr04:13820535-13820815	281	13820704	47	14.8666	3.79751	11.628	Zj04G0125601_2_peak_293	Chr04:13820507-13820805	299	13820671	60	22.513	4.59554	19.179	Zj04G008080	KAH7533351.1 hypothetical protein FEM48_Zijuj04G0121700 [Ziziphus jujuba var. spinosa]
Merged-Chr02-12642687-2	Chr02:12642520-12642869	Distal Intergenic	14936	Zj02G009340.5	Zj04G0125601_1_peakname|Zj04G0125601_2_peakname	2	12642688	350	53	18.816	4.194	15.5401	Zj04G0125601_1_peak_130	Chr02:12642555-12642805	251	12642660	42	12.2576	3.49112	9.08293	Zj04G0125601_2_peak_151	Chr02:12642520-12642869	350	12642716	64	25.3743	4.89689	21.9972	Zj02G009340	XP_015880502.3 auxin response factor 4 isoform X4 [Ziziphus jujuba var. spinosa]
Merged-Chr01-20434229-1	Chr01:20434117-20434341	Distal Intergenic	-25209	Zj01G015280.1	Zj04G0125601_2_peakname	1	20434204	225	47	16.5631	4.18095	13.3359		NA	NA	NA	NA	NA	NA	NA	Zj04G0125601_2_peak_61	Chr01:20434117-20434341	225	20434204	47	16.5631	4.18095	13.3359	Zj01G015280	XP_048321252.1 (E,E)-geranyllinalool synthase-like [Ziziphus jujuba var. spinosa]
Merged-Chr12-8991403-2	Chr12:8991249-8991538	Intron (Zj12G010770.1/Zj12G010770, intron 2 of 3)	2188	Zj12G010770.1	Zj04G0125601_1_peakname|Zj04G0125601_2_peakname	2	8991432	290	43	15.4029	4.1728	12.1789	Zj04G0125601_1_peak_776	Chr12:8991291-8991535	245	8991406	46	17.525	4.48479	14.2309	Zj04G0125601_2_peak_920	Chr12:8991249-8991538	290	8991458	40	13.2807	3.8608	10.1268	Zj12G010770	XP_015867497.2 LOW QUALITY PROTEIN: protein SRG1-like [Ziziphus jujuba var. spinosa]
Merged-Chr04-24393023-2	Chr04:24392878-24393160	Distal Intergenic	-2297	Zj04G011760.1	Zj04G0125601_1_peakname|Zj04G0125601_2_peakname	2	24393014	283	43	15.3756	4.17216	12.1507	Zj04G0125601_1_peak_279	Chr04:24392908-24393148	241	24393013	45	16.8275	4.38937	13.547	Zj04G0125601_2_peak_327	Chr04:24392878-24393160	283	24393016	41	13.9237	3.95496	10.7544	Zj04G011760	XP_015881079.3 LOW QUALITY PROTEIN: APO protein 4, mitochondrial [Ziziphus jujuba var. spinosa]
Merged-Chr09-21920567-2	Chr09:21920423-21920716	Distal Intergenic	-6069	Zj09G017330.1	Zj04G0125601_1_peakname|Zj04G0125601_2_peakname	2	21920492	294	43	15.4549	4.16777	12.2334	Zj04G0125601_1_peak_625	Chr09:21920434-21920698	265	21920492	38	12.2149	3.72142	9.04138	Zj04G0125601_2_peak_732	Chr09:21920423-21920716	294	21920491	48	18.6949	4.61412	15.4255	Zj09G017330	XP_015866917.2 synaptotagmin-1-like isoform X1 [Ziziphus jujuba var. spinosa]
Merged-Chr05-5172852-2	Chr05:5172677-5173072	Distal Intergenic	-2132	Zj05G002450.1	Zj04G0125601_1_peakname|Zj04G0125601_2_peakname	2	5172836	396	50	17.3016	4.15344	14.0434	Zj04G0125601_1_peak_305	Chr05:5172677-5172963	287	5172806	44	13.5953	3.68588	10.3874	Zj04G0125601_2_peak_366	Chr05:5172698-5173072	375	5172866	55	21.008	4.62099	17.6995	Zj05G002450	XP_015881927.2 protein JINGUBANG [Ziziphus jujuba var. spinosa]
Merged-Chr07-33896798-2	Chr07:33896667-33896926	Distal Intergenic	12190	Zj07G017400.1	Zj04G0125601_1_peakname|Zj04G0125601_2_peakname	2	33896798	260	57	19.8395	4.14495	16.5512	Zj04G0125601_1_peak_507	Chr07:33896689-33896911	223	33896805	45	12.0804	3.30147	8.91147	Zj04G0125601_2_peak_594	Chr07:33896667-33896926	260	33896792	69	27.5987	4.98843	24.1909	Zj07G017400	KAH7522699.1 hypothetical protein FEM48_Zijuj07G0166300 [Ziziphus jujuba var. spinosa]
Merged-Chr06-19970330-1	Chr06:19970192-19970468	Promoter (1-2kb)	-1202	Zj06G016480.1	Zj04G0125601_2_peakname	1	19970319	277	46	16.0677	4.13322	12.8501		NA	NA	NA	NA	NA	NA	NA	Zj04G0125601_2_peak_491	Chr06:19970192-19970468	277	19970319	46	16.0677	4.13322	12.8501	Zj06G016480	XP_015868796.2 psbP domain-containing protein 5, chloroplastic isoform X1 [Ziziphus jujuba var. spinosa]
Merged-Chr04-17842680-2	Chr04:17842530-17842835	Distal Intergenic	-33796	Zj04G009830.1	Zj04G0125601_1_peakname|Zj04G0125601_2_peakname	2	17842684	306	49	17.1917	4.13134	13.9426	Zj04G0125601_1_peak_259	Chr04:17842536-17842819	284	17842657	41	12.1117	3.51238	8.94211	Zj04G0125601_2_peak_306	Chr04:17842530-17842835	306	17842711	57	22.2718	4.75031	18.943	Zj04G009830	XP_048337338.1 uncharacterized protein LOC125424315 [Ziziphus jujuba var. spinosa]
Merged-Chr01-23965139-1	Chr01:23965000-23965278	Distal Intergenic	-13544	Zj01G016520.1	Zj04G0125601_2_peakname	1	23965142	279	49	16.9031	4.12589	13.6698		NA	NA	NA	NA	NA	NA	NA	Zj04G0125601_2_peak_69	Chr01:23965000-23965278	279	23965142	49	16.9031	4.12589	13.6698	Zj01G016520	XP_015890646.2 protein UNUSUAL FLORAL ORGANS [Ziziphus jujuba var. spinosa]
Merged-Chr01-37164244-2	Chr01:37164081-37164396	Distal Intergenic	15174	Zj01G022290.1	Zj04G0125601_1_peakname|Zj04G0125601_2_peakname	2	37164259	316	46	16.2906	4.12382	13.0513	Zj04G0125601_1_peak_87	Chr01:37164081-37164393	313	37164235	52	19.4916	4.50005	16.1612	Zj04G0125601_2_peak_98	Chr01:37164107-37164396	290	37164283	41	13.0897	3.74758	9.94131	Zj01G022290	KAI4322815.1 hypothetical protein L6164_022474 [Bauhinia variegata]
Merged-Chr12-2809686-2	Chr12:2809500-2809862	Downstream (1-2kb)	5665	Zj12G003860.1	Zj04G0125601_1_peakname|Zj04G0125601_2_peakname	2	2809648	363	42	15.0153	4.1232	11.7972	Zj04G0125601_1_peak_764	Chr12:2809559-2809823	265	2809666	42	14.791	4.10311	11.5549	Zj04G0125601_2_peak_906	Chr12:2809500-2809862	363	2809629	43	15.2397	4.14329	12.0394	Zj12G003860	XP_015898580.1 nicotinate N-methyltransferase 1-like [Ziziphus jujuba var. spinosa]
Merged-Chr01-6815562-2	Chr01:6815396-6815733	Exon (Zj01G006740.1/Zj01G006740, exon 12 of 14)	-5950	Zj01G006730.1	Zj04G0125601_1_peakname|Zj04G0125601_2_peakname	2	6815584	338	52	17.6031	4.12276	14.3333	Zj04G0125601_1_peak_25	Chr01:6815412-6815708	297	6815559	50	17.4263	4.17733	14.1363	Zj04G0125601_2_peak_25	Chr01:6815396-6815733	338	6815609	53	17.78	4.06819	14.5304	Zj01G006730	XP_015877688.2 uncharacterized protein DDB_G0271670 [Ziziphus jujuba var. spinosa]
Merged-Chr06-10317505-2	Chr06:10317315-10317708	Exon (Zj06G011720.1/Zj06G011720, exon 1 of 4)	190	Zj06G011720.1	Zj04G0125601_1_peakname|Zj04G0125601_2_peakname	2	10317424	394	42	15.0383	4.12195	11.8214	Zj04G0125601_1_peak_402	Chr06:10317315-10317708	394	10317431	40	13.4823	3.91227	10.2773	Zj04G0125601_2_peak_478	Chr06:10317316-10317684	369	10317417	45	16.5943	4.33163	13.3655	Zj06G011720	XP_015885280.1 phospho-2-dehydro-3-deoxyheptonate aldolase 1, chloroplastic-like [Ziziphus jujuba var. spinosa]
Merged-Chr12-19834213-2	Chr12:19834076-19834353	Distal Intergenic	-34417	Zj12G016770.1	Zj04G0125601_1_peakname|Zj04G0125601_2_peakname	2	19834214	278	42	15.0644	4.12132	11.8486	Zj04G0125601_1_peak_800	Chr12:19834076-19834353	278	19834202	39	12.8433	3.81685	9.65402	Zj04G0125601_2_peak_949	Chr12:19834084-19834339	256	19834226	46	17.2855	4.42579	14.0432	Zj12G016770	YP_010405344.1 hypothetical chloroplast RF1 [Spyridium phylicoides]
Merged-Chr08-26149768-2	Chr08:26149637-26149894	Distal Intergenic	-3431	Zj08G020250.1	Zj04G0125601_1_peakname|Zj04G0125601_2_peakname	2	26149784	258	42	15.066	4.1205	11.8519	Zj04G0125601_1_peak_572	Chr08:26149637-26149888	252	26149777	46	17.5173	4.48288	14.2249	Zj04G0125601_2_peak_666	Chr08:26149653-26149894	242	26149791	39	12.6147	3.75811	9.47884	Zj08G020250	XP_015891184.2 probable methyltransferase At1g29790 [Ziziphus jujuba var. spinosa]
Merged-Chr08-664613-1	Chr08:664480-664746	Distal Intergenic	-3958	Zj08G000410.1	Zj04G0125601_2_peakname	1	664634	267	50	17.1371	4.11389	13.8995		NA	NA	NA	NA	NA	NA	NA	Zj04G0125601_2_peak_601	Chr08:664480-664746	267	664634	50	17.1371	4.11389	13.8995	Zj08G000410	XP_015889195.2 uncharacterized protein LOC107424024 isoform X1 [Ziziphus jujuba var. spinosa]
Merged-Chr09-18933758-2	Chr09:18933618-18933903	Distal Intergenic	-7628	Zj09G015540.1	Zj04G0125601_1_peakname|Zj04G0125601_2_peakname	2	18933763	286	53	17.9379	4.10133	14.6611	Zj04G0125601_1_peak_620	Chr09:18933618-18933886	269	18933773	54	18.0902	4.07345	14.7869	Zj04G0125601_2_peak_726	Chr09:18933628-18933903	276	18933753	52	17.7855	4.12921	14.5353	Zj09G015540	XP_015893069.1 EC protein I/II-like [Ziziphus jujuba var. spinosa]
Merged-Chr06-18040478-2	Chr06:18040250-18040680	Distal Intergenic	83228	Zj06G016010.1	Zj04G0125601_1_peakname|Zj04G0125601_2_peakname	2	18040536	431	56	18.6188	4.0935	15.3279	Zj04G0125601_1_peak_412	Chr06:18040250-18040680	431	18040538	55	18.3652	4.07153	15.0553	Zj04G0125601_2_peak_488	Chr06:18040343-18040640	298	18040533	56	18.8725	4.11547	15.6006	Zj06G016010	XP_048328763.1 uncharacterized protein LOC112492363 [Ziziphus jujuba var. spinosa]
Merged-Chr11-2370479-1	Chr11:2370311-2370647	Distal Intergenic	4119	Zj11G001680.1	Zj04G0125601_2_peakname	1	2370485	337	53	17.78	4.06819	14.5304		NA	NA	NA	NA	NA	NA	NA	Zj04G0125601_2_peak_831	Chr11:2370311-2370647	337	2370485	53	17.78	4.06819	14.5304	Zj11G001680	XP_015896425.1 uncharacterized protein LOC107430140 isoform X1 [Ziziphus jujuba var. spinosa]
Merged-Chr01-21160204-2	Chr01:21160083-21160322	Distal Intergenic	9119	Zj01G015450.1	Zj04G0125601_1_peakname|Zj04G0125601_2_peakname	2	21160231	240	58	19.1675	4.06192	15.8674	Zj04G0125601_1_peak_55	Chr01:21160083-21160322	240	21160228	58	19.3789	4.10213	16.0516	Zj04G0125601_2_peak_62	Chr01:21160090-21160322	233	21160234	58	18.9562	4.0217	15.6833	Zj01G015450	XP_048335651.1 protein RTF1 homolog [Ziziphus jujuba var. spinosa]
Merged-Chr11-16976004-1	Chr11:16975842-16976167	Distal Intergenic	-36549	Zj11G008350.1	Zj04G0125601_2_peakname	1	16976006	326	50	16.8704	4.0559	13.6375		NA	NA	NA	NA	NA	NA	NA	Zj04G0125601_2_peak_859	Chr11:16975842-16976167	326	16976006	50	16.8704	4.0559	13.6375	Zj11G008350	XP_015896823.2 transcriptional regulator SUPERMAN [Ziziphus jujuba var. spinosa]
Merged-Chr04-1084873-1	Chr04:1084724-1085022	Distal Intergenic	-3299	Zj04G000530.1	Zj04G0125601_2_peakname	1	1084917	299	42	14.5768	4.04913	11.3917		NA	NA	NA	NA	NA	NA	NA	Zj04G0125601_2_peak_267	Chr04:1084724-1085022	299	1084917	42	14.5768	4.04913	11.3917	Zj04G000530	XP_015879653.2 transcription repressor MYB6-like [Ziziphus jujuba var. spinosa]
Merged-Chr02-6621000-1	Chr02:6620867-6621134	Distal Intergenic	3832	Zj02G005290.1	Zj04G0125601_2_peakname	1	6621028	268	42	14.5768	4.04913	11.3917		NA	NA	NA	NA	NA	NA	NA	Zj04G0125601_2_peak_136	Chr02:6620867-6621134	268	6621028	42	14.5768	4.04913	11.3917	Zj02G005290	XP_015873840.2 BURP domain-containing protein 5-like [Ziziphus jujuba var. spinosa]
Merged-Chr11-24316753-1	Chr11:24316597-24316909	Promoter (<=1kb)	-35	Zj11G015180.1	Zj04G0125601_2_peakname	1	24316722	313	42	14.5768	4.04913	11.3917		NA	NA	NA	NA	NA	NA	NA	Zj04G0125601_2_peak_881	Chr11:24316597-24316909	313	24316722	42	14.5768	4.04913	11.3917	Zj11G015180	KAH7514981.1 hypothetical protein FEM48_Zijuj11G0147900 [Ziziphus jujuba var. spinosa]
Merged-Chr10-22625845-1	Chr10:22625729-22625961	Intron (Zj10G015020.1/Zj10G015020, intron 5 of 12)	1720	Zj10G015020.1	Zj04G0125601_2_peakname	1	22625811	233	42	14.5768	4.04913	11.3917		NA	NA	NA	NA	NA	NA	NA	Zj04G0125601_2_peak_817	Chr10:22625729-22625961	233	22625811	42	14.5768	4.04913	11.3917	Zj10G015020	XP_015895820.2 glutamine synthetase nodule isozyme-like [Ziziphus jujuba var. spinosa]
Merged-Chr02-25320756-2	Chr02:25320558-25320937	Distal Intergenic	1688	Zj02G018840.1	Zj04G0125601_1_peakname|Zj04G0125601_2_peakname	2	25320691	380	54	17.9369	4.04439	14.6603	Zj04G0125601_1_peak_160	Chr02:25320616-25320937	322	25320700	53	18.0846	4.1313	14.7818	Zj04G0125601_2_peak_185	Chr02:25320558-25320913	356	25320682	55	17.7892	3.95748	14.5388	Zj02G018840	KAH7543448.1 hypothetical protein FEM48_Zijuj02G0185300 [Ziziphus jujuba var. spinosa]
Merged-Chr05-28180665-2	Chr05:28180515-28180819	Promoter (<=1kb)	-847	Zj05G015820.1	Zj04G0125601_1_peakname|Zj04G0125601_2_peakname	2	28180610	305	42	14.361	4.02778	11.1584	Zj04G0125601_1_peak_356	Chr05:28180515-28180792	278	28180593	40	13.4823	3.91227	10.2773	Zj04G0125601_2_peak_429	Chr05:28180536-28180819	284	28180626	43	15.2397	4.14329	12.0394	Zj05G015820	XP_015883797.1 glutamine synthetase nodule isozyme [Ziziphus jujuba var. spinosa]
Merged-Chr10-6803746-2	Chr10:6803594-6803913	Distal Intergenic	8971	Zj10G005580.1	Zj04G0125601_1_peakname|Zj04G0125601_2_peakname	2	6803787	320	56	18.0326	3.97438	14.7545	Zj04G0125601_1_peak_653	Chr10:6803599-6803913	315	6803805	53	16.7074	3.85068	13.4317	Zj04G0125601_2_peak_765	Chr10:6803594-6803878	285	6803769	58	19.3577	4.09807	16.0772	Zj10G005580	XP_048319052.1 WAT1-related protein At3g28050-like isoform X2 [Ziziphus jujuba var. spinosa]
Merged-Chr11-5654230-2	Chr11:5654035-5654441	Distal Intergenic	51531	Zj11G004530.1	Zj04G0125601_1_peakname|Zj04G0125601_2_peakname	2	5654202	407	44	14.8138	3.96758	11.6091	Zj04G0125601_1_peak_715	Chr11:5654042-5654404	363	5654238	38	11.0973	3.43717	7.95322	Zj04G0125601_2_peak_838	Chr11:5654035-5654441	407	5654166	49	18.5303	4.49798	15.2649	Zj11G004530	XP_015900341.2 LOW QUALITY PROTEIN: leucoanthocyanidin dioxygenase-like [Ziziphus jujuba var. spinosa]
Merged-Chr08-23154555-2	Chr08:23154404-23154717	Distal Intergenic	-8514	Zj08G019570.1	Zj04G0125601_1_peakname|Zj04G0125601_2_peakname	2	23154542	314	46	15.7233	3.96392	12.5027	Zj04G0125601_1_peak_568	Chr08:23154404-23154669	266	23154521	39	11.0321	3.36535	7.89001	Zj04G0125601_2_peak_662	Chr08:23154430-23154717	288	23154562	54	20.4144	4.56249	17.1153	Zj08G019570	XP_015891064.2 uncharacterized protein LOC107425572 [Ziziphus jujuba var. spinosa]
Merged-Chr08-18947386-2	Chr08:18947230-18947538	Intron (Zj08G017990.1/Zj08G017990, intron 1 of 1)	230	Zj08G017990.1	Zj04G0125601_1_peakname|Zj04G0125601_2_peakname	2	18947360	309	44	14.6991	3.96264	11.4921	Zj04G0125601_1_peak_565	Chr08:18947258-18947519	262	18947350	40	12.5611	3.68031	9.37948	Zj04G0125601_2_peak_660	Chr08:18947230-18947538	309	18947370	47	16.8371	4.24497	13.6047	Zj08G017990	KAF3440433.1 hypothetical protein FNV43_RR18717 [Rhamnella rubrinervis]
Merged-Chr12-22546511-2	Chr12:22546357-22546665	Promoter (<=1kb)	-122	Zj12G020070.1	Zj04G0125601_1_peakname|Zj04G0125601_2_peakname	2	22546472	309	46	15.4071	3.94142	12.1829	Zj04G0125601_1_peak_815	Chr12:22546363-22546661	299	22546482	49	17.1236	4.17513	13.8382	Zj04G0125601_2_peak_968	Chr12:22546357-22546665	309	22546461	44	13.6907	3.70772	10.5277	Zj12G020070	XP_048320912.1 squamosa promoter-binding-like protein 12 [Ziziphus jujuba var. spinosa]
Merged-Chr02-13595841-2	Chr02:13595692-13595972	Distal Intergenic	55766	Zj02G009420.1	Zj04G0125601_1_peakname|Zj04G0125601_2_peakname	2	13595850	281	44	14.918	3.94031	11.7092	Zj04G0125601_1_peak_133	Chr02:13595758-13595972	215	13595886	40	12.0695	3.55977	8.90098	Zj04G0125601_2_peak_157	Chr02:13595692-13595942	251	13595814	49	17.7666	4.32085	14.5175	Zj02G009420	XP_015866596.2 zinc finger protein BALDIBIS-like [Ziziphus jujuba var. spinosa]
Merged-Chr10-21432178-2	Chr10:21432015-21432348	Downstream (1-2kb)	2707	Zj10G013730.1	Zj04G0125601_1_peakname|Zj04G0125601_2_peakname	2	21432199	334	62	19.6098	3.93934	16.3011	Zj04G0125601_1_peak_692	Chr10:21432019-21432348	330	21432195	62	20.0886	4.02361	16.7474	Zj04G0125601_2_peak_811	Chr10:21432015-21432331	317	21432203	62	19.131	3.85506	15.8547	Zj10G013730	XP_015895631.3 uncharacterized protein LOC107429456 [Ziziphus jujuba var. spinosa]
Merged-Chr10-13585258-2	Chr10:13585128-13585432	Distal Intergenic	-17369	Zj10G008120.1	Zj04G0125601_1_peakname|Zj04G0125601_2_peakname	2	13585238	305	52	17.1224	3.93815	13.8663	Zj04G0125601_1_peak_668	Chr10:13585131-13585343	213	13585238	47	13.7632	3.55962	10.5514	Zj04G0125601_2_peak_783	Chr10:13585128-13585432	305	13585237	58	20.4815	4.31668	17.1812	Zj10G008120	XP_015885256.1 F-box protein FBW2 [Ziziphus jujuba var. spinosa]
Merged-Chr01-5267810-1	Chr01:5267687-5267934	Distal Intergenic	4597	Zj01G004900.1	Zj04G0125601_1_peakname	1	5267813	248	45	14.9414	3.93558	11.7014	Zj04G0125601_1_peak_18	Chr01:5267687-5267934	248	5267813	45	14.9414	3.93558	11.7014		NA	NA	NA	NA	NA	NA	NA	Zj01G004900	XP_015875455.2 sodium-dependent phosphate transporter 1-like isoform X1 [Ziziphus jujuba var. spinosa]
Merged-Chr03-18997206-2	Chr03:18997037-18997372	Distal Intergenic	1831	Zj03G017130.1	Zj04G0125601_1_peakname|Zj04G0125601_2_peakname	2	18997200	336	40	13.7395	3.93461	10.5541	Zj04G0125601_1_peak_198	Chr03:18997037-18997372	336	18997171	43	15.4532	4.19674	12.2039	Zj04G0125601_2_peak_239	Chr03:18997045-18997371	327	18997230	38	12.0258	3.67247	8.90423	Zj03G017130	XP_015877262.2 mediator of RNA polymerase II transcription subunit 22b-like [Ziziphus jujuba var. spinosa]
Merged-Chr03-13111255-2	Chr03:13111126-13111383	Promoter (1-2kb)	-1025	Zj03G013270.1	Zj04G0125601_1_peakname|Zj04G0125601_2_peakname	2	13111245	258	40	13.703	3.93361	10.5159	Zj04G0125601_1_peak_186	Chr03:13111126-13111383	258	13111280	40	13.4823	3.91227	10.2773	Zj04G0125601_2_peak_220	Chr03:13111135-13111378	244	13111210	41	13.9237	3.95496	10.7544	Zj03G013270	KAH7537072.1 hypothetical protein FEM48_Zijuj03G0053300 [Ziziphus jujuba var. spinosa]
Merged-Chr04-10079442-2	Chr04:10079322-10079568	Distal Intergenic	-73451	Zj04G005920.1	Zj04G0125601_1_peakname|Zj04G0125601_2_peakname	2	10079408	247	40	13.8405	3.93048	10.6574	Zj04G0125601_1_peak_239	Chr04:10079322-10079553	232	10079418	35	10.3955	3.43516	7.27155	Zj04G0125601_2_peak_280	Chr04:10079327-10079568	242	10079399	46	17.2855	4.42579	14.0432	Zj04G005920	XP_048328193.1 23 kDa jasmonate-induced protein-like [Ziziphus jujuba var. spinosa]
Merged-Chr04-10561869-2	Chr04:10561748-10561986	Distal Intergenic	4711	Zj04G006010.1	Zj04G0125601_1_peakname|Zj04G0125601_2_peakname	2	10561803	239	49	15.9902	3.92501	12.7519	Zj04G0125601_1_peak_241	Chr04:10561748-10561986	239	10561804	48	15.4935	3.87663	12.2416	Zj04G0125601_2_peak_282	Chr04:10561768-10561977	210	10561802	50	16.4869	3.97339	13.2622	Zj04G006010	XP_048327306.1 7-deoxyloganetin glucosyltransferase-like [Ziziphus jujuba var. spinosa]
Merged-Chr09-19790142-1	Chr09:19790001-19790284	Downstream (2-3kb)	7383	Zj09G015900.1	Zj04G0125601_2_peakname	1	19790152	284	44	14.6005	3.91964	11.4148		NA	NA	NA	NA	NA	NA	NA	Zj04G0125601_2_peak_728	Chr09:19790001-19790284	284	19790152	44	14.6005	3.91964	11.4148	Zj09G015900	XP_015893108.2 protein HIGH CHLOROPHYLL FLUORESCENCE PHENOTYPE 244, chloroplastic isoform X1 [Ziziphus jujuba var. spinosa]
Merged-Chr04-20527928-1	Chr04:20527812-20528045	Distal Intergenic	-40485	Zj04G010280.1	Zj04G0125601_2_peakname	1	20527891	234	49	15.9618	3.91955	12.746		NA	NA	NA	NA	NA	NA	NA	Zj04G0125601_2_peak_317	Chr04:20527812-20528045	234	20527891	49	15.9618	3.91955	12.746	Zj04G010280	XP_015881282.1 uncharacterized protein LOC107417199 isoform X2 [Ziziphus jujuba var. spinosa]
Merged-Chr03-8488472-2	Chr03:8488297-8488661	Intron (Zj03G010390.1/Zj03G010390, intron 3 of 4)	814	Zj03G010390.1	Zj04G0125601_1_peakname|Zj04G0125601_2_peakname	2	8488441	365	44	14.7093	3.89708	11.5171	Zj04G0125601_1_peak_180	Chr03:8488315-8488615	301	8488428	35	9.40976	3.17769	6.31734	Zj04G0125601_2_peak_209	Chr03:8488297-8488661	365	8488454	52	20.0088	4.61646	16.7169	Zj03G010390	XP_048326232.1 protein LONG AFTER FAR-RED 3 isoform X1 [Ziziphus jujuba var. spinosa]
Merged-Chr07-4017160-2	Chr07:4017014-4017307	Distal Intergenic	-10490	Zj07G001310.1	Zj04G0125601_1_peakname|Zj04G0125601_2_peakname	2	4017160	294	40	13.3923	3.88364	10.2147	Zj04G0125601_1_peak_453	Chr07:4017014-4017307	294	4017236	42	14.791	4.10311	11.5549	Zj04G0125601_2_peak_537	Chr07:4017022-4017299	278	4017085	38	11.9936	3.66416	8.87445	Zj07G001310	XP_048334004.1 E3 ubiquitin ligase BIG BROTHER-related-like isoform X3 [Ziziphus jujuba var. spinosa]
Merged-Chr10-17437175-1	Chr10:17437007-17437343	Promoter (1-2kb)	-1413	Zj10G010610.1	Zj04G0125601_2_peakname	1	17437172	337	45	14.7165	3.88343	11.5281		NA	NA	NA	NA	NA	NA	NA	Zj04G0125601_2_peak_799	Chr10:17437007-17437343	337	17437172	45	14.7165	3.88343	11.5281	Zj10G010610	KAF3454067.1 hypothetical protein FNV43_RR04514 [Rhamnella rubrinervis]
Merged-Chr01-33998217-2	Chr01:33998061-33998400	Promoter (<=1kb)	-881	Zj01G020500.1	Zj04G0125601_1_peakname|Zj04G0125601_2_peakname	2	33998277	340	49	16.5062	3.883	13.2947	Zj04G0125601_1_peak_79	Chr01:33998073-33998335	263	33998272	36	8.48504	2.90035	5.42631	Zj04G0125601_2_peak_92	Chr01:33998061-33998400	340	33998282	62	24.5273	4.86564	21.163	Zj01G020500	XP_048327610.1 uncharacterized protein LOC107419236 isoform X3 [Ziziphus jujuba var. spinosa]
Merged-Chr10-2616837-2	Chr10:2616694-2616985	Intron (Zj10G001550.1/Zj10G001550, intron 1 of 1)	-6127	Zj10G001560.1	Zj04G0125601_1_peakname|Zj04G0125601_2_peakname	2	2616880	292	40	13.4922	3.88266	10.3168	Zj04G0125601_1_peak_648	Chr10:2616694-2616959	266	2616841	35	10.39	3.4337	7.26804	Zj04G0125601_2_peak_761	Chr10:2616710-2616985	276	2616918	45	16.5943	4.33163	13.3655	Zj10G001560	XP_048318651.1 uncharacterized protein LOC125418646 [Ziziphus jujuba var. spinosa]
Merged-Chr10-18074713-2	Chr10:18074551-18074871	Promoter (<=1kb)	-804	Zj10G011070.3	Zj04G0125601_1_peakname|Zj04G0125601_2_peakname	2	18074724	321	40	13.7736	3.88088	10.6089	Zj04G0125601_1_peak_683	Chr10:18074592-18074841	250	18074736	31	8.13446	3.05348	5.08775	Zj04G0125601_2_peak_801	Chr10:18074551-18074871	321	18074713	49	19.4127	4.70829	16.13	Zj10G011070	XP_048318404.1 RNA-dependent RNA polymerase 1-like [Ziziphus jujuba var. spinosa]
Merged-Chr05-1754681-1	Chr05:1754565-1754798	Distal Intergenic	11057	Zj05G001380.1	Zj04G0125601_2_peakname	1	1754633	234	59	18.4656	3.87961	15.2019		NA	NA	NA	NA	NA	NA	NA	Zj04G0125601_2_peak_355	Chr05:1754565-1754798	234	1754633	59	18.4656	3.87961	15.2019	Zj05G001380	XP_048329855.1 disease resistance protein RGA2-like isoform X3 [Ziziphus jujuba var. spinosa]
Merged-Chr11-1416153-2	Chr11:1416026-1416285	Intron (Zj11G001430.1/Zj11G001430, intron 1 of 4)	868	Zj11G001430.1	Zj04G0125601_1_peakname|Zj04G0125601_2_peakname	2	1416132	260	51	16.2749	3.87051	13.032	Zj04G0125601_1_peak_707	Chr11:1416032-1416285	254	1416150	50	15.4584	3.75707	12.2088	Zj04G0125601_2_peak_826	Chr11:1416026-1416270	245	1416114	52	17.0913	3.98395	13.8551	Zj11G001430	XP_048319859.1 disease resistance protein RML1A-like isoform X1 [Ziziphus jujuba var. spinosa]
Merged-Chr12-22038673-2	Chr12:22038508-22038831	Downstream (<1kb)	2442	Zj12G019380.1	Zj04G0125601_1_peakname|Zj04G0125601_2_peakname	2	22038681	324	47	15.1288	3.86547	11.9104	Zj04G0125601_1_peak_813	Chr12:22038559-22038831	273	22038723	47	16.7748	4.23037	13.4969	Zj04G0125601_2_peak_966	Chr12:22038508-22038797	290	22038639	47	13.4829	3.50057	10.3239	Zj12G019380	XP_015867828.1 prostatic spermine-binding protein isoform X2 [Ziziphus jujuba var. spinosa]
Merged-Chr02-5193190-1	Chr02:5193004-5193376	Downstream (<1kb)	3326	Zj02G003990.1	Zj04G0125601_2_peakname	1	5193123	373	40	13.2807	3.8608	10.1268		NA	NA	NA	NA	NA	NA	NA	Zj04G0125601_2_peak_130	Chr02:5193004-5193376	373	5193123	40	13.2807	3.8608	10.1268	Zj02G003990	XP_015873598.1 protein HEADING DATE 3A [Ziziphus jujuba var. spinosa]
Merged-Chr11-2827742-1	Chr11:2827623-2827861	Exon (Zj11G002280.1/Zj11G002280, exon 4 of 4)	2364	Zj11G002280.2	Zj04G0125601_2_peakname	1	2827737	239	40	13.2807	3.8608	10.1268		NA	NA	NA	NA	NA	NA	NA	Zj04G0125601_2_peak_832	Chr11:2827623-2827861	239	2827737	40	13.2807	3.8608	10.1268	Zj11G002280	XP_048320407.1 cation/H(+) antiporter 18-like [Ziziphus jujuba var. spinosa]
Merged-Chr01-324923-1	Chr01:324782-325064	Promoter (<=1kb)	-395	Zj01G000130.1	Zj04G0125601_2_peakname	1	324876	283	48	15.3306	3.84116	12.1284		NA	NA	NA	NA	NA	NA	NA	Zj04G0125601_2_peak_1	Chr01:324782-325064	283	324876	48	15.3306	3.84116	12.1284	Zj01G000130	KAH7544582.1 hypothetical protein FEM48_Zijuj01G0001100 [Ziziphus jujuba var. spinosa]
Merged-Chr04-17399510-2	Chr04:17399376-17399642	Distal Intergenic	6816	Zj04G009740.1	Zj04G0125601_1_peakname|Zj04G0125601_2_peakname	2	17399517	267	48	15.4163	3.83708	12.1959	Zj04G0125601_1_peak_258	Chr04:17399405-17399642	238	17399516	43	12.4049	3.47106	9.2266	Zj04G0125601_2_peak_305	Chr04:17399376-17399620	245	17399518	53	18.4277	4.20309	15.1653	Zj04G009740	XP_015902044.2 phospholipase A1-IIdelta [Ziziphus jujuba var. spinosa]
Merged-Chr03-11514433-2	Chr03:11514231-11514633	Distal Intergenic	77311	Zj03G012350.1	Zj04G0125601_1_peakname|Zj04G0125601_2_peakname	2	11514516	403	40	13.1152	3.83694	9.94444	Zj04G0125601_1_peak_185	Chr03:11514231-11514633	403	11514521	36	10.9907	3.53058	7.84949	Zj04G0125601_2_peak_216	Chr03:11514243-11514627	385	11514512	43	15.2397	4.14329	12.0394	Zj03G012350	KAH7511746.1 hypothetical protein FEM48_Zijuj12G0015500 [Ziziphus jujuba var. spinosa]
Merged-Chr08-6276428-2	Chr08:6276294-6276569	Distal Intergenic	35829	Zj08G006310.1	Zj04G0125601_1_peakname|Zj04G0125601_2_peakname	2	6276438	276	60	18.5712	3.82983	15.2931	Zj04G0125601_1_peak_530	Chr08:6276318-6276532	215	6276425	51	13.4976	3.32107	10.2922	Zj04G0125601_2_peak_615	Chr08:6276294-6276569	276	6276452	68	23.6449	4.33858	20.294	Zj08G006310	XP_034210273.1 beta-galactosidase 9 isoform X3 [Prunus dulcis]
Merged-Chr11-23596680-1	Chr11:23596563-23596797	Distal Intergenic	9199	Zj11G014780.1	Zj04G0125601_2_peakname	1	23596688	235	47	14.9566	3.81731	11.7641		NA	NA	NA	NA	NA	NA	NA	Zj04G0125601_2_peak_877	Chr11:23596563-23596797	235	23596688	47	14.9566	3.81731	11.7641	Zj11G014780	KAH7514929.1 hypothetical protein FEM48_Zijuj11G0142300 [Ziziphus jujuba var. spinosa]
Merged-Chr04-29002887-2	Chr04:29002761-29003013	Intron (Zj04G015720.1/Zj04G015720, intron 3 of 14)	1858	Zj04G015720.2	Zj04G0125601_1_peakname|Zj04G0125601_2_peakname	2	29002870	253	54	16.7965	3.81316	13.5482	Zj04G0125601_1_peak_280	Chr04:29002783-29002992	210	29002852	47	13.2169	3.44502	10.0186	Zj04G0125601_2_peak_334	Chr04:29002761-29003013	253	29002888	60	20.3761	4.1813	17.0779	Zj04G015720	XP_048327341.1 alpha-1,4 glucan phosphorylase L isozyme, chloroplastic/amyloplastic isoform X1 [Ziziphus jujuba var. spinosa]
Merged-Chr12-5838429-2	Chr12:5838230-5838602	Distal Intergenic	-2546	Zj12G007520.1	Zj04G0125601_1_peakname|Zj04G0125601_2_peakname	2	5838414	373	40	13.3112	3.80814	10.1471	Zj04G0125601_1_peak_769	Chr12:5838230-5838558	329	5838365	33	9.17369	3.22624	6.09048	Zj04G0125601_2_peak_912	Chr12:5838328-5838602	275	5838463	47	17.4487	4.39004	14.2038	Zj12G007520	XP_015898947.2 myb family transcription factor PHL5 isoform X2 [Ziziphus jujuba var. spinosa]
Merged-Chr12-15568550-2	Chr12:15568390-15568704	Distal Intergenic	14211	Zj12G015460.1	Zj04G0125601_1_peakname|Zj04G0125601_2_peakname	2	15568511	315	52	16.1491	3.80097	12.9124	Zj04G0125601_1_peak_785	Chr12:15568406-15568704	299	15568509	47	13.2169	3.44502	10.0186	Zj04G0125601_2_peak_930	Chr12:15568390-15568701	312	15568513	56	19.0813	4.15692	15.8062	Zj12G015460	XP_015899725.1 transcription factor MYB60 isoform X1 [Ziziphus jujuba var. spinosa]
Merged-Chr05-20121157-1	Chr05:20121038-20121277	Distal Intergenic	-19995	Zj05G011780.1	Zj04G0125601_2_peakname	1	20121108	240	40	13.0043	3.7909	9.85784		NA	NA	NA	NA	NA	NA	NA	Zj04G0125601_2_peak_410	Chr05:20121038-20121277	240	20121108	40	13.0043	3.7909	9.85784	Zj05G011780	XP_015883360.1 uncharacterized protein LOC107419131 [Ziziphus jujuba var. spinosa]
Merged-Chr04-12937700-2	Chr04:12937526-12937883	Distal Intergenic	-11984	Zj04G007390.1	Zj04G0125601_1_peakname|Zj04G0125601_2_peakname	2	12937705	358	46	14.5735	3.79084	11.3662	Zj04G0125601_1_peak_244	Chr04:12937564-12937829	266	12937701	46	14.811	3.8439	11.5742	Zj04G0125601_2_peak_288	Chr04:12937526-12937883	358	12937709	46	14.3361	3.73779	11.1582	Zj04G007390	XP_048328220.1 cold and drought-regulated protein CORA-like [Ziziphus jujuba var. spinosa]
Merged-Chr06-27175147-2	Chr06:27174906-27175325	Distal Intergenic	-12073	Zj06G018770.1	Zj04G0125601_1_peakname|Zj04G0125601_2_peakname	2	27175126	420	45	14.4414	3.78319	11.2443	Zj04G0125601_1_peak_430	Chr06:27175057-27175303	247	27175106	38	11.0973	3.43717	7.95322	Zj04G0125601_2_peak_513	Chr06:27174906-27175325	420	27175147	52	17.7855	4.12921	14.5353	Zj06G018770	XP_048331095.1 laccase-15-like [Ziziphus jujuba var. spinosa]
Merged-Chr11-6814254-2	Chr11:6814044-6814492	3' UTR	3378	Zj11G005000.1	Zj04G0125601_1_peakname|Zj04G0125601_2_peakname	2	6814293	449	46	14.9992	3.78204	11.8161	Zj04G0125601_1_peak_717	Chr11:6814061-6814420	360	6814285	34	8.05524	2.88366	5.0136	Zj04G0125601_2_peak_840	Chr11:6814044-6814492	449	6814301	57	21.9431	4.68043	18.6185	Zj11G005000	XP_048320231.1 ACT domain-containing protein ACR8 [Ziziphus jujuba var. spinosa]
Merged-Chr05-21230086-2	Chr05:21229898-21230281	Distal Intergenic	-8120	Zj05G011930.1	Zj04G0125601_1_peakname|Zj04G0125601_2_peakname	2	21230194	384	68	20.3829	3.77986	17.0603	Zj04G0125601_1_peak_348	Chr05:21229898-21230267	370	21230200	67	20.2316	3.81741	16.8876	Zj04G0125601_2_peak_419	Chr05:21229899-21230281	383	21230189	70	20.5341	3.74231	17.233	Zj05G011930	NA
Merged-Chr06-3398346-1	Chr06:3398207-3398486	Distal Intergenic	10137	Zj06G004920.1	Zj04G0125601_2_peakname	1	3398315	280	43	13.7123	3.77264	10.5489		NA	NA	NA	NA	NA	NA	NA	Zj04G0125601_2_peak_451	Chr06:3398207-3398486	280	3398315	43	13.7123	3.77264	10.5489	Zj06G004920	XP_048332472.1 growth-regulating factor 1-like [Ziziphus jujuba var. spinosa]
Merged-Chr01-19994611-1	Chr01:19994489-19994734	Distal Intergenic	-12194	Zj01G015110.1	Zj04G0125601_1_peakname	1	19994680	246	40	12.9272	3.77153	9.73589	Zj04G0125601_1_peak_52	Chr01:19994489-19994734	246	19994680	40	12.9272	3.77153	9.73589		NA	NA	NA	NA	NA	NA	NA	Zj01G015110	XP_015887071.1 internal alternative NAD(P)H-ubiquinone oxidoreductase A2, mitochondrial-like [Ziziphus jujuba var. spinosa]
Merged-Chr05-20357609-2	Chr05:20357449-20357763	Distal Intergenic	-44869	Zj05G011800.1	Zj04G0125601_1_peakname|Zj04G0125601_2_peakname	2	20357558	315	40	13.0061	3.77124	9.83982	Zj04G0125601_1_peak_343	Chr05:20357449-20357759	311	20357531	36	10.5814	3.42338	7.45274	Zj04G0125601_2_peak_412	Chr05:20357468-20357763	296	20357586	44	15.4309	4.1191	12.2269	Zj05G011800	XP_024461466.1 uncharacterized protein LOC112328239 [Populus trichocarpa]
Merged-Chr09-3721139-1	Chr09:3720991-3721288	Intron (Zj09G004470.1/Zj09G004470, intron 8 of 8)	-2414	Zj09G004480.1	Zj04G0125601_2_peakname	1	3721082	298	39	12.648	3.76663	9.50961		NA	NA	NA	NA	NA	NA	NA	Zj04G0125601_2_peak_688	Chr09:3720991-3721288	298	3721082	39	12.648	3.76663	9.50961	Zj09G004480	XP_015891459.2 ETO1-like protein 1 [Ziziphus jujuba var. spinosa]
Merged-Chr08-4577114-1	Chr08:4577009-4577219	Exon (Zj08G005930.1/Zj08G005930, exon 1 of 1)	1255	Zj08G005930.1	Zj04G0125601_2_peakname	1	4577053	211	39	12.648	3.76663	9.50961		NA	NA	NA	NA	NA	NA	NA	Zj04G0125601_2_peak_612	Chr08:4577009-4577219	211	4577053	39	12.648	3.76663	9.50961	Zj08G005930	XP_015888996.2 hydroquinone glucosyltransferase-like [Ziziphus jujuba var. spinosa]
Merged-Chr06-12905165-1	Chr06:12905026-12905304	Distal Intergenic	-6648	Zj06G013820.1	Zj04G0125601_1_peakname	1	12905181	279	42	13.4234	3.76572	10.2211	Zj04G0125601_1_peak_405	Chr06:12905026-12905304	279	12905181	42	13.4234	3.76572	10.2211		NA	NA	NA	NA	NA	NA	NA	Zj06G013820	KAF3447004.1 hypothetical protein FNV43_RR12184 [Rhamnella rubrinervis]
Merged-Chr09-4180726-1	Chr09:4180596-4180856	Distal Intergenic	-6929	Zj09G005120.1	Zj04G0125601_2_peakname	1	4180765	261	49	15.2061	3.75844	12.008		NA	NA	NA	NA	NA	NA	NA	Zj04G0125601_2_peak_690	Chr09:4180596-4180856	261	4180765	49	15.2061	3.75844	12.008	Zj09G005120	XP_048336144.1 cytochrome P450 94A1-like [Ziziphus jujuba var. spinosa]
Merged-Chr02-132048-1	Chr02:131902-132195	Distal Intergenic	-5184	Zj02G000070.1	Zj04G0125601_2_peakname	1	131999	294	66	19.5614	3.75136	16.2768		NA	NA	NA	NA	NA	NA	NA	Zj04G0125601_2_peak_120	Chr02:131902-132195	294	131999	66	19.5614	3.75136	16.2768	Zj02G000070	XP_015872304.2 pentatricopeptide repeat-containing protein At2g27610 [Ziziphus jujuba var. spinosa]
Merged-Chr05-30428388-2	Chr05:30428254-30428512	Intron (Zj05G016730.1/Zj05G016730, intron 1 of 3)	-11048	Zj05G016740.1	Zj04G0125601_1_peakname|Zj04G0125601_2_peakname	2	30428432	259	38	12.4314	3.74402	9.27549	Zj04G0125601_1_peak_360	Chr05:30428254-30428512	259	30428436	38	12.2149	3.72142	9.04138	Zj04G0125601_2_peak_433	Chr05:30428276-30428512	237	30428428	39	12.648	3.76663	9.50961	Zj05G016740	XP_024929253.1 uncharacterized protein At4g15970-like [Ziziphus jujuba var. spinosa]
Merged-Chr03-24225078-2	Chr03:24224943-24225209	Distal Intergenic	-4186	Zj03G019170.1	Zj04G0125601_1_peakname|Zj04G0125601_2_peakname	2	24225126	267	40	12.8361	3.74334	9.674	Zj04G0125601_1_peak_208	Chr03:24224966-24225209	244	24225132	42	14.7841	4.10136	11.5498	Zj04G0125601_2_peak_251	Chr03:24224943-24225196	254	24225121	38	10.8881	3.38532	7.79819	Zj03G019170	XP_015872689.1 uncharacterized protein DDB_G0271670 [Ziziphus jujuba var. spinosa]
Merged-Chr06-19459379-2	Chr06:19459244-19459537	Distal Intergenic	8261	Zj06G016340.1	Zj04G0125601_1_peakname|Zj04G0125601_2_peakname	2	19459383	294	54	16.4039	3.7398	13.157	Zj04G0125601_1_peak_413	Chr06:19459244-19459472	229	19459354	54	16.476	3.7537	13.2039	Zj04G0125601_2_peak_490	Chr06:19459264-19459537	274	19459412	54	16.3319	3.7259	13.1101	Zj06G016340	XP_015886004.2 uncharacterized protein LOC107421298 [Ziziphus jujuba var. spinosa]
Merged-Chr05-4067440-1	Chr05:4067279-4067602	Distal Intergenic	40532	Zj05G001670.1	Zj04G0125601_2_peakname	1	4067453	324	47	14.602	3.73966	11.416		NA	NA	NA	NA	NA	NA	NA	Zj04G0125601_2_peak_359	Chr05:4067279-4067602	324	4067453	47	14.602	3.73966	11.416	Zj05G001670	XP_015881601.2 receptor-like protein EIX1 [Ziziphus jujuba var. spinosa]
Merged-Chr05-6842651-1	Chr05:6842468-6842835	5' UTR	-92	Zj05G003380.2	Zj04G0125601_2_peakname	1	6842654	368	47	14.602	3.73966	11.416		NA	NA	NA	NA	NA	NA	NA	Zj04G0125601_2_peak_374	Chr05:6842468-6842835	368	6842654	47	14.602	3.73966	11.416	Zj05G003380	XP_015882239.1 uncharacterized protein At4g15545 [Ziziphus jujuba var. spinosa]
Merged-Chr01-21961540-2	Chr01:21961410-21961669	Distal Intergenic	-43847	Zj01G015860.1	Zj04G0125601_1_peakname|Zj04G0125601_2_peakname	2	21961566	260	52	16.0178	3.73904	12.7786	Zj04G0125601_1_peak_57	Chr01:21961410-21961648	239	21961576	51	15.4752	3.70806	12.2239	Zj04G0125601_2_peak_64	Chr01:21961433-21961669	237	21961557	54	16.5604	3.77002	13.3333	Zj01G015860	XP_015868749.2 transcription factor bHLH162 isoform X1 [Ziziphus jujuba var. spinosa]
Merged-Chr10-13609667-1	Chr10:13609520-13609814	Distal Intergenic	-8415	Zj10G008130.1	Zj04G0125601_2_peakname	1	13609654	295	42	13.2851	3.73253	10.1309		NA	NA	NA	NA	NA	NA	NA	Zj04G0125601_2_peak_784	Chr10:13609520-13609814	295	13609654	42	13.2851	3.73253	10.1309	Zj10G008130	XP_048319059.1 transmembrane emp24 domain-containing protein p24delta9 [Ziziphus jujuba var. spinosa]
Merged-Chr07-6906934-2	Chr07:6906788-6907101	Distal Intergenic	-23459	Zj07G002320.1	Zj04G0125601_1_peakname|Zj04G0125601_2_peakname	2	6906890	314	43	13.5406	3.7282	10.3578	Zj04G0125601_1_peak_462	Chr07:6906793-6907055	263	6906901	41	12.4293	3.58784	9.25062	Zj04G0125601_2_peak_546	Chr07:6906788-6907101	314	6906878	45	14.652	3.86855	11.465	Zj07G002320	XP_048333977.1 uncharacterized protein LOC107435663 [Ziziphus jujuba var. spinosa]
Merged-Chr03-27510251-2	Chr03:27510090-27510390	Distal Intergenic	-3677	Zj03G022590.1	Zj04G0125601_1_peakname|Zj04G0125601_2_peakname	2	27510224	301	56	16.8248	3.72798	13.5738	Zj04G0125601_1_peak_215	Chr03:27510143-27510383	241	27510254	50	13.9226	3.44702	10.7075	Zj04G0125601_2_peak_258	Chr03:27510090-27510390	301	27510193	61	19.7269	4.00893	16.44	Zj03G022590	XP_048325864.1 RHOMBOID-like protein 3 [Ziziphus jujuba var. spinosa]
Merged-Chr05-11187550-2	Chr05:11187415-11187682	Promoter (1-2kb)	-1152	Zj05G007790.1	Zj04G0125601_1_peakname|Zj04G0125601_2_peakname	2	11187514	268	52	15.943	3.72768	12.7096	Zj04G0125601_1_peak_318	Chr05:11187415-11187682	268	11187484	51	13.4976	3.32107	10.2922	Zj04G0125601_2_peak_384	Chr05:11187424-11187682	259	11187543	54	18.3885	4.13429	15.1269	Zj05G007790	XP_048330188.1 transcription factor MYB35-like [Ziziphus jujuba var. spinosa]
Merged-Chr02-6169776-2	Chr02:6169601-6169968	Downstream (2-3kb)	2544	Zj02G004790.1	Zj04G0125601_1_peakname|Zj04G0125601_2_peakname	2	6169722	368	52	15.785	3.71812	12.5508	Zj04G0125601_1_peak_117	Chr02:6169610-6169968	359	6169735	51	15.0362	3.62009	11.7942	Zj04G0125601_2_peak_133	Chr02:6169601-6169925	325	6169708	53	16.5338	3.81614	13.3073	Zj02G004790	KAF3452302.1 hypothetical protein FNV43_RR02735 [Rhamnella rubrinervis]
Merged-Chr05-11165746-2	Chr05:11165496-11165938	Distal Intergenic	2372	Zj05G007760.1	Zj04G0125601_1_peakname|Zj04G0125601_2_peakname	2	11165776	443	45	14.014	3.70826	10.8227	Zj04G0125601_1_peak_317	Chr05:11165496-11165870	375	11165740	41	11.8042	3.44016	8.64146	Zj04G0125601_2_peak_383	Chr05:11165682-11165938	257	11165811	49	16.2239	3.97637	13.0039	Zj05G007760	XP_015882676.3 AAA-ATPase ASD, mitochondrial-like [Ziziphus jujuba var. spinosa]
Merged-Chr08-12972171-2	Chr08:12971980-12972364	Distal Intergenic	-42746	Zj08G012650.1	Zj04G0125601_1_peakname|Zj04G0125601_2_peakname	2	12972108	385	43	13.5084	3.70758	10.3297	Zj04G0125601_1_peak_547	Chr08:12972046-12972364	319	12972101	39	11.1811	3.40133	8.03496	Zj04G0125601_2_peak_638	Chr08:12971980-12972297	318	12972115	47	15.8356	4.01382	12.6245	Zj08G012650	KAH7511374.1 hypothetical protein FEM48_ZijujUnG0019100 [Ziziphus jujuba var. spinosa]
Merged-Chr04-12894772-2	Chr04:12894520-12894942	Distal Intergenic	-12112	Zj04G007350.1	Zj04G0125601_1_peakname|Zj04G0125601_2_peakname	2	12894810	423	47	14.4465	3.70526	11.2412	Zj04G0125601_1_peak_243	Chr04:12894520-12894921	402	12894798	48	14.9019	3.74877	11.6626	Zj04G0125601_2_peak_287	Chr04:12894705-12894942	238	12894822	46	13.9911	3.66175	10.8198	Zj04G007350	XP_048327566.1 growth hormone-regulated TBC protein 1 [Ziziphus jujuba var. spinosa]
Merged-Chr01-12886586-2	Chr01:12886444-12886717	Promoter (<=1kb)	-308	Zj01G011030.1	Zj04G0125601_1_peakname|Zj04G0125601_2_peakname	2	12886620	274	42	13.136	3.7038	9.9679	Zj04G0125601_1_peak_40	Chr01:12886478-12886717	240	12886649	37	10.4327	3.32785	7.3078	Zj04G0125601_2_peak_41	Chr01:12886444-12886706	263	12886590	46	15.8394	4.07974	12.628	Zj01G011030	KAH7545562.1 hypothetical protein FEM48_Zijuj01G0106700 [Ziziphus jujuba var. spinosa]
Merged-Chr12-1585083-2	Chr12:1584959-1585233	Exon (Zj12G002070.1/Zj12G002070, exon 3 of 3)	2853	Zj12G002070.1	Zj04G0125601_1_peakname|Zj04G0125601_2_peakname	2	1585038	275	38	12.2843	3.69796	9.13552	Zj04G0125601_1_peak_762	Chr12:1584962-1585233	272	1585064	41	13.8053	3.92514	10.5926	Zj04G0125601_2_peak_904	Chr12:1584959-1585181	223	1585011	36	10.7632	3.47078	7.67844	Zj12G002070	XP_015898325.2 FRIGIDA-like protein 4a [Ziziphus jujuba var. spinosa]
Merged-Chr03-17161489-2	Chr03:17161341-17161637	Downstream (<1kb)	1791	Zj03G016390.2	Zj04G0125601_1_peakname|Zj04G0125601_2_peakname	2	17161480	297	38	12.1357	3.69569	8.98814	Zj04G0125601_1_peak_190	Chr03:17161364-17161637	274	17161517	36	10.9907	3.53058	7.84949	Zj04G0125601_2_peak_228	Chr03:17161341-17161615	275	17161442	40	13.2807	3.8608	10.1268	Zj03G016390	XP_015877168.1 uncharacterized protein LOC107413670 [Ziziphus jujuba var. spinosa]
Merged-Chr08-16821103-2	Chr08:16820986-16821227	Distal Intergenic	2515	Zj08G016490.1	Zj04G0125601_1_peakname|Zj04G0125601_2_peakname	2	16821112	242	38	12.1596	3.69506	9.01298	Zj04G0125601_1_peak_560	Chr08:16820986-16821213	228	16821102	35	10.3955	3.43516	7.27155	Zj04G0125601_2_peak_656	Chr08:16820986-16821227	242	16821121	41	13.9237	3.95496	10.7544	Zj08G016490	XP_048335977.1 lipase-like PAD4 [Ziziphus jujuba var. spinosa]
Merged-Chr06-31127607-2	Chr06:31127488-31127741	Distal Intergenic	26561	Zj06G021680.1	Zj04G0125601_1_peakname|Zj04G0125601_2_peakname	2	31127607	254	44	13.4978	3.68518	10.3178	Zj04G0125601_1_peak_442	Chr06:31127491-31127711	221	31127613	41	11.8042	3.44016	8.64146	Zj04G0125601_2_peak_523	Chr06:31127488-31127741	254	31127601	46	15.1915	3.9302	11.9941	Zj06G021680	KAH7525302.1 hypothetical protein FEM48_Zijuj06G0210500 [Ziziphus jujuba var. spinosa]
Merged-Chr03-18554103-2	Chr03:18553930-18554324	Distal Intergenic	-5797	Zj03G016920.1	Zj04G0125601_1_peakname|Zj04G0125601_2_peakname	2	18554094	395	48	14.8034	3.68393	11.5944	Zj04G0125601_1_peak_197	Chr03:18553961-18554197	237	18554115	43	12.4492	3.48105	9.26973	Zj04G0125601_2_peak_236	Chr03:18553930-18554324	395	18554072	54	17.1576	3.88681	13.9191	Zj03G016920	XP_048325851.1 E3 ubiquitin-protein ligase RNF4-like [Ziziphus jujuba var. spinosa]
Merged-Chr02-2018197-2	Chr02:2018055-2018328	Distal Intergenic	1577	Zj02G002170.1	Zj04G0125601_1_peakname|Zj04G0125601_2_peakname	2	2018195	274	44	13.4596	3.68348	10.2789	Zj04G0125601_1_peak_109	Chr02:2018055-2018328	274	2018202	44	13.932	3.76327	10.7167	Zj04G0125601_2_peak_124	Chr02:2018084-2018322	239	2018188	43	12.9873	3.60368	9.84111	Zj02G002170	XP_015873339.2 UBP1-associated protein 2A-like [Ziziphus jujuba var. spinosa]
Merged-Chr01-15667782-2	Chr01:15667574-15667958	Distal Intergenic	9612	Zj01G013130.1	Zj04G0125601_1_peakname|Zj04G0125601_2_peakname	2	15667871	385	48	14.4667	3.68244	11.2609	Zj04G0125601_1_peak_45	Chr01:15667574-15667951	378	15667835	49	14.9423	3.70314	11.7021	Zj04G0125601_2_peak_48	Chr01:15667647-15667958	312	15667907	46	13.9911	3.66175	10.8198	Zj01G013130	XP_015883983.1 probable beta-1,3-galactosyltransferase 2 isoform X1 [Ziziphus jujuba var. spinosa]
Merged-Chr11-2355687-2	Chr11:2355565-2355804	Intron (Zj11G001670.1/Zj11G001670, intron 1 of 8)	602	Zj11G001670.1	Zj04G0125601_1_peakname|Zj04G0125601_2_peakname	2	2355650	240	42	13.3003	3.68079	10.1449	Zj04G0125601_1_peak_710	Chr11:2355579-2355800	222	2355659	33	8.1485	2.95431	5.10102	Zj04G0125601_2_peak_830	Chr11:2355565-2355804	240	2355642	50	18.4522	4.40727	15.1887	Zj11G001670	XP_015896433.2 endoglucanase 6 [Ziziphus jujuba var. spinosa]
Merged-Chr11-6555168-1	Chr11:6555024-6555312	Distal Intergenic	-16983	Zj11G004870.1	Zj04G0125601_1_peakname	1	6555184	289	41	12.8046	3.67815	9.61777	Zj04G0125601_1_peak_716	Chr11:6555024-6555312	289	6555184	41	12.8046	3.67815	9.61777		NA	NA	NA	NA	NA	NA	NA	Zj11G004870	XP_015901593.2 guard cell S-type anion channel SLAC1 [Ziziphus jujuba var. spinosa]
Merged-Chr08-7347501-1	Chr08:7347388-7347615	Distal Intergenic	-32166	Zj08G006580.1	Zj04G0125601_2_peakname	1	7347541	228	38	12.0258	3.67247	8.90423		NA	NA	NA	NA	NA	NA	NA	Zj04G0125601_2_peak_617	Chr08:7347388-7347615	228	7347541	38	12.0258	3.67247	8.90423	Zj08G006580	XP_024932679.2 pentatricopeptide repeat-containing protein At2g44880 [Ziziphus jujuba var. spinosa]
Merged-Chr03-18017958-1	Chr03:18017810-18018107	Promoter (<=1kb)	-222	Zj03G016760.1	Zj04G0125601_2_peakname	1	18018016	298	43	13.2716	3.66941	10.1194		NA	NA	NA	NA	NA	NA	NA	Zj04G0125601_2_peak_233	Chr03:18017810-18018107	298	18018016	43	13.2716	3.66941	10.1194	Zj03G016760	XP_015877186.2 phenylalanine ammonia-lyase [Ziziphus jujuba var. spinosa]
Merged-Chr03-10760779-1	Chr03:10760663-10760896	Distal Intergenic	5566	Zj03G011670.1	Zj04G0125601_1_peakname	1	10760736	234	39	12.2462	3.66454	9.07172	Zj04G0125601_1_peak_183	Chr03:10760663-10760896	234	10760736	39	12.2462	3.66454	9.07172		NA	NA	NA	NA	NA	NA	NA	Zj03G011670	KAH7536892.1 hypothetical protein FEM48_Zijuj03G0034200 [Ziziphus jujuba var. spinosa]
Merged-Chr02-9807290-1	Chr02:9807166-9807415	Distal Intergenic	4349	Zj02G008390.1	Zj04G0125601_2_peakname	1	9807355	250	38	11.9936	3.66416	8.87445		NA	NA	NA	NA	NA	NA	NA	Zj04G0125601_2_peak_147	Chr02:9807166-9807415	250	9807355	38	11.9936	3.66416	8.87445	Zj02G008390	XP_015874065.2 protein SOSEKI 5 [Ziziphus jujuba var. spinosa]
Merged-Chr12-9406123-2	Chr12:9405956-9406268	Exon (Zj12G011240.1/Zj12G011240, exon 1 of 4)	225	Zj12G011240.1	Zj04G0125601_1_peakname|Zj04G0125601_2_peakname	2	9406144	313	40	12.616	3.66251	9.45622	Zj04G0125601_1_peak_777	Chr12:9406004-9406268	265	9406138	41	13.0218	3.73097	9.82834	Zj04G0125601_2_peak_921	Chr12:9405956-9406265	310	9406149	40	12.2102	3.59405	9.08411	Zj12G011240	XP_015877896.2 ribokinase [Ziziphus jujuba var. spinosa]
Merged-Chr10-14505538-2	Chr10:14505369-14505690	Distal Intergenic	-7663	Zj10G008570.1	Zj04G0125601_1_peakname|Zj04G0125601_2_peakname	2	14505542	322	46	13.82	3.65108	10.6296	Zj04G0125601_1_peak_674	Chr10:14505451-14505690	240	14505580	47	14.2907	3.67226	11.0658	Zj04G0125601_2_peak_790	Chr10:14505369-14505645	277	14505503	44	13.3492	3.6299	10.1933	Zj10G008570	XP_048318472.1 uncharacterized protein LOC107409270 [Ziziphus jujuba var. spinosa]
Merged-Chr04-15492826-2	Chr04:15492651-15493027	Exon (Zj04G009090.1/Zj04G009090, exon 1 of 1)	1217	Zj04G009090.1	Zj04G0125601_1_peakname|Zj04G0125601_2_peakname	2	15492832	377	38	11.8147	3.64986	8.67556	Zj04G0125601_1_peak_253	Chr04:15492684-15493027	344	15492838	38	12.2149	3.72142	9.04138	Zj04G0125601_2_peak_300	Chr04:15492651-15492942	292	15492826	37	11.4144	3.5783	8.30975	Zj04G009090	XP_015881464.2 aspartic proteinase PCS1 [Ziziphus jujuba var. spinosa]
Merged-Chr05-28954617-2	Chr05:28954499-28954742	Distal Intergenic	-113376	Zj05G016210.1	Zj04G0125601_1_peakname|Zj04G0125601_2_peakname	2	28954622	244	38	11.8194	3.6486	8.67955	Zj04G0125601_1_peak_358	Chr05:28954499-28954723	225	28954594	36	10.9907	3.53058	7.84949	Zj04G0125601_2_peak_431	Chr05:28954507-28954742	236	28954650	39	12.648	3.76663	9.50961	Zj05G016210	XP_024930044.2 receptor-like protein 7 [Ziziphus jujuba var. spinosa]
Merged-Chr11-20856435-2	Chr11:20856272-20856589	Exon (Zj11G012310.1/Zj11G012310, exon 3 of 10)	715	Zj11G012310.1	Zj04G0125601_1_peakname|Zj04G0125601_2_peakname	2	20856513	318	42	12.8117	3.64742	9.6473	Zj04G0125601_1_peak_738	Chr11:20856331-20856589	259	20856510	40	12.0353	3.55146	8.86741	Zj04G0125601_2_peak_868	Chr11:20856272-20856551	280	20856516	43	13.5881	3.74339	10.4272	Zj11G012310	KAH7514706.1 hypothetical protein FEM48_Zijuj11G0118800 [Ziziphus jujuba var. spinosa]
Merged-Chr05-21226791-1	Chr05:21226657-21226926	Distal Intergenic	-4675	Zj05G011930.1	Zj04G0125601_2_peakname	1	21226749	270	69	19.6158	3.64067	16.3306		NA	NA	NA	NA	NA	NA	NA	Zj04G0125601_2_peak_418	Chr05:21226657-21226926	270	21226749	69	19.6158	3.64067	16.3306	Zj05G011930	NA
Merged-Chr11-21809622-1	Chr11:21809502-21809742	Intron (Zj11G013400.1/Zj11G013400, intron 1 of 15)	26	Zj11G013400.1	Zj04G0125601_2_peakname	1	21809615	241	44	13.3557	3.63137	10.1996		NA	NA	NA	NA	NA	NA	NA	Zj04G0125601_2_peak_873	Chr11:21809502-21809742	241	21809615	44	13.3557	3.63137	10.1996	Zj11G013400	XP_024934737.2 cyclin-dependent kinase F-4 isoform X3 [Ziziphus jujuba var. spinosa]
Merged-Chr07-22332870-1	Chr07:22332761-22332979	Distal Intergenic	4911	Zj07G010000.1	Zj04G0125601_2_peakname	1	22332883	219	44	13.3492	3.6299	10.1933		NA	NA	NA	NA	NA	NA	NA	Zj04G0125601_2_peak_577	Chr07:22332761-22332979	219	22332883	44	13.3492	3.6299	10.1933	Zj07G010000	XP_015895992.2 enoyl-CoA delta isomerase 2, peroxisomal-like [Ziziphus jujuba var. spinosa]
Merged-Chr02-15122640-2	Chr02:15122526-15122750	Distal Intergenic	-24786	Zj02G009990.1	Zj04G0125601_1_peakname|Zj04G0125601_2_peakname	2	15122650	225	203	52.6133	3.62924	48.9374	Zj04G0125601_1_peak_140	Chr02:15122526-15122750	225	15122651	208	54.98	3.69175	51.2536	Zj04G0125601_2_peak_164	Chr02:15122537-15122749	213	15122649	198	50.2467	3.56673	46.6212	Zj02G009990	XP_048325164.1 alpha carbonic anhydrase 7 [Ziziphus jujuba var. spinosa]
Merged-Chr02-16090548-1	Chr02:16090427-16090669	Distal Intergenic	-28828	Zj02G010200.1	Zj04G0125601_2_peakname	1	16090584	243	38	11.8504	3.62738	8.73465		NA	NA	NA	NA	NA	NA	NA	Zj04G0125601_2_peak_169	Chr02:16090427-16090669	243	16090584	38	11.8504	3.62738	8.73465	Zj02G010200	XP_048325230.1 pentatricopeptide repeat-containing protein At2g28050 [Ziziphus jujuba var. spinosa]
Merged-Chr07-32871925-1	Chr07:32871791-32872059	Distal Intergenic	-7557	Zj07G016700.1	Zj04G0125601_1_peakname	1	32871969	269	41	12.5685	3.62118	9.38671	Zj04G0125601_1_peak_505	Chr07:32871791-32872059	269	32871969	41	12.5685	3.62118	9.38671		NA	NA	NA	NA	NA	NA	NA	Zj07G016700	KAH7522646.1 hypothetical protein FEM48_Zijuj07G0160800 [Ziziphus jujuba var. spinosa]
Merged-Chr04-22108304-2	Chr04:22108093-22108495	Distal Intergenic	3852	Zj04G010500.1	Zj04G0125601_1_peakname|Zj04G0125601_2_peakname	2	22108282	403	49	14.5383	3.62098	11.3309	Zj04G0125601_1_peak_271	Chr04:22108093-22108466	374	22108237	50	14.4434	3.55047	11.2153	Zj04G0125601_2_peak_320	Chr04:22108162-22108495	334	22108328	48	14.6332	3.6915	11.4465	Zj04G010500	XP_015881248.2 triacylglycerol lipase 2-like [Ziziphus jujuba var. spinosa]
Merged-Chr11-26185115-1	Chr11:26184987-26185243	Exon (Zj11G016550.1/Zj11G016550, exon 8 of 20)	1917	Zj11G016550.1	Zj04G0125601_2_peakname	1	26185087	257	43	13.0342	3.61447	9.88691		NA	NA	NA	NA	NA	NA	NA	Zj04G0125601_2_peak_885	Chr11:26184987-26185243	257	26185087	43	13.0342	3.61447	9.88691	Zj11G016550	XP_024934823.2 probable LRR receptor-like serine/threonine-protein kinase At1g06840 [Ziziphus jujuba var. spinosa]
Merged-Chr12-5961676-1	Chr12:5961572-5961781	Distal Intergenic	-37336	Zj12G007620.1	Zj04G0125601_1_peakname	1	5961649	210	40	12.2895	3.61344	9.11401	Zj04G0125601_1_peak_770	Chr12:5961572-5961781	210	5961649	40	12.2895	3.61344	9.11401		NA	NA	NA	NA	NA	NA	NA	Zj12G007620	XP_048321090.1 putative F-box protein At4g17565 isoform X1 [Ziziphus jujuba var. spinosa]
Merged-Chr12-19331934-1	Chr12:19331818-19332051	Intron (Zj12G016540.1/Zj12G016540, intron 1 of 1)	2050	Zj12G016540.1	Zj04G0125601_2_peakname	1	19331921	234	41	12.5321	3.61245	9.39834		NA	NA	NA	NA	NA	NA	NA	Zj04G0125601_2_peak_944	Chr12:19331818-19332051	234	19331921	41	12.5321	3.61245	9.39834	Zj12G016540	XP_015867541.1 60S ribosomal protein L4-like [Ziziphus jujuba var. spinosa]
Merged-Chr08-3351036-1	Chr08:3350924-3351148	Exon (Zj08G004530.1/Zj08G004530, exon 1 of 2)	299	Zj08G004530.1	Zj04G0125601_2_peakname	1	3350995	225	40	12.2692	3.60846	9.14147		NA	NA	NA	NA	NA	NA	NA	Zj04G0125601_2_peak_608	Chr08:3350924-3351148	225	3350995	40	12.2692	3.60846	9.14147	Zj08G004530	KAH7519549.1 hypothetical protein FEM48_Zijuj08G0048800 [Ziziphus jujuba var. spinosa]
Merged-Chr12-6097220-1	Chr12:6097087-6097354	Promoter (1-2kb)	-1225	Zj12G007750.1	Zj04G0125601_2_peakname	1	6097188	268	46	13.7404	3.60707	10.5763		NA	NA	NA	NA	NA	NA	NA	Zj04G0125601_2_peak_913	Chr12:6097087-6097354	268	6097188	46	13.7404	3.60707	10.5763	Zj12G007750	XP_015871426.1 60S ribosomal protein L6-2-like [Ziziphus jujuba var. spinosa]
Merged-Chr06-23520255-2	Chr06:23520097-23520422	Distal Intergenic	14523	Zj06G017370.1	Zj04G0125601_1_peakname|Zj04G0125601_2_peakname	2	23520224	326	37	11.5218	3.6009	8.39058	Zj04G0125601_1_peak_419	Chr06:23520098-23520403	306	23520256	35	10.3955	3.43516	7.27155	Zj04G0125601_2_peak_500	Chr06:23520097-23520422	326	23520191	39	12.648	3.76663	9.50961	Zj06G017370	XP_015886022.2 ethylene-responsive transcription factor ERF021 [Ziziphus jujuba var. spinosa]
Merged-Chr02-12885710-2	Chr02:12885584-12885846	Distal Intergenic	48654	Zj02G009360.1	Zj04G0125601_1_peakname|Zj04G0125601_2_peakname	2	12885728	263	37	11.5463	3.60027	8.41652	Zj04G0125601_1_peak_131	Chr02:12885584-12885815	232	12885681	34	9.81193	3.33974	6.70624	Zj04G0125601_2_peak_152	Chr02:12885598-12885846	249	12885776	40	13.2807	3.8608	10.1268	Zj02G009360	KAH7542599.1 hypothetical protein FEM48_Zijuj02G0091100 [Ziziphus jujuba var. spinosa]
Merged-Chr12-19946053-2	Chr12:19945934-19946171	Intron (Zj12G016780.1/Zj12G016780, intron 1 of 2)	8094	Zj12G016790.1	Zj04G0125601_1_peakname|Zj04G0125601_2_peakname	2	19946038	238	202	51.8173	3.592	48.148	Zj04G0125601_1_peak_802	Chr12:19945939-19946168	230	19946038	197	49.2462	3.52429	45.5631	Zj04G0125601_2_peak_950	Chr12:19945934-19946171	238	19946037	208	54.3883	3.6597	50.7328	Zj12G016790	TYI23015.1 hypothetical protein ES332_A06G136900v1 [Gossypium tomentosum]
Merged-Chr05-16940085-2	Chr05:16939908-16940256	Distal Intergenic	11307	Zj05G010710.1	Zj04G0125601_1_peakname|Zj04G0125601_2_peakname	2	16940076	349	42	12.6671	3.59101	9.51399	Zj04G0125601_1_peak_336	Chr05:16939908-16940256	349	16940113	46	15.4148	3.98136	12.1667	Zj04G0125601_2_peak_403	Chr05:16939975-16940202	228	16940040	37	9.91945	3.20066	6.86128	Zj05G010710	KAH7528807.1 hypothetical protein FEM48_Zijuj05G0111500 [Ziziphus jujuba var. spinosa]
Merged-Chr06-4532878-1	Chr06:4532770-4532987	Distal Intergenic	225840	Zj06G005260.1	Zj04G0125601_1_peakname	1	4532832	218	43	12.9076	3.58538	9.71681	Zj04G0125601_1_peak_387	Chr06:4532770-4532987	218	4532832	43	12.9076	3.58538	9.71681		NA	NA	NA	NA	NA	NA	NA	Zj06G005260	TXG46680.1 hypothetical protein EZV62_027835 [Acer yangbiense]
Merged-Chr01-37346637-2	Chr01:37346418-37346841	3' UTR	4383	Zj01G022500.1	Zj04G0125601_1_peakname|Zj04G0125601_2_peakname	2	37346498	424	42	12.7557	3.56402	9.60388	Zj04G0125601_1_peak_88	Chr01:37346465-37346841	377	37346498	36	9.02308	3.03061	5.94417	Zj04G0125601_2_peak_100	Chr01:37346418-37346825	408	37346497	48	16.4884	4.09744	13.2636	Zj01G022500	XP_015898919.1 glucose-6-phosphate/phosphate translocator 2, chloroplastic [Ziziphus jujuba var. spinosa]
Merged-Chr10-16150063-1	Chr10:16149954-16150172	Distal Intergenic	-6654	Zj10G009770.1	Zj04G0125601_2_peakname	1	16150074	219	79	21.4886	3.55887	18.1725		NA	NA	NA	NA	NA	NA	NA	Zj04G0125601_2_peak_793	Chr10:16149954-16150172	219	16150074	79	21.4886	3.55887	18.1725	Zj10G009770	XP_015895255.2 UDP-glycosyltransferase 89A2-like [Ziziphus jujuba var. spinosa]
Merged-Chr04-18577827-2	Chr04:18577703-18577967	Distal Intergenic	6203	Zj04G010030.1	Zj04G0125601_1_peakname|Zj04G0125601_2_peakname	2	18577792	265	36	11.2456	3.55632	8.12598	Zj04G0125601_1_peak_263	Chr04:18577710-18577967	258	18577826	39	12.8433	3.81685	9.65402	Zj04G0125601_2_peak_310	Chr04:18577703-18577930	228	18577757	34	9.64799	3.2958	6.59794	Zj04G010030	XP_015881326.2 ABC transporter G family member 10-like [Ziziphus jujuba var. spinosa]
Merged-Chr01-34443095-2	Chr01:34442987-34443205	Promoter (1-2kb)	-1153	Zj01G020880.1	Zj04G0125601_1_peakname|Zj04G0125601_2_peakname	2	34443086	219	42	12.5407	3.55596	9.38274	Zj04G0125601_1_peak_81	Chr01:34442987-34443201	215	34443058	43	12.9886	3.60397	9.79572	Zj04G0125601_2_peak_93	Chr01:34442988-34443205	218	34443114	41	12.0929	3.50795	8.96976	Zj01G020880	XP_048326400.1 light-harvesting complex-like protein OHP1, chloroplastic isoform X4 [Ziziphus jujuba var. spinosa]
Merged-Chr11-29365728-1	Chr11:29365622-29365835	Distal Intergenic	128880	Zj11G017070.1	Zj04G0125601_2_peakname	1	29365711	214	57	16.161	3.55591	12.9418		NA	NA	NA	NA	NA	NA	NA	Zj04G0125601_2_peak_892	Chr11:29365622-29365835	214	29365711	57	16.161	3.55591	12.9418	Zj11G017070	QHN95447.1 uncharacterized protein DS421_18g609690 [Arachis hypogaea]
Merged-Chr07-20352903-1	Chr07:20352800-20353007	Distal Intergenic	17314	Zj07G008690.1	Zj04G0125601_2_peakname	1	20352897	208	43	12.7497	3.54924	9.60893		NA	NA	NA	NA	NA	NA	NA	Zj04G0125601_2_peak_569	Chr07:20352800-20353007	208	20352897	43	12.7497	3.54924	9.60893	Zj07G008690	XP_048333246.1 uncharacterized protein LOC125423403 isoform X1 [Ziziphus jujuba var. spinosa]
Merged-Chr04-23884461-2	Chr04:23884260-23884636	Distal Intergenic	-9546	Zj04G011440.1	Zj04G0125601_1_peakname|Zj04G0125601_2_peakname	2	23884468	377	38	11.5345	3.54906	8.4025	Zj04G0125601_1_peak_277	Chr04:23884260-23884586	327	23884416	37	11.5972	3.626	8.43957	Zj04G0125601_2_peak_324	Chr04:23884362-23884636	275	23884519	39	11.4718	3.47212	8.36542	Zj04G011440	XP_048327357.1 aconitate hydratase, cytoplasmic [Ziziphus jujuba var. spinosa]
Merged-Chr12-8330733-1	Chr12:8330617-8330850	Distal Intergenic	2287	Zj12G010430.1	Zj04G0125601_2_peakname	1	8330746	234	37	11.245	3.53437	8.14571		NA	NA	NA	NA	NA	NA	NA	Zj04G0125601_2_peak_919	Chr12:8330617-8330850	234	8330746	37	11.245	3.53437	8.14571	Zj12G010430	XP_015899214.1 protein GRAVITROPIC IN THE LIGHT 1-like isoform X1 [Ziziphus jujuba var. spinosa]
Merged-Chr06-28198198-1	Chr06:28198058-28198338	Downstream (2-3kb)	3905	Zj06G019330.1	Zj04G0125601_1_peakname	1	28198192	281	36	10.9907	3.53058	7.84949	Zj04G0125601_1_peak_433	Chr06:28198058-28198338	281	28198192	36	10.9907	3.53058	7.84949		NA	NA	NA	NA	NA	NA	NA	Zj06G019330	XP_024930339.2 transcription repressor MYB6 [Ziziphus jujuba var. spinosa]
Merged-Chr03-20517701-1	Chr03:20517550-20517853	Distal Intergenic	-52463	Zj03G017340.1	Zj04G0125601_2_peakname	1	20517644	304	39	11.7029	3.52894	8.59056		NA	NA	NA	NA	NA	NA	NA	Zj04G0125601_2_peak_244	Chr03:20517550-20517853	304	20517644	39	11.7029	3.52894	8.59056	Zj03G017340	XP_048325544.1 uncharacterized protein LOC125421264 isoform X1 [Ziziphus jujuba var. spinosa]
Merged-Chr10-10561157-2	Chr10:10560946-10561316	Distal Intergenic	-34568	Zj10G006990.1	Zj04G0125601_1_peakname|Zj04G0125601_2_peakname	2	10561141	371	40	11.9376	3.52354	8.79612	Zj04G0125601_1_peak_661	Chr10:10561052-10561316	265	10561217	38	10.9021	3.38877	7.76491	Zj04G0125601_2_peak_773	Chr10:10560946-10561315	370	10561065	42	12.9732	3.65831	9.82733	Zj10G006990	XP_015894907.2 microtubule-associated protein 70-2-like [Ziziphus jujuba var. spinosa]
Merged-Chr02-2965317-1	Chr02:2965199-2965435	Distal Intergenic	30095	Zj02G002710.1	Zj04G0125601_2_peakname	1	2965310	237	40	11.8863	3.51541	8.76981		NA	NA	NA	NA	NA	NA	NA	Zj04G0125601_2_peak_126	Chr02:2965199-2965435	237	2965310	40	11.8863	3.51541	8.76981	Zj02G002710	XP_048326168.1 DNA polymerase zeta processivity subunit-like [Ziziphus jujuba var. spinosa]
Merged-Chr09-20015424-1	Chr09:20015298-20015550	Downstream (1-2kb)	2679	Zj09G016070.1	Zj04G0125601_2_peakname	1	20015463	253	51	14.4324	3.50105	11.2527		NA	NA	NA	NA	NA	NA	NA	Zj04G0125601_2_peak_729	Chr09:20015298-20015550	253	20015463	51	14.4324	3.50105	11.2527	Zj09G016070	XP_015893124.2 uncharacterized protein LOC107427260 [Ziziphus jujuba var. spinosa]
Merged-Chr02-23279690-1	Chr02:23279560-23279820	Intron (Zj02G016840.1/Zj02G016840, intron 2 of 6)	2270	Zj02G016840.1	Zj04G0125601_2_peakname	1	23279725	261	47	13.4829	3.50057	10.3239		NA	NA	NA	NA	NA	NA	NA	Zj04G0125601_2_peak_182	Chr02:23279560-23279820	261	23279725	47	13.4829	3.50057	10.3239	Zj02G016840	XP_015875423.1 transcription factor UNE12-like isoform X1 [Ziziphus jujuba var. spinosa]
Merged-Chr06-25170672-2	Chr06:25170541-25170823	Distal Intergenic	-37474	Zj06G017710.1	Zj04G0125601_1_peakname|Zj04G0125601_2_peakname	2	25170701	283	38	11.2612	3.49779	8.14358	Zj04G0125601_1_peak_425	Chr06:25170541-25170823	283	25170730	40	13.3195	3.87067	10.1192	Zj04G0125601_2_peak_507	Chr06:25170556-25170770	215	25170672	35	9.20282	3.12491	6.16797	Zj06G017710	XP_048332512.1 12-oxophytodienoate reductase 2-like isoform X1 [Ziziphus jujuba var. spinosa]
Merged-Chr03-20968365-1	Chr03:20968242-20968488	Distal Intergenic	19543	Zj03G017410.1	Zj04G0125601_1_peakname	1	20968383	247	37	11.0943	3.49557	7.95049	Zj04G0125601_1_peak_202	Chr03:20968242-20968488	247	20968383	37	11.0943	3.49557	7.95049		NA	NA	NA	NA	NA	NA	NA	Zj03G017410	XP_015869919.1 uncharacterized protein LOC107407188 [Ziziphus jujuba var. spinosa]
Merged-Chr01-29783772-1	Chr01:29783613-29783932	Distal Intergenic	34515	Zj01G018070.1	Zj04G0125601_1_peakname	1	29783803	320	38	11.318	3.49234	8.16827	Zj04G0125601_1_peak_75	Chr01:29783613-29783932	320	29783803	38	11.318	3.49234	8.16827		NA	NA	NA	NA	NA	NA	NA	Zj01G018070	XP_015892841.1 class V chitinase-like [Ziziphus jujuba var. spinosa]
Merged-Chr02-16073295-2	Chr02:16073148-16073436	Distal Intergenic	-11564	Zj02G010200.1	Zj04G0125601_1_peakname|Zj04G0125601_2_peakname	2	16073320	289	48	13.6678	3.48924	10.4817	Zj04G0125601_1_peak_143	Chr02:16073148-16073402	255	16073314	47	13.2169	3.44502	10.0186	Zj04G0125601_2_peak_168	Chr02:16073197-16073436	240	16073326	49	14.1187	3.53346	10.9447	Zj02G010200	XP_048325230.1 pentatricopeptide repeat-containing protein At2g28050 [Ziziphus jujuba var. spinosa]
Merged-Chr09-17279876-2	Chr09:17279706-17280047	Distal Intergenic	-13091	Zj09G014860.1	Zj04G0125601_1_peakname|Zj04G0125601_2_peakname	2	17279864	342	44	12.8308	3.48788	9.67138	Zj04G0125601_1_peak_616	Chr09:17279716-17280038	323	17279907	39	9.95665	3.11142	6.84666	Zj04G0125601_2_peak_724	Chr09:17279706-17280047	342	17279822	49	15.7049	3.86434	12.4961	Zj09G014860	XP_015892989.1 ribonuclease 2 isoform X2 [Ziziphus jujuba var. spinosa]
Merged-Chr05-7345656-1	Chr05:7345540-7345773	Downstream (2-3kb)	2777	Zj05G004070.1	Zj04G0125601_2_peakname	1	7345644	234	46	13.174	3.48519	10.0238		NA	NA	NA	NA	NA	NA	NA	Zj04G0125601_2_peak_375	Chr05:7345540-7345773	234	7345644	46	13.174	3.48519	10.0238	Zj05G004070	XP_015882153.2 gamma carbonic anhydrase-like 2, mitochondrial [Ziziphus jujuba var. spinosa]
Merged-Chr01-27928450-1	Chr01:27928333-27928567	Distal Intergenic	-7495	Zj01G017190.1	Zj04G0125601_2_peakname	1	27928394	235	36	10.8142	3.48413	7.72642		NA	NA	NA	NA	NA	NA	NA	Zj04G0125601_2_peak_80	Chr01:27928333-27928567	235	27928394	36	10.8142	3.48413	7.72642	Zj01G017190	XP_048330553.1 autophagy-related protein 11 [Ziziphus jujuba var. spinosa]
Merged-Chr07-7130607-2	Chr07:7130479-7130755	Intron (Zj07G002370.1/Zj07G002370, intron 1 of 6)	944	Zj07G002370.1	Zj04G0125601_1_peakname|Zj04G0125601_2_peakname	2	7130664	277	39	11.5305	3.481	8.40198	Zj04G0125601_1_peak_463	Chr07:7130494-7130755	262	7130667	41	12.8046	3.67815	9.61777	Zj04G0125601_2_peak_547	Chr07:7130479-7130702	224	7130660	37	10.2563	3.28385	7.1862	Zj07G002370	XP_015901858.2 uncharacterized protein LOC107434871 isoform X1 [Ziziphus jujuba var. spinosa]
Merged-Chr09-14968195-1	Chr09:14968070-14968320	Distal Intergenic	-7252	Zj09G014150.1	Zj04G0125601_1_peakname	1	14968254	251	49	13.8367	3.47638	10.6233	Zj04G0125601_1_peak_604	Chr09:14968070-14968320	251	14968254	49	13.8367	3.47638	10.6233		NA	NA	NA	NA	NA	NA	NA	Zj09G014150	XP_048337366.1 aspartate--tRNA ligase, chloroplastic/mitochondrial [Ziziphus jujuba var. spinosa]
Merged-Chr01-11394114-1	Chr01:11394007-11394221	Promoter (1-2kb)	-1207	Zj01G009810.1	Zj04G0125601_2_peakname	1	11394151	215	36	10.7841	3.47625	7.6987		NA	NA	NA	NA	NA	NA	NA	Zj04G0125601_2_peak_35	Chr01:11394007-11394221	215	11394151	36	10.7841	3.47625	7.6987	Zj01G009810	XP_048323300.1 heavy metal-associated isoprenylated plant protein 47-like [Ziziphus jujuba var. spinosa]
Merged-Chr10-22342679-2	Chr10:22342495-22342866	Exon (Zj10G014740.1/Zj10G014740, exon 1 of 2)	562	Zj10G014740.1	Zj04G0125601_1_peakname|Zj04G0125601_2_peakname	2	22342671	372	38	11.2747	3.47435	8.15182	Zj04G0125601_1_peak_697	Chr10:22342508-22342849	342	22342753	35	10.0644	3.34754	6.9514	Zj04G0125601_2_peak_816	Chr10:22342495-22342866	372	22342589	41	12.485	3.60116	9.35224	Zj10G014740	XP_015895752.2 lysine-rich arabinogalactan protein 19 [Ziziphus jujuba var. spinosa]
Merged-Chr08-11869047-1	Chr08:11868916-11869179	Distal Intergenic	15340	Zj08G011840.1	Zj04G0125601_1_peakname	1	11869036	264	37	10.9714	3.46408	7.83273	Zj04G0125601_1_peak_543	Chr08:11868916-11869179	264	11869036	37	10.9714	3.46408	7.83273		NA	NA	NA	NA	NA	NA	NA	Zj08G011840	XP_015879083.2 putative glycerol-3-phosphate transporter 5 isoform X1 [Ziziphus jujuba var. spinosa]
Merged-Chr06-2237979-2	Chr06:2237840-2238112	Distal Intergenic	-4410	Zj06G003290.1	Zj04G0125601_1_peakname|Zj04G0125601_2_peakname	2	2238040	273	59	16.1437	3.4585	12.9072	Zj04G0125601_1_peak_370	Chr06:2237840-2238112	273	2238078	55	13.1117	3.09987	9.91584	Zj04G0125601_2_peak_445	Chr06:2237854-2238112	259	2238001	63	19.1756	3.81712	15.8985	Zj06G003290	XP_015884297.2 protein TIC 22, chloroplastic [Ziziphus jujuba var. spinosa]
Merged-Chr10-2596668-2	Chr10:2596505-2596843	Intron (Zj10G001550.1/Zj10G001550, intron 1 of 1)	-26433	Zj10G001560.1	Zj04G0125601_1_peakname|Zj04G0125601_2_peakname	2	2596574	339	36	10.6331	3.4584	7.52878	Zj04G0125601_1_peak_647	Chr10:2596522-2596804	283	2596553	33	9.24036	3.24432	6.15332	Zj04G0125601_2_peak_760	Chr10:2596505-2596843	339	2596596	38	12.0258	3.67247	8.90423	Zj10G001560	XP_048318651.1 uncharacterized protein LOC125418646 [Ziziphus jujuba var. spinosa]
Merged-Chr01-28717038-2	Chr01:28716894-28717184	Distal Intergenic	-5172	Zj01G017570.1	Zj04G0125601_1_peakname|Zj04G0125601_2_peakname	2	28717102	291	42	12.2439	3.45531	9.09365	Zj04G0125601_1_peak_73	Chr01:28716898-28717177	280	28717101	40	10.9984	3.30464	7.857	Zj04G0125601_2_peak_84	Chr01:28716894-28717184	291	28717104	45	13.4895	3.60599	10.3303	Zj01G017570	XP_015875719.1 protein RETICULATA-RELATED 4, chloroplastic [Ziziphus jujuba var. spinosa]
Merged-Chr04-19156674-1	Chr04:19156569-19156780	Intron (Zj04G010070.1/Zj04G010070, intron 1 of 1)	127064	Zj04G010070.1	Zj04G0125601_2_peakname	1	19156691	212	47	13.2072	3.443	10.0564		NA	NA	NA	NA	NA	NA	NA	Zj04G0125601_2_peak_313	Chr04:19156569-19156780	212	19156691	47	13.2072	3.443	10.0564	Zj04G010070	KAH7518148.1 hypothetical protein FEM48_Zijuj09G0141000 [Ziziphus jujuba var. spinosa]
Merged-Chr08-11499317-2	Chr08:11499174-11499449	Distal Intergenic	4899	Zj08G011390.1	Zj04G0125601_1_peakname|Zj04G0125601_2_peakname	2	11499268	276	39	11.491	3.42934	8.37672	Zj04G0125601_1_peak_542	Chr08:11499174-11499449	276	11499265	45	15.0721	3.96605	11.8295	Zj04G0125601_2_peak_633	Chr08:11499220-11499426	207	11499271	33	7.90994	2.89262	4.92394	Zj08G011390	XP_048335958.1 uncharacterized protein LOC107424729 [Ziziphus jujuba var. spinosa]
Merged-Chr02-3103055-2	Chr02:3102910-3103212	Downstream (1-2kb)	4440	Zj02G002860.1	Zj04G0125601_1_peakname|Zj04G0125601_2_peakname	2	3103097	303	42	12.0776	3.4279	8.94536	Zj04G0125601_1_peak_110	Chr02:3102933-3103167	235	3103092	35	8.30863	2.90164	5.25582	Zj04G0125601_2_peak_127	Chr02:3102910-3103212	303	3103102	48	15.8466	3.95416	12.6349	Zj02G002860	XP_015873188.1 arogenate dehydratase 3-like [Ziziphus jujuba var. spinosa]
Merged-Chr12-16571066-1	Chr12:16570927-16571206	Promoter (1-2kb)	-1714	Zj12G015730.1	Zj04G0125601_2_peakname	1	16570997	280	58	15.6587	3.42648	12.4507		NA	NA	NA	NA	NA	NA	NA	Zj04G0125601_2_peak_935	Chr12:16570927-16571206	280	16570997	58	15.6587	3.42648	12.4507	Zj12G015730	XP_015899792.2 5-methyltetrahydropteroyltriglutamate--homocysteine methyltransferase [Ziziphus jujuba var. spinosa]
Merged-Chr01-1835226-2	Chr01:1835067-1835397	Distal Intergenic	6174	Zj01G001540.1	Zj04G0125601_1_peakname|Zj04G0125601_2_peakname	2	1835188	331	42	12.1498	3.42484	9.014	Zj04G0125601_1_peak_4	Chr01:1835093-1835349	257	1835185	36	8.59703	2.92725	5.53409	Zj04G0125601_2_peak_8	Chr01:1835067-1835397	331	1835191	48	15.7026	3.92243	12.4939	Zj01G001540	XP_015884052.3 proline-rich protein PRCC [Ziziphus jujuba var. spinosa]
Merged-Chr04-4554026-1	Chr04:4553905-4554147	Intron (Zj04G002300.1/Zj04G002300, intron 1 of 4)	1109	Zj04G002300.1	Zj04G0125601_2_peakname	1	4553999	243	41	11.7373	3.42454	8.62405		NA	NA	NA	NA	NA	NA	NA	Zj04G0125601_2_peak_274	Chr04:4553905-4554147	243	4553999	41	11.7373	3.42454	8.62405	Zj04G002300	XP_048327428.1 uncharacterized protein LOC125421830 [Ziziphus jujuba var. spinosa]
Merged-Chr01-4618752-2	Chr01:4618632-4618891	Distal Intergenic	-12586	Zj01G004330.1	Zj04G0125601_1_peakname|Zj04G0125601_2_peakname	2	4618734	260	41	11.7218	3.41971	8.58554	Zj04G0125601_1_peak_14	Chr01:4618632-4618854	223	4618731	40	10.7362	3.24371	7.6033	Zj04G0125601_2_peak_17	Chr01:4618634-4618891	258	4618738	42	12.7075	3.59571	9.56777	Zj01G004330	XP_024933135.1 probable inactive dual specificity protein phosphatase-like At4g18593 [Ziziphus jujuba var. spinosa]
Merged-Chr11-24473975-2	Chr11:24473857-24474097	Downstream (<1kb)	2189	Zj11G015400.1	Zj04G0125601_1_peakname|Zj04G0125601_2_peakname	2	24473986	241	37	10.7802	3.41419	7.67084	Zj04G0125601_1_peak_749	Chr11:24473857-24474097	241	24474003	36	10.2694	3.34282	7.15095	Zj04G0125601_2_peak_882	Chr11:24473860-24474088	229	24473969	38	11.291	3.48556	8.19073	Zj11G015400	XP_015897505.3 transcription factor MYB93-like [Ziziphus jujuba var. spinosa]
Merged-Chr11-13690061-2	Chr11:13689901-13690242	Distal Intergenic	-4018	Zj11G006580.1	Zj04G0125601_1_peakname|Zj04G0125601_2_peakname	2	13690038	342	36	10.6613	3.41357	7.55475	Zj04G0125601_1_peak_726	Chr11:13689901-13690163	263	13689984	38	11.0973	3.43717	7.95322	Zj04G0125601_2_peak_853	Chr11:13689939-13690242	304	13690092	35	10.2253	3.38997	7.15628	Zj11G006580	XP_048320555.1 probable enoyl-CoA hydratase 2, mitochondrial [Ziziphus jujuba var. spinosa]
Merged-Chr02-15714310-1	Chr02:15714179-15714441	Distal Intergenic	23095	Zj02G010050.1	Zj04G0125601_2_peakname	1	15714313	263	45	12.5951	3.41103	9.45995		NA	NA	NA	NA	NA	NA	NA	Zj04G0125601_2_peak_166	Chr02:15714179-15714441	263	15714313	45	12.5951	3.41103	9.45995	Zj02G010050	XP_015874448.3 kiwellin-like [Ziziphus jujuba var. spinosa]
Merged-Chr10-12729189-2	Chr10:12728981-12729355	Distal Intergenic	43761	Zj10G007830.1	Zj04G0125601_1_peakname|Zj04G0125601_2_peakname	2	12729280	375	44	12.5934	3.40912	9.45163	Zj04G0125601_1_peak_665	Chr10:12728981-12729355	375	12729281	51	16.7084	3.96181	13.4326	Zj04G0125601_2_peak_779	Chr10:12729099-12729321	223	12729280	37	8.47846	2.85642	5.47066	Zj10G007830	KAH7516010.1 hypothetical protein FEM48_Zijuj10G0089100 [Ziziphus jujuba var. spinosa]
Merged-Chr12-1555077-1	Chr12:1554946-1555208	Exon (Zj12G002000.1/Zj12G002000, exon 1 of 1)	850	Zj12G002000.1	Zj04G0125601_2_peakname	1	1555041	263	40	11.4193	3.40371	8.31447		NA	NA	NA	NA	NA	NA	NA	Zj04G0125601_2_peak_903	Chr12:1554946-1555208	263	1555041	40	11.4193	3.40371	8.31447	Zj12G002000	KAH7511893.1 hypothetical protein FEM48_Zijuj12G0031300 [Ziziphus jujuba var. spinosa]
Merged-Chr07-33382242-1	Chr07:33382131-33382354	Exon (Zj07G017030.1/Zj07G017030, exon 8 of 11)	3132	Zj07G017030.1	Zj04G0125601_1_peakname	1	33382263	224	40	11.4171	3.40319	8.26509	Zj04G0125601_1_peak_506	Chr07:33382131-33382354	224	33382263	40	11.4171	3.40319	8.26509		NA	NA	NA	NA	NA	NA	NA	Zj07G017030	XP_015888637.2 putative threonine aspartase [Ziziphus jujuba var. spinosa]
Merged-Chr03-17586172-2	Chr03:17585978-17586366	Distal Intergenic	5068	Zj03G016600.1	Zj04G0125601_1_peakname|Zj04G0125601_2_peakname	2	17586203	389	42	12.0323	3.40058	8.8901	Zj04G0125601_1_peak_194	Chr03:17585978-17586366	389	17586182	39	10.1369	3.15328	7.02179	Zj04G0125601_2_peak_232	Chr03:17585984-17586363	380	17586224	46	13.9278	3.64789	10.7584	Zj03G016600	KAH7537411.1 hypothetical protein FEM48_Zijuj03G0089700 [Ziziphus jujuba var. spinosa]
Merged-Chr02-28156642-2	Chr02:28156522-28156765	Intron (Zj02G021550.1/Zj02G021550, intron 1 of 1)	350	Zj02G021550.1	Zj04G0125601_1_peakname|Zj04G0125601_2_peakname	2	28156670	244	43	12.1136	3.39744	8.9691	Zj04G0125601_1_peak_167	Chr02:28156522-28156765	244	28156699	46	13.6196	3.58086	10.4112	Zj04G0125601_2_peak_195	Chr02:28156524-28156757	234	28156640	40	10.6076	3.21403	7.52701	Zj02G021550	XP_048324341.1 uncharacterized protein LOC125420921 [Ziziphus jujuba var. spinosa]
Merged-Chr04-28646169-1	Chr04:28646026-28646313	Distal Intergenic	-24094	Zj04G015340.1	Zj04G0125601_2_peakname	1	28646083	288	38	10.9355	3.39702	7.84429		NA	NA	NA	NA	NA	NA	NA	Zj04G0125601_2_peak_331	Chr04:28646026-28646313	288	28646083	38	10.9355	3.39702	7.84429	Zj04G015340	XP_015900360.1 transcription factor TCP13 isoform X1 [Ziziphus jujuba var. spinosa]
Merged-Chr12-341049-1	Chr12:340914-341185	Promoter (<=1kb)	-137	Zj12G000470.1	Zj04G0125601_2_peakname	1	341100	272	50	13.6517	3.39387	10.4893		NA	NA	NA	NA	NA	NA	NA	Zj04G0125601_2_peak_900	Chr12:340914-341185	272	341100	50	13.6517	3.39387	10.4893	Zj12G000470	XP_048321842.1 pyruvate kinase 1, cytosolic-like isoform X1 [Ziziphus jujuba var. spinosa]
Merged-Chr09-17598893-1	Chr09:17598777-17599010	Distal Intergenic	-30920	Zj09G015090.1	Zj04G0125601_1_peakname	1	17598907	234	37	10.6873	3.39188	7.5558	Zj04G0125601_1_peak_618	Chr09:17598777-17599010	234	17598907	37	10.6873	3.39188	7.5558		NA	NA	NA	NA	NA	NA	NA	Zj09G015090	XP_015892958.1 uncharacterized protein LOC107427125 [Ziziphus jujuba var. spinosa]
Merged-Chr07-27845362-1	Chr07:27845245-27845480	Downstream (2-3kb)	3092	Zj07G014260.1	Zj04G0125601_2_peakname	1	27845312	236	35	10.2253	3.38997	7.15628		NA	NA	NA	NA	NA	NA	NA	Zj04G0125601_2_peak_582	Chr07:27845245-27845480	236	27845312	35	10.2253	3.38997	7.15628	Zj07G014260	KAH7510810.1 hypothetical protein FEM48_ZijujUnG0085900 [Ziziphus jujuba var. spinosa]
Merged-Chr10-11176507-1	Chr10:11176403-11176611	Distal Intergenic	6570	Zj10G007370.1	Zj04G0125601_2_peakname	1	11176527	209	35	10.2253	3.38997	7.15628		NA	NA	NA	NA	NA	NA	NA	Zj04G0125601_2_peak_777	Chr10:11176403-11176611	209	11176527	35	10.2253	3.38997	7.15628	Zj10G007370	XP_015895099.2 F-box/kelch-repeat protein SKIP11-like [Ziziphus jujuba var. spinosa]
Merged-Chr04-31058486-1	Chr04:31058348-31058624	Intron (Zj04G018460.1/Zj04G018460, intron 1 of 3)	1592	Zj04G018460.1	Zj04G0125601_2_peakname	1	31058488	277	35	10.2253	3.38997	7.15628		NA	NA	NA	NA	NA	NA	NA	Zj04G0125601_2_peak_341	Chr04:31058348-31058624	277	31058488	35	10.2253	3.38997	7.15628	Zj04G018460	XP_015879309.1 probable galactinol--sucrose galactosyltransferase 5 [Ziziphus jujuba var. spinosa]
Merged-Chr06-3528081-2	Chr06:3527936-3528231	Exon (Zj06G005050.1/Zj06G005050, exon 8 of 11)	4569	Zj06G005050.4	Zj04G0125601_1_peakname|Zj04G0125601_2_peakname	2	3528063	296	56	14.9163	3.38736	11.7035	Zj04G0125601_1_peak_376	Chr06:3527966-3528231	266	3528083	51	13.0254	3.23208	9.83185	Zj04G0125601_2_peak_452	Chr06:3527936-3528192	257	3528043	60	16.8072	3.54263	13.5752	Zj06G005050	XP_015885124.1 CSC1-like protein RXW8 isoform X2 [Ziziphus jujuba var. spinosa]
Merged-Chr09-3771381-1	Chr09:3771260-3771502	Promoter (<=1kb)	-681	Zj09G004520.1	Zj04G0125601_2_peakname	1	3771353	243	35	10.209	3.38566	7.14242		NA	NA	NA	NA	NA	NA	NA	Zj04G0125601_2_peak_689	Chr09:3771260-3771502	243	3771353	35	10.209	3.38566	7.14242	Zj09G004520	XP_015891351.2 uncharacterized protein LOC107425821 isoform X1 [Ziziphus jujuba var. spinosa]
Merged-Chr06-29127250-1	Chr06:29127122-29127379	Promoter (<=1kb)	-189	Zj06G020090.1	Zj04G0125601_2_peakname	1	29127217	258	35	10.1963	3.3823	7.13004		NA	NA	NA	NA	NA	NA	NA	Zj04G0125601_2_peak_518	Chr06:29127122-29127379	258	29127217	35	10.1963	3.3823	7.13004	Zj06G020090	KAH7525131.1 hypothetical protein FEM48_Zijuj06G0192600 [Ziziphus jujuba var. spinosa]
Merged-Chr09-14217418-1	Chr09:14217302-14217534	Distal Intergenic	-8046	Zj09G013850.1	Zj04G0125601_2_peakname	1	14217410	233	37	10.6281	3.37693	7.54701		NA	NA	NA	NA	NA	NA	NA	Zj04G0125601_2_peak_715	Chr09:14217302-14217534	233	14217410	37	10.6281	3.37693	7.54701	Zj09G013850	XP_048337363.1 uncharacterized protein LOC125424321 [Ziziphus jujuba var. spinosa]
Merged-Chr07-2561185-2	Chr07:2561062-2561310	Distal Intergenic	-56105	Zj07G000810.1	Zj04G0125601_1_peakname|Zj04G0125601_2_peakname	2	2561186	249	34	10.1526	3.368	7.07335	Zj04G0125601_1_peak_450	Chr07:2561090-2561310	221	2561230	39	12.8433	3.81685	9.65402	Zj04G0125601_2_peak_533	Chr07:2561062-2561278	217	2561141	30	7.46193	2.91914	4.49269	Zj07G000810	KAH7521193.1 hypothetical protein FEM48_Zijuj07G0007400 [Ziziphus jujuba var. spinosa]
Merged-Chr02-3364727-1	Chr02:3364612-3364842	Promoter (1-2kb)	-1107	Zj02G003090.1	Zj04G0125601_1_peakname	1	3364754	231	43	11.9359	3.36624	8.77016	Zj04G0125601_1_peak_111	Chr02:3364612-3364842	231	3364754	43	11.9359	3.36624	8.77016		NA	NA	NA	NA	NA	NA	NA	Zj02G003090	XP_015873454.1 putative low molecular weight protein-tyrosine-phosphatase slr0328 [Ziziphus jujuba var. spinosa]
Merged-Chr05-1691044-1	Chr05:1690935-1691154	Distal Intergenic	10922	Zj05G001340.1	Zj04G0125601_2_peakname	1	1691056	220	45	12.3825	3.36555	9.25214		NA	NA	NA	NA	NA	NA	NA	Zj04G0125601_2_peak_354	Chr05:1690935-1691154	220	1691056	45	12.3825	3.36555	9.25214	Zj05G001340	XP_048330352.1 putative disease resistance protein RGA4 isoform X2 [Ziziphus jujuba var. spinosa]
Merged-Chr09-28055130-2	Chr09:28055007-28055259	Distal Intergenic	-21569	Zj09G021180.1	Zj04G0125601_1_peakname|Zj04G0125601_2_peakname	2	28055116	253	34	10.0217	3.36548	6.93474	Zj04G0125601_1_peak_636	Chr09:28055022-28055259	238	28055123	35	10.3955	3.43516	7.27155	Zj04G0125601_2_peak_747	Chr09:28055007-28055233	227	28055109	34	9.64799	3.2958	6.59794	Zj09G021180	KAH7518852.1 hypothetical protein FEM48_Zijuj09G0215200 [Ziziphus jujuba var. spinosa]
Merged-Chr08-9951957-2	Chr08:9951796-9952101	Promoter (<=1kb)	-84	Zj08G009220.1	Zj04G0125601_1_peakname|Zj04G0125601_2_peakname	2	9951996	306	40	11.2481	3.3648	8.13291	Zj04G0125601_1_peak_539	Chr08:9951851-9952083	233	9952010	35	8.65883	2.98817	5.59422	Zj04G0125601_2_peak_628	Chr08:9951796-9952101	306	9951983	44	13.8374	3.74144	10.6716	Zj08G009220	XP_015889639.1 naringenin,2-oxoglutarate 3-dioxygenase [Ziziphus jujuba var. spinosa]
Merged-Chr02-5671533-1	Chr02:5671416-5671650	Promoter (<=1kb)	-283	Zj02G004410.1	Zj04G0125601_2_peakname	1	5671519	235	41	11.4785	3.36454	8.37199		NA	NA	NA	NA	NA	NA	NA	Zj04G0125601_2_peak_132	Chr02:5671416-5671650	235	5671519	41	11.4785	3.36454	8.37199	Zj02G004410	XP_015866920.2 aminomethyltransferase, mitochondrial isoform X2 [Ziziphus jujuba var. spinosa]
Merged-Chr11-7112737-1	Chr11:7112630-7112845	Distal Intergenic	-2775	Zj11G005100.1	Zj04G0125601_2_peakname	1	7112750	216	41	11.4785	3.36454	8.37199		NA	NA	NA	NA	NA	NA	NA	Zj04G0125601_2_peak_842	Chr11:7112630-7112845	216	7112750	41	11.4785	3.36454	8.37199	Zj11G005100	XP_048319733.1 SNARE-interacting protein KEULE [Ziziphus jujuba var. spinosa]
Merged-Chr07-14796202-2	Chr07:14796066-14796361	Distal Intergenic	-3513	Zj07G005300.1	Zj04G0125601_1_peakname|Zj04G0125601_2_peakname	2	14796242	296	42	11.8525	3.35546	8.736	Zj04G0125601_1_peak_470	Chr07:14796081-14796301	221	14796251	34	7.22104	2.67769	4.21251	Zj04G0125601_2_peak_553	Chr07:14796066-14796361	296	14796232	49	16.484	4.03322	13.2595	Zj07G005300	XP_015887287.1 serine hydroxymethyltransferase 4 [Ziziphus jujuba var. spinosa]
Merged-Chr05-13216611-2	Chr05:13216475-13216777	Distal Intergenic	24191	Zj05G008960.1	Zj04G0125601_1_peakname|Zj04G0125601_2_peakname	2	13216600	303	39	11.1752	3.3529	8.07044	Zj04G0125601_1_peak_325	Chr05:13216504-13216777	274	13216599	45	14.6971	3.87894	11.4644	Zj04G0125601_2_peak_390	Chr05:13216475-13216691	217	13216600	33	7.65321	2.82686	4.67649	Zj05G008960	XP_048330074.1 loganic acid O-methyltransferase-like isoform X1 [Ziziphus jujuba var. spinosa]
Merged-Chr01-6948463-1	Chr01:6948337-6948589	Distal Intergenic	-6865	Zj01G006860.1	Zj04G0125601_1_peakname	1	6948485	253	37	10.5172	3.34904	7.3901	Zj04G0125601_1_peak_28	Chr01:6948337-6948589	253	6948485	37	10.5172	3.34904	7.3901		NA	NA	NA	NA	NA	NA	NA	Zj01G006860	KAH7545208.1 hypothetical protein FEM48_Zijuj01G0069400 [Ziziphus jujuba var. spinosa]
Merged-Chr02-7321148-1	Chr02:7321036-7321261	Distal Intergenic	-4843	Zj02G006100.1	Zj04G0125601_2_peakname	1	7321131	226	35	10.0675	3.34835	7.00483		NA	NA	NA	NA	NA	NA	NA	Zj04G0125601_2_peak_139	Chr02:7321036-7321261	226	7321131	35	10.0675	3.34835	7.00483	Zj02G006100	XP_015896949.1 transcription factor DIVARICATA [Ziziphus jujuba var. spinosa]
Merged-Chr12-21257349-1	Chr12:21257216-21257483	Intron (Zj12G018130.1/Zj12G018130, intron 1 of 1)	1142	Zj12G018130.1	Zj04G0125601_2_peakname	1	21257302	268	39	10.9469	3.34485	7.85525		NA	NA	NA	NA	NA	NA	NA	Zj04G0125601_2_peak_963	Chr12:21257216-21257483	268	21257302	39	10.9469	3.34485	7.85525	Zj12G018130	NA
Merged-Chr02-3635424-1	Chr02:3635315-3635534	Intron (Zj02G003430.1/Zj02G003430, intron 3 of 5)	15102	Zj02G003430.1	Zj04G0125601_1_peakname	1	3635411	220	34	9.81193	3.33974	6.70624	Zj04G0125601_1_peak_112	Chr02:3635315-3635534	220	3635411	34	9.81193	3.33974	6.70624		NA	NA	NA	NA	NA	NA	NA	Zj02G003430	XP_024926182.2 uncharacterized protein LOC107410504 [Ziziphus jujuba var. spinosa]
Merged-Chr04-22346710-1	Chr04:22346606-22346814	Distal Intergenic	-20643	Zj04G010530.1	Zj04G0125601_1_peakname	1	22346708	209	34	9.81193	3.33974	6.70624	Zj04G0125601_1_peak_273	Chr04:22346606-22346814	209	22346708	34	9.81193	3.33974	6.70624		NA	NA	NA	NA	NA	NA	NA	Zj04G010530	XP_048327125.1 triacylglycerol lipase 2-like isoform X2 [Ziziphus jujuba var. spinosa]
Merged-Chr03-29010936-1	Chr03:29010821-29011052	Distal Intergenic	-9702	Zj03G023950.1	Zj04G0125601_1_peakname	1	29010955	232	34	9.81193	3.33974	6.70624	Zj04G0125601_1_peak_217	Chr03:29010821-29011052	232	29010955	34	9.81193	3.33974	6.70624		NA	NA	NA	NA	NA	NA	NA	Zj03G023950	XP_015867466.1 hevamine-A-like [Ziziphus jujuba var. spinosa]
Merged-Chr02-6971747-1	Chr02:6971642-6971852	Distal Intergenic	-3050	Zj02G005710.1	Zj04G0125601_2_peakname	1	6971696	211	36	10.2536	3.33875	7.18373		NA	NA	NA	NA	NA	NA	NA	Zj04G0125601_2_peak_137	Chr02:6971642-6971852	211	6971696	36	10.2536	3.33875	7.18373	Zj02G005710	XP_015873735.2 vacuolar cation/proton exchanger 3-like [Ziziphus jujuba var. spinosa]
Merged-Chr05-211333-2	Chr05:211194-211483	Distal Intergenic	65603	Zj05G000030.1	Zj04G0125601_1_peakname|Zj04G0125601_2_peakname	2	211358	290	50	13.2611	3.33794	10.0858	Zj04G0125601_1_peak_290	Chr05:211197-211461	265	211361	51	13.9894	3.4151	10.7727	Zj04G0125601_2_peak_345	Chr05:211194-211483	290	211355	48	12.5328	3.26077	9.39888	Zj05G000030	XP_024923958.2 disease resistance protein RPV1-like isoform X1 [Ziziphus jujuba var. spinosa]
Merged-Chr08-26763052-1	Chr08:26762885-26763220	Distal Intergenic	37078	Zj08G020440.1	Zj04G0125601_2_peakname	1	26763000	336	64	16.4621	3.33634	13.2383		NA	NA	NA	NA	NA	NA	NA	Zj04G0125601_2_peak_667	Chr08:26762885-26763220	336	26763000	64	16.4621	3.33634	13.2383	Zj08G020440	XP_015891109.1 NAC domain-containing protein 104-like [Ziziphus jujuba var. spinosa]
Merged-Chr09-1758667-2	Chr09:1758521-1758804	Downstream (<1kb)	2803	Zj09G001930.1	Zj04G0125601_1_peakname|Zj04G0125601_2_peakname	2	1758637	284	54	14.3295	3.33124	11.1286	Zj04G0125601_1_peak_583	Chr09:1758555-1758790	236	1758646	51	13.4976	3.32107	10.2922	Zj04G0125601_2_peak_680	Chr09:1758521-1758804	284	1758628	58	15.1614	3.34141	11.965	Zj09G001930	XP_015891959.2 O-methyltransferase 1, chloroplastic isoform X2 [Ziziphus jujuba var. spinosa]
Merged-Chr08-10373128-2	Chr08:10372818-10373324	Intron (Zj08G009780.1/Zj08G009780, intron 1 of 2)	1197	Zj08G009780.1	Zj04G0125601_1_peakname|Zj04G0125601_2_peakname	2	10373171	507	38	10.7787	3.32864	7.6687	Zj04G0125601_1_peak_541	Chr08:10373054-10373324	271	10373245	37	10.0338	3.2288	6.92157	Zj04G0125601_2_peak_630	Chr08:10372818-10373318	501	10373097	40	11.5235	3.42847	8.41583	Zj08G009780	XP_015889893.1 thioredoxin H-type [Ziziphus jujuba var. spinosa]
Merged-Chr12-12316457-2	Chr12:12316319-12316615	Distal Intergenic	-23871	Zj12G013700.1	Zj04G0125601_1_peakname|Zj04G0125601_2_peakname	2	12316492	297	46	12.677	3.32205	9.52311	Zj04G0125601_1_peak_781	Chr12:12316326-12316570	245	12316500	40	9.40338	2.94262	6.31112	Zj04G0125601_2_peak_925	Chr12:12316319-12316615	297	12316484	53	15.9507	3.70148	12.7351	Zj12G013700	KAH7512988.1 hypothetical protein FEM48_Zijuj12G0148700 [Ziziphus jujuba var. spinosa]
Merged-Chr04-23025543-2	Chr04:23025413-23025677	5' UTR	156	Zj04G011050.1	Zj04G0125601_1_peakname|Zj04G0125601_2_peakname	2	23025580	265	36	10.099	3.31843	7.01124	Zj04G0125601_1_peak_276	Chr04:23025413-23025654	242	23025587	33	8.70097	3.09944	5.63238	Zj04G0125601_2_peak_323	Chr04:23025429-23025677	249	23025572	38	11.497	3.53742	8.3901	Zj04G011050	XP_048327911.1 cellulose synthase-like protein H1 [Ziziphus jujuba var. spinosa]
Merged-Chr01-6905506-2	Chr01:6905357-6905641	Exon (Zj01G006830.1/Zj01G006830, exon 1 of 1)	1377	Zj01G006830.1	Zj04G0125601_1_peakname|Zj04G0125601_2_peakname	2	6905516	285	36	10.3244	3.31136	7.23456	Zj04G0125601_1_peak_27	Chr01:6905405-6905641	237	6905517	40	12.2895	3.61344	9.11401	Zj04G0125601_2_peak_27	Chr01:6905357-6905621	265	6905515	33	8.3592	3.00928	5.3551	Zj01G006830	XP_015877909.3 tyrosine decarboxylase-like [Ziziphus jujuba var. spinosa]
Merged-Chr07-11495667-2	Chr07:11495527-11495819	Intron (Zj07G003590.1/Zj07G003590, intron 2 of 4)	1210	Zj07G003590.1	Zj04G0125601_1_peakname|Zj04G0125601_2_peakname	2	11495666	293	42	11.5162	3.30838	8.39476	Zj04G0125601_1_peak_468	Chr07:11495547-11495819	273	11495706	35	8.43809	2.93349	5.38073	Zj04G0125601_2_peak_551	Chr07:11495527-11495778	252	11495626	48	14.5944	3.68328	11.4088	Zj07G003590	XP_015887149.2 probable aldo-keto reductase 2 [Ziziphus jujuba var. spinosa]
Merged-Chr01-2521433-1	Chr01:2521325-2521541	Promoter (<=1kb)	-490	Zj01G002210.1	Zj04G0125601_2_peakname	1	2521399	217	40	11.0095	3.30724	7.91634		NA	NA	NA	NA	NA	NA	NA	Zj04G0125601_2_peak_10	Chr01:2521325-2521541	217	2521399	40	11.0095	3.30724	7.91634	Zj01G002210	XP_015892473.2 sodium transporter HKT1-like [Ziziphus jujuba var. spinosa]
Merged-Chr09-541518-2	Chr09:541364-541672	Intron (Zj09G000090.1/Zj09G000090, intron 4 of 12)	1046	Zj09G000090.1	Zj04G0125601_1_peakname|Zj04G0125601_2_peakname	2	541486	309	41	11.2695	3.30654	8.14761	Zj04G0125601_1_peak_580	Chr09:541399-541637	239	541517	38	9.64511	3.08548	6.54555	Zj04G0125601_2_peak_678	Chr09:541364-541672	309	541456	44	12.8939	3.5276	9.74967	Zj09G000090	XP_048336789.1 pectin acetylesterase 3 isoform X1 [Ziziphus jujuba var. spinosa]
Merged-Chr01-24535726-1	Chr01:24535622-24535831	Distal Intergenic	-14558	Zj01G016620.1	Zj04G0125601_2_peakname	1	24535746	210	46	12.3234	3.30643	9.19435		NA	NA	NA	NA	NA	NA	NA	Zj04G0125601_2_peak_71	Chr01:24535622-24535831	210	24535746	46	12.3234	3.30643	9.19435	Zj01G016620	KAH7546063.1 hypothetical protein FEM48_Zijuj01G0160800 [Ziziphus jujuba var. spinosa]
Merged-Chr08-13343471-1	Chr08:13343343-13343600	Downstream (<1kb)	3497	Zj08G012890.2	Zj04G0125601_2_peakname	1	13343496	258	36	10.1077	3.30144	7.04399		NA	NA	NA	NA	NA	NA	NA	Zj04G0125601_2_peak_645	Chr08:13343343-13343600	258	13343496	36	10.1077	3.30144	7.04399	Zj08G012890	XP_015890282.1 SUMO-conjugating enzyme SCE1 [Ziziphus jujuba var. spinosa]
Merged-Chr08-14521162-2	Chr08:14521027-14521295	Downstream (<1kb)	2834	Zj08G014260.1	Zj04G0125601_1_peakname|Zj04G0125601_2_peakname	2	14521076	269	40	10.9703	3.301	7.8546	Zj04G0125601_1_peak_553	Chr08:14521032-14521294	263	14521088	38	10.7956	3.36252	7.66132	Zj04G0125601_2_peak_648	Chr08:14521027-14521295	269	14521064	42	11.1449	3.23948	8.04788	Zj08G014260	XP_048335577.1 transcription factor bHLH62-like [Ziziphus jujuba var. spinosa]
Merged-Chr03-21186154-1	Chr03:21186025-21186284	Distal Intergenic	-13660	Zj03G017440.1	Zj04G0125601_2_peakname	1	21186202	260	39	10.7624	3.30071	7.67766		NA	NA	NA	NA	NA	NA	NA	Zj04G0125601_2_peak_246	Chr03:21186025-21186284	260	21186202	39	10.7624	3.30071	7.67766	Zj03G017440	XP_048325483.1 UDP-glycosyltransferase 76B1-like [Ziziphus jujuba var. spinosa]
Merged-Chr01-16890906-1	Chr01:16890739-16891074	Distal Intergenic	122996	Zj01G013840.1	Zj04G0125601_2_peakname	1	16890924	336	37	10.3152	3.29851	7.24325		NA	NA	NA	NA	NA	NA	NA	Zj04G0125601_2_peak_50	Chr01:16890739-16891074	336	16890924	37	10.3152	3.29851	7.24325	Zj01G013840	XP_048337203.1 cysteine-rich receptor-like protein kinase 10 [Ziziphus jujuba var. spinosa]
Merged-Chr01-20396537-1	Chr01:20396360-20396714	Promoter (<=1kb)	-725	Zj01G015270.1	Zj04G0125601_2_peakname	1	20396571	355	34	9.64799	3.2958	6.59794		NA	NA	NA	NA	NA	NA	NA	Zj04G0125601_2_peak_60	Chr01:20396360-20396714	355	20396571	34	9.64799	3.2958	6.59794	Zj01G015270	XP_048328415.1 serine carboxypeptidase-like 31 isoform X1 [Ziziphus jujuba var. spinosa]
Merged-Chr02-22276214-1	Chr02:22276091-22276338	Distal Intergenic	7683	Zj02G015630.1	Zj04G0125601_2_peakname	1	22276209	248	34	9.64799	3.2958	6.59794		NA	NA	NA	NA	NA	NA	NA	Zj04G0125601_2_peak_179	Chr02:22276091-22276338	248	22276209	34	9.64799	3.2958	6.59794	Zj02G015630	KAH7543134.1 hypothetical protein FEM48_Zijuj02G0151100 [Ziziphus jujuba var. spinosa]
Merged-Chr09-2862297-1	Chr09:2862147-2862448	Distal Intergenic	2954	Zj09G003740.1	Zj04G0125601_2_peakname	1	2862298	302	34	9.64799	3.2958	6.59794		NA	NA	NA	NA	NA	NA	NA	Zj04G0125601_2_peak_684	Chr09:2862147-2862448	302	2862298	34	9.64799	3.2958	6.59794	Zj09G003740	XP_015892089.2 probable inactive patatin-like protein 9 [Ziziphus jujuba var. spinosa]
Merged-Chr06-3714894-1	Chr06:3714791-3714998	Distal Intergenic	23733	Zj06G005210.1	Zj04G0125601_2_peakname	1	3714891	208	226	51.2665	3.29253	47.6338		NA	NA	NA	NA	NA	NA	NA	Zj04G0125601_2_peak_458	Chr06:3714791-3714998	208	3714891	226	51.2665	3.29253	47.6338	Zj06G005210	KAH6783050.1 F-box associated ubiquitination effector family protein [Perilla frutescens var. hirtella]
Merged-Chr03-32303569-2	Chr03:32303429-32303691	Promoter (<=1kb)	-182	Zj03G027470.1	Zj04G0125601_1_peakname|Zj04G0125601_2_peakname	2	32303617	263	36	10.1647	3.28796	7.07302	Zj04G0125601_1_peak_223	Chr03:32303477-32303691	215	32303605	36	9.95795	3.26337	6.84793	Zj04G0125601_2_peak_264	Chr03:32303429-32303679	251	32303629	37	10.3715	3.31255	7.29811	Zj03G027470	XP_015878384.2 tocopherol O-methyltransferase, chloroplastic isoform X2 [Ziziphus jujuba var. spinosa]
Merged-Chr12-11143078-1	Chr12:11142918-11143239	Distal Intergenic	-6697	Zj12G012810.1	Zj04G0125601_1_peakname	1	11143074	322	43	11.5665	3.28486	8.41103	Zj04G0125601_1_peak_780	Chr12:11142918-11143239	322	11143074	43	11.5665	3.28486	8.41103		NA	NA	NA	NA	NA	NA	NA	Zj12G012810	KAH7512902.1 hypothetical protein FEM48_Zijuj12G0139400 [Ziziphus jujuba var. spinosa]
Merged-Chr10-14456435-1	Chr10:14456314-14456556	Distal Intergenic	-3342	Zj10G008560.1	Zj04G0125601_1_peakname	1	14456481	243	66	16.5599	3.28435	13.2866	Zj04G0125601_1_peak_673	Chr10:14456314-14456556	243	14456481	66	16.5599	3.28435	13.2866		NA	NA	NA	NA	NA	NA	NA	Zj10G008560	KAH7516038.1 hypothetical protein FEM48_Zijuj10G0092100 [Ziziphus jujuba var. spinosa]
Merged-Chr11-21299339-2	Chr11:21299182-21299530	3' UTR	1768	Zj11G012740.1	Zj04G0125601_1_peakname|Zj04G0125601_2_peakname	2	21299292	349	43	11.6358	3.28424	8.50768	Zj04G0125601_1_peak_739	Chr11:21299182-21299530	349	21299281	47	13.7414	3.55501	10.5298	Zj04G0125601_2_peak_869	Chr11:21299198-21299448	251	21299304	39	9.5303	3.01347	6.48556	Zj11G012740	XP_015897434.1 expansin-A1-like [Ziziphus jujuba var. spinosa]
Merged-Chr02-25395704-2	Chr02:25395490-25395922	Distal Intergenic	-8630	Zj02G018900.1	Zj04G0125601_1_peakname|Zj04G0125601_2_peakname	2	25395632	433	53	13.9838	3.27568	10.8045	Zj04G0125601_1_peak_161	Chr02:25395514-25395892	379	25395617	44	9.42087	2.79699	6.32808	Zj04G0125601_2_peak_186	Chr02:25395490-25395922	433	25395646	62	18.5467	3.75436	15.281	Zj02G018900	GFZ04645.1 NAD(P)-binding Rossmann-fold superfamily protein [Actinidia rufa]
Merged-Chr08-28750534-2	Chr08:28750391-28750682	Distal Intergenic	-2523	Zj08G021210.1	Zj04G0125601_1_peakname|Zj04G0125601_2_peakname	2	28750568	292	40	10.9792	3.27498	7.86343	Zj04G0125601_1_peak_576	Chr08:28750391-28750682	292	28750595	40	10.8965	3.28089	7.75964	Zj04G0125601_2_peak_671	Chr08:28750409-28750654	246	28750542	41	11.0618	3.26907	7.96722	Zj08G021210	XP_015901117.2 pentatricopeptide repeat-containing protein At1g10270 [Ziziphus jujuba var. spinosa]
Merged-Chr07-6626040-2	Chr07:6625866-6626218	Distal Intergenic	-7007	Zj07G002210.1	Zj04G0125601_1_peakname|Zj04G0125601_2_peakname	2	6626022	353	34	9.45319	3.26943	6.38486	Zj04G0125601_1_peak_460	Chr07:6625866-6626130	265	6626000	32	8.68108	3.1489	5.61344	Zj04G0125601_2_peak_544	Chr07:6625948-6626218	271	6626045	35	10.2253	3.38997	7.15628	Zj07G002210	KAH7521316.1 hypothetical protein FEM48_Zijuj07G0020100 [Ziziphus jujuba var. spinosa]
Merged-Chr05-4776702-2	Chr05:4776569-4776827	Distal Intergenic	-19071	Zj05G002100.1	Zj04G0125601_1_peakname|Zj04G0125601_2_peakname	2	4776681	259	34	9.50762	3.26818	6.44252	Zj04G0125601_1_peak_303	Chr05:4776590-4776825	236	4776713	30	7.60084	2.95806	4.5753	Zj04G0125601_2_peak_364	Chr05:4776569-4776827	259	4776649	37	11.4144	3.5783	8.30975	Zj05G002100	XP_015881550.1 probable inactive 2-oxoglutarate-dependent dioxygenase AOP2 [Ziziphus jujuba var. spinosa]
Merged-Chr08-11271008-1	Chr08:11270870-11271147	Downstream (2-3kb)	7556	Zj08G011110.1	Zj04G0125601_2_peakname	1	11271001	278	49	12.7758	3.26619	9.63458		NA	NA	NA	NA	NA	NA	NA	Zj04G0125601_2_peak_631	Chr08:11270870-11271147	278	11271001	49	12.7758	3.26619	9.63458	Zj08G011110	XP_015890223.2 BTB/POZ domain-containing protein At3g50780 [Ziziphus jujuba var. spinosa]
Merged-Chr03-21138818-2	Chr03:21138681-21138955	Distal Intergenic	-12826	Zj03G017430.1	Zj04G0125601_1_peakname|Zj04G0125601_2_peakname	2	21138792	275	38	10.5352	3.26602	7.43359	Zj04G0125601_1_peak_203	Chr03:21138681-21138941	261	21138786	36	9.37664	3.11766	6.28538	Zj04G0125601_2_peak_245	Chr03:21138696-21138955	260	21138799	41	11.6937	3.41439	8.5818	Zj03G017430	KAH7537267.1 hypothetical protein FEM48_Zijuj03G0074700 [Ziziphus jujuba var. spinosa]
Merged-Chr11-31624188-1	Chr11:31624060-31624317	Distal Intergenic	-140509	Zj11G017170.1	Zj04G0125601_2_peakname	1	31624235	258	38	10.3807	3.26123	7.30686		NA	NA	NA	NA	NA	NA	NA	Zj04G0125601_2_peak_898	Chr11:31624060-31624317	258	31624235	38	10.3807	3.26123	7.30686	Zj11G017170	KAG9438481.1 hypothetical protein H6P81_021574 [Aristolochia fimbriata]
Merged-Chr06-18024156-1	Chr06:18024048-18024264	Distal Intergenic	99616	Zj06G016010.1	Zj04G0125601_1_peakname	1	18024148	217	43	11.447	3.25876	8.2941	Zj04G0125601_1_peak_411	Chr06:18024048-18024264	217	18024148	43	11.447	3.25876	8.2941		NA	NA	NA	NA	NA	NA	NA	Zj06G016010	XP_048328763.1 uncharacterized protein LOC112492363 [Ziziphus jujuba var. spinosa]
Merged-Chr10-16497498-1	Chr10:16497385-16497612	Distal Intergenic	-24888	Zj10G009980.1	Zj04G0125601_1_peakname	1	16497537	228	37	10.1243	3.25113	7.00951	Zj04G0125601_1_peak_678	Chr10:16497385-16497612	228	16497537	37	10.1243	3.25113	7.00951		NA	NA	NA	NA	NA	NA	NA	Zj10G009980	XP_015895243.2 jasmonoyl--L-amino acid synthetase JAR4-like [Ziziphus jujuba var. spinosa]
Merged-Chr12-2957565-2	Chr12:2957438-2957689	Downstream (1-2kb)	4291	Zj12G004100.1	Zj04G0125601_1_peakname|Zj04G0125601_2_peakname	2	2957596	252	36	9.81343	3.25041	6.73542	Zj04G0125601_1_peak_765	Chr12:2957480-2957689	210	2957618	37	10.7412	3.40553	7.60813	Zj04G0125601_2_peak_907	Chr12:2957438-2957654	217	2957573	34	8.88566	3.09529	5.86272	Zj12G004100	XP_015898607.3 SRSF protein kinase 1 [Ziziphus jujuba var. spinosa]
Merged-Chr07-16944801-1	Chr07:16944658-16944945	Intron (Zj07G007100.1/Zj07G007100, intron 1 of 9)	3384	Zj07G007100.1	Zj04G0125601_1_peakname	1	16944764	288	33	9.24036	3.24432	6.15332	Zj04G0125601_1_peak_477	Chr07:16944658-16944945	288	16944764	33	9.24036	3.24432	6.15332		NA	NA	NA	NA	NA	NA	NA	Zj07G007100	KAH7521779.1 hypothetical protein FEM48_Zijuj07G0068500 [Ziziphus jujuba var. spinosa]
Merged-Chr02-17063811-1	Chr02:17063680-17063942	Distal Intergenic	5132	Zj02G010770.1	Zj04G0125601_1_peakname	1	17063771	263	33	9.24036	3.24432	6.15332	Zj04G0125601_1_peak_144	Chr02:17063680-17063942	263	17063771	33	9.24036	3.24432	6.15332		NA	NA	NA	NA	NA	NA	NA	Zj02G010770	XP_015874583.1 probable N-acetyltransferase HLS1-like [Ziziphus jujuba var. spinosa]
Merged-Chr08-12685575-2	Chr08:12685445-12685712	Distal Intergenic	11577	Zj08G012580.1	Zj04G0125601_1_peakname|Zj04G0125601_2_peakname	2	12685597	268	601	129.329	3.24086	125.27	Zj04G0125601_1_peak_544	Chr08:12685445-12685699	255	12685597	586	121.855	3.16419	117.79	Zj04G0125601_2_peak_635	Chr08:12685447-12685712	266	12685597	616	136.803	3.31752	132.751	Zj08G012580	KAH7511594.1 hypothetical protein FEM48_ZijujMtG0001300 [Ziziphus jujuba var. spinosa]
Merged-Chr11-3998724-1	Chr11:3998610-3998839	Downstream (<1kb)	1580	Zj11G003480.1	Zj04G0125601_2_peakname	1	3998736	230	42	11.1449	3.23948	8.04788		NA	NA	NA	NA	NA	NA	NA	Zj04G0125601_2_peak_835	Chr11:3998610-3998839	230	3998736	42	11.1449	3.23948	8.04788	Zj11G003480	NA
Merged-Chr06-20118869-2	Chr06:20118723-20119000	Distal Intergenic	20561	Zj06G016530.1	Zj04G0125601_1_peakname|Zj04G0125601_2_peakname	2	20118852	278	40	10.5735	3.2306	7.46948	Zj04G0125601_1_peak_414	Chr06:20118723-20118987	265	20118884	39	10.4191	3.21938	7.29465	Zj04G0125601_2_peak_492	Chr06:20118768-20119000	233	20118821	40	10.728	3.24183	7.64432	Zj06G016530	XP_048331687.1 serine/threonine-protein kinase CTR1 isoform X1 [Ziziphus jujuba var. spinosa]
Merged-Chr06-17604528-2	Chr06:17604384-17604668	Distal Intergenic	19580	Zj06G015940.1	Zj04G0125601_1_peakname|Zj04G0125601_2_peakname	2	17604527	285	48	12.36	3.22664	9.20642	Zj04G0125601_1_peak_410	Chr06:17604384-17604629	246	17604512	48	12.4617	3.24668	9.28205	Zj04G0125601_2_peak_487	Chr06:17604434-17604668	235	17604542	48	12.2583	3.20659	9.13079	Zj06G015940	NA
Merged-Chr12-921580-2	Chr12:921463-921697	Exon (Zj12G001200.1/Zj12G001200, exon 1 of 11)	266	Zj12G001200.1	Zj04G0125601_1_peakname|Zj04G0125601_2_peakname	2	921584	235	36	9.92248	3.22472	6.83967	Zj04G0125601_1_peak_761	Chr12:921464-921696	233	921637	35	9.16746	3.11593	6.08446	Zj04G0125601_2_peak_902	Chr12:921463-921697	235	921531	38	10.6775	3.33351	7.59488	Zj12G001200	KAH7511829.1 hypothetical protein FEM48_Zijuj12G0024000 [Ziziphus jujuba var. spinosa]
Merged-Chr04-26109447-1	Chr04:26109311-26109584	Intron (Zj04G012950.1/Zj04G012950, intron 1 of 3)	647	Zj04G012950.1	Zj04G0125601_2_peakname	1	26109485	274	41	10.86	3.22334	7.77101		NA	NA	NA	NA	NA	NA	NA	Zj04G0125601_2_peak_328	Chr04:26109311-26109584	274	26109485	41	10.86	3.22334	7.77101	Zj04G012950	XP_015880783.2 LOW QUALITY PROTEIN: pentatricopeptide repeat-containing protein At1g73710 [Ziziphus jujuba var. spinosa]
Merged-Chr09-24039307-1	Chr09:24039133-24039481	Intron (Zj09G019020.1/Zj09G019020, intron 1 of 10)	10054	Zj09G019020.1	Zj04G0125601_2_peakname	1	24039196	349	36	9.79746	3.22281	6.74311		NA	NA	NA	NA	NA	NA	NA	Zj04G0125601_2_peak_740	Chr09:24039133-24039481	349	24039196	36	9.79746	3.22281	6.74311	Zj09G019020	KAH7518607.1 hypothetical protein FEM48_Zijuj09G0189200 [Ziziphus jujuba var. spinosa]
Merged-Chr01-9590817-2	Chr01:9590688-9590934	Downstream (1-2kb)	1905	Zj01G008380.1	Zj04G0125601_1_peakname|Zj04G0125601_2_peakname	2	9590792	247	33	9.16454	3.22235	6.10569	Zj04G0125601_1_peak_33	Chr01:9590716-9590934	219	9590790	32	8.68108	3.1489	5.61344	Zj04G0125601_2_peak_33	Chr01:9590688-9590933	246	9590793	34	9.64799	3.2958	6.59794	Zj01G008380	KAF3451831.1 hypothetical protein FNV43_RR07927 [Rhamnella rubrinervis]
Merged-Chr10-2686976-1	Chr10:2686852-2687100	3' UTR	-1464	Zj10G001620.1	Zj04G0125601_1_peakname	1	2686922	249	35	9.57871	3.2211	6.48123	Zj04G0125601_1_peak_649	Chr10:2686852-2687100	249	2686922	35	9.57871	3.2211	6.48123		NA	NA	NA	NA	NA	NA	NA	Zj10G001620	KAH7515380.1 hypothetical protein FEM48_Zijuj10G0020300 [Ziziphus jujuba var. spinosa]
Merged-Chr11-30758305-1	Chr11:30758191-30758419	Distal Intergenic	55993	Zj11G017140.1	Zj04G0125601_2_peakname	1	30758348	229	36	9.75335	3.21171	6.70014		NA	NA	NA	NA	NA	NA	NA	Zj04G0125601_2_peak_896	Chr11:30758191-30758419	229	30758348	36	9.75335	3.21171	6.70014	Zj11G017140	CAF4958897.1 unnamed protein product [Pieris macdunnoughi]
Merged-Chr07-6738490-2	Chr07:6738365-6738623	Intron (Zj07G002270.1/Zj07G002270, intron 12 of 18)	9060	Zj07G002270.1	Zj04G0125601_1_peakname|Zj04G0125601_2_peakname	2	6738456	259	42	11.1894	3.21024	8.08081	Zj04G0125601_1_peak_461	Chr07:6738371-6738604	234	6738426	36	7.90289	2.76227	4.86653	Zj04G0125601_2_peak_545	Chr07:6738365-6738623	259	6738487	48	14.4759	3.65821	11.2951	Zj07G002270	XP_048333175.1 protein SEMI-ROLLED LEAF 2 isoform X1 [Ziziphus jujuba var. spinosa]
Merged-Chr05-421568-2	Chr05:421410-421724	Distal Intergenic	142249	Zj05G000040.1	Zj04G0125601_1_peakname|Zj04G0125601_2_peakname	2	421578	315	42	11.0072	3.2082	7.89916	Zj04G0125601_1_peak_291	Chr05:421422-421716	295	421592	37	8.29722	2.81438	5.24482	Zj04G0125601_2_peak_346	Chr05:421410-421724	315	421564	46	13.7172	3.60203	10.5535	Zj05G000040	XP_048330881.1 leucine-rich repeat extensin-like protein 2 [Ziziphus jujuba var. spinosa]
Merged-Chr05-14479753-2	Chr05:14479577-14479916	Distal Intergenic	11696	Zj05G009660.1	Zj04G0125601_1_peakname|Zj04G0125601_2_peakname	2	14479736	340	37	10.0931	3.20728	7.01682	Zj04G0125601_1_peak_327	Chr05:14479611-14479916	306	14479766	32	7.14087	2.73915	4.13576	Zj04G0125601_2_peak_393	Chr05:14479577-14479908	332	14479705	42	13.0454	3.67541	9.89788	Zj05G009660	XP_048329482.1 protein DETOXIFICATION 16-like isoform X1 [Ziziphus jujuba var. spinosa]
Merged-Chr02-26583557-1	Chr02:26583444-26583671	Promoter (1-2kb)	-1734	Zj02G020050.1	Zj04G0125601_2_peakname	1	26583525	228	33	9.08268	3.20164	6.05157		NA	NA	NA	NA	NA	NA	NA	Zj04G0125601_2_peak_192	Chr02:26583444-26583671	228	26583525	33	9.08268	3.20164	6.05157	Zj02G020050	XP_048325215.1 uncharacterized protein LOC107412604 isoform X1 [Ziziphus jujuba var. spinosa]
Merged-Chr06-23681945-2	Chr06:23681791-23682089	Distal Intergenic	-24606	Zj06G017460.1	Zj04G0125601_1_peakname|Zj04G0125601_2_peakname	2	23681957	299	39	10.3087	3.1939	7.21348	Zj04G0125601_1_peak_420	Chr06:23681829-23682089	261	23682008	39	10.6392	3.27141	7.50887	Zj04G0125601_2_peak_501	Chr06:23681791-23682074	284	23681906	39	9.9781	3.11639	6.91809	Zj06G017460	XP_015885965.2 ethylene-responsive transcription factor ERF020 [Ziziphus jujuba var. spinosa]
Merged-Chr05-3368930-1	Chr05:3368827-3369034	Distal Intergenic	129444	Zj05G001590.1	Zj04G0125601_1_peakname	1	3368926	208	36	9.66722	3.19009	6.56714	Zj04G0125601_1_peak_298	Chr05:3368827-3369034	208	3368926	36	9.66722	3.19009	6.56714		NA	NA	NA	NA	NA	NA	NA	Zj05G001590	XP_048324211.1 persulfide dioxygenase ETHE1 homolog, mitochondrial-like [Ziziphus jujuba var. spinosa]
Merged-Chr02-27470187-1	Chr02:27470064-27470310	Promoter (1-2kb)	-1490	Zj02G020710.1	Zj04G0125601_2_peakname	1	27470191	247	34	9.22011	3.1825	6.18473		NA	NA	NA	NA	NA	NA	NA	Zj04G0125601_2_peak_194	Chr02:27470064-27470310	247	27470191	34	9.22011	3.1825	6.18473	Zj02G020710	XP_048324969.1 IRK-interacting protein isoform X1 [Ziziphus jujuba var. spinosa]
Merged-Chr02-7872992-2	Chr02:7872870-7873113	Distal Intergenic	2388	Zj02G006590.1	Zj04G0125601_1_peakname|Zj04G0125601_2_peakname	2	7873026	244	38	9.97108	3.18194	6.8865	Zj04G0125601_1_peak_121	Chr02:7872870-7873093	224	7873010	35	8.93266	3.05664	5.85665	Zj04G0125601_2_peak_140	Chr02:7872894-7873113	220	7873043	40	11.0095	3.30724	7.91634	Zj02G006590	XP_015873953.1 18.5 kDa class I heat shock protein-like [Ziziphus jujuba var. spinosa]
Merged-Chr04-18533339-2	Chr04:18533206-18533477	Distal Intergenic	3639	Zj04G010000.1	Zj04G0125601_1_peakname|Zj04G0125601_2_peakname	2	18533376	272	32	8.96932	3.17778	5.92534	Zj04G0125601_1_peak_262	Chr04:18533208-18533477	270	18533401	36	10.9907	3.53058	7.84949	Zj04G0125601_2_peak_309	Chr04:18533206-18533468	263	18533350	29	6.94795	2.82497	4.00118	Zj04G010000	XP_048328339.1 protein AGENET DOMAIN (AGD)-CONTAINING P1-like [Ziziphus jujuba var. spinosa]
Merged-Chr12-14335014-1	Chr12:14334905-14335124	Promoter (<=1kb)	-991	Zj12G014870.1	Zj04G0125601_2_peakname	1	14335076	220	37	9.82532	3.17761	6.77001		NA	NA	NA	NA	NA	NA	NA	Zj04G0125601_2_peak_928	Chr12:14334905-14335124	220	14335076	37	9.82532	3.17761	6.77001	Zj12G014870	XP_015899685.2 G-type lectin S-receptor-like serine/threonine-protein kinase SD2-2 [Ziziphus jujuba var. spinosa]
Merged-Chr03-18578465-1	Chr03:18578287-18578643	Distal Intergenic	18575	Zj03G016920.1	Zj04G0125601_2_peakname	1	18578466	357	37	9.82532	3.17761	6.77001		NA	NA	NA	NA	NA	NA	NA	Zj04G0125601_2_peak_237	Chr03:18578287-18578643	357	18578466	37	9.82532	3.17761	6.77001	Zj03G016920	XP_048325851.1 E3 ubiquitin-protein ligase RNF4-like [Ziziphus jujuba var. spinosa]
Merged-Chr12-22388596-2	Chr12:22388470-22388711	Intron (Zj12G019770.1/Zj12G019770, intron 2 of 7)	1746	Zj12G019770.1	Zj04G0125601_1_peakname|Zj04G0125601_2_peakname	2	22388550	242	46	11.6914	3.17652	8.55624	Zj04G0125601_1_peak_814	Chr12:22388470-22388704	235	22388544	45	11.3967	3.15882	8.24515	Zj04G0125601_2_peak_967	Chr12:22388502-22388711	210	22388557	47	11.9862	3.19423	8.86734	Zj12G019770	BBH06456.1 ADP-ribosylation factor A1F [Prunus dulcis]
Merged-Chr04-13162376-2	Chr04:13162229-13162513	Downstream (<1kb)	3522	Zj04G007560.1	Zj04G0125601_1_peakname|Zj04G0125601_2_peakname	2	13162422	285	47	12.1183	3.17636	8.9847	Zj04G0125601_1_peak_245	Chr04:13162251-13162512	262	13162435	40	8.24879	2.69268	5.19779	Zj04G0125601_2_peak_290	Chr04:13162229-13162513	285	13162409	54	15.9879	3.66005	12.7716	Zj04G007560	XP_015881503.2 tRNase Z TRZ2, chloroplastic [Ziziphus jujuba var. spinosa]
Merged-Chr01-2421716-2	Chr01:2421561-2421849	Distal Intergenic	-4032	Zj01G002160.1	Zj04G0125601_1_peakname|Zj04G0125601_2_peakname	2	2421684	289	32	8.91083	3.17338	5.86506	Zj04G0125601_1_peak_5	Chr01:2421609-2421848	240	2421735	30	7.59635	2.95679	4.57383	Zj04G0125601_2_peak_9	Chr01:2421561-2421849	289	2421632	35	10.2253	3.38997	7.15628	Zj01G002160	KAH7544756.1 hypothetical protein FEM48_Zijuj01G0020000 [Ziziphus jujuba var. spinosa]
Merged-Chr09-25669336-1	Chr09:25669225-25669447	Exon (Zj09G020280.1/Zj09G020280, exon 3 of 3)	5600	Zj09G020270.1	Zj04G0125601_2_peakname	1	25669280	223	55	13.5274	3.17151	10.3676		NA	NA	NA	NA	NA	NA	NA	Zj04G0125601_2_peak_743	Chr09:25669225-25669447	223	25669280	55	13.5274	3.17151	10.3676	Zj09G020270	XP_015884852.1 hepatoma-derived growth factor-related protein 2 isoform X2 [Ziziphus jujuba var. spinosa]
Merged-Chr02-22071793-2	Chr02:22071633-22072036	Distal Intergenic	-7652	Zj02G015620.1	Zj04G0125601_1_peakname|Zj04G0125601_2_peakname	2	22071810	404	48	11.9323	3.17036	8.7907	Zj04G0125601_1_peak_154	Chr02:22071641-22071865	225	22071777	45	12.0804	3.30147	8.91147	Zj04G0125601_2_peak_177	Chr02:22071633-22072036	404	22071843	50	11.7843	3.03924	8.66992	Zj02G015620	KAJ6889927.1 cullin-1 isoform X2 [Populus alba x Populus x berolinensis]
Merged-Chr10-14911930-1	Chr10:14911759-14912102	Distal Intergenic	9469	Zj10G008830.1	Zj04G0125601_2_peakname	1	14911963	344	35	9.36355	3.16587	6.32383		NA	NA	NA	NA	NA	NA	NA	Zj04G0125601_2_peak_791	Chr10:14911759-14912102	344	14911963	35	9.36355	3.16587	6.32383	Zj10G008830	XP_048317960.1 probable mitochondrial-processing peptidase subunit beta, mitochondrial [Ziziphus jujuba var. spinosa]
Merged-Chr06-28439190-1	Chr06:28439072-28439309	Exon (Zj06G019580.1/Zj06G019580, exon 1 of 7)	480	Zj06G019580.1	Zj04G0125601_1_peakname	1	28439205	238	39	10.1854	3.16459	7.06882	Zj04G0125601_1_peak_434	Chr06:28439072-28439309	238	28439205	39	10.1854	3.16459	7.06882		NA	NA	NA	NA	NA	NA	NA	Zj06G019580	XP_048332500.1 probable serine/threonine-protein kinase At1g54610 [Ziziphus jujuba var. spinosa]
Merged-Chr11-25774412-2	Chr11:25774257-25774576	Promoter (<=1kb)	-168	Zj11G016180.1	Zj04G0125601_1_peakname|Zj04G0125601_2_peakname	2	25774461	320	33	9.08926	3.16304	6.04966	Zj04G0125601_1_peak_750	Chr11:25774290-25774528	239	25774450	28	6.39982	2.71706	3.43479	Zj04G0125601_2_peak_883	Chr11:25774257-25774576	320	25774472	38	11.7787	3.60902	8.66452	Zj11G016180	XP_015897467.2 uncharacterized protein LOC107431099 [Ziziphus jujuba var. spinosa]
Merged-Chr10-12899931-1	Chr10:12899820-12900042	Downstream (2-3kb)	4758	Zj10G007850.1	Zj04G0125601_2_peakname	1	12899948	223	41	10.5845	3.16142	7.50461		NA	NA	NA	NA	NA	NA	NA	Zj04G0125601_2_peak_781	Chr10:12899820-12900042	223	12899948	41	10.5845	3.16142	7.50461	Zj10G007850	XP_015895023.2 uncharacterized protein LOC107428937 [Ziziphus jujuba var. spinosa]
Merged-Chr10-5839436-2	Chr10:5839301-5839576	Distal Intergenic	3317	Zj10G004740.3	Zj04G0125601_1_peakname|Zj04G0125601_2_peakname	2	5839400	276	34	9.29799	3.15796	6.24088	Zj04G0125601_1_peak_652	Chr10:5839301-5839529	229	5839358	31	7.47328	2.87244	4.45546	Zj04G0125601_2_peak_764	Chr10:5839338-5839576	239	5839443	38	11.1227	3.44349	8.02629	Zj10G004740	XP_048322876.1 ATP-citrate synthase alpha chain protein 1-like [Ziziphus jujuba var. spinosa]
Merged-Chr10-21647047-2	Chr10:21646910-21647174	Promoter (<=1kb)	-157	Zj10G013940.1	Zj04G0125601_1_peakname|Zj04G0125601_2_peakname	2	21647070	265	38	9.97029	3.15726	6.88726	Zj04G0125601_1_peak_694	Chr10:21646910-21647174	265	21647062	40	11.1014	3.32874	7.95718	Zj04G0125601_2_peak_812	Chr10:21646938-21647166	229	21647078	36	8.83918	2.98579	5.81733	Zj10G013940	XP_015869234.1 tetraketide alpha-pyrone reductase 2-like [Ziziphus jujuba var. spinosa]
Merged-Chr02-8647204-2	Chr02:8647076-8647331	Promoter (1-2kb)	-1888	Zj02G007440.1	Zj04G0125601_1_peakname|Zj04G0125601_2_peakname	2	8647247	256	38	10.1201	3.1566	7.03845	Zj04G0125601_1_peak_123	Chr02:8647076-8647331	256	8647201	42	12.2576	3.49112	9.08293	Zj04G0125601_2_peak_143	Chr02:8647085-8647327	243	8647293	35	7.98254	2.82208	4.99398	Zj02G007440	XP_015873987.2 laccase-2-like [Ziziphus jujuba var. spinosa]
Merged-Chr02-25210515-1	Chr02:25210339-25210691	Promoter (<=1kb)	-461	Zj02G018680.1	Zj04G0125601_1_peakname	1	25210622	353	33	8.90425	3.15367	5.82936	Zj04G0125601_1_peak_159	Chr02:25210339-25210691	353	25210622	33	8.90425	3.15367	5.82936		NA	NA	NA	NA	NA	NA	NA	Zj02G018680	XP_015875696.2 uncharacterized protein LOC107412430 isoform X1 [Ziziphus jujuba var. spinosa]
Merged-Chr01-22366668-1	Chr01:22366539-22366797	Distal Intergenic	-14431	Zj01G015960.1	Zj04G0125601_1_peakname	1	22366629	259	32	8.68108	3.1489	5.61344	Zj04G0125601_1_peak_60	Chr01:22366539-22366797	259	22366629	32	8.68108	3.1489	5.61344		NA	NA	NA	NA	NA	NA	NA	Zj01G015960	XP_015889812.2 callose synthase 11 [Ziziphus jujuba var. spinosa]
Merged-Chr01-27407155-1	Chr01:27407036-27407274	Distal Intergenic	-52548	Zj01G017000.1	Zj04G0125601_1_peakname	1	27407091	239	32	8.68108	3.1489	5.61344	Zj04G0125601_1_peak_68	Chr01:27407036-27407274	239	27407091	32	8.68108	3.1489	5.61344		NA	NA	NA	NA	NA	NA	NA	Zj01G017000	XP_015891364.2 probable LRR receptor-like serine/threonine-protein kinase At2g23950 isoform X1 [Ziziphus jujuba var. spinosa]
Merged-Chr06-9267241-1	Chr06:9267129-9267353	Distal Intergenic	-5375	Zj06G010560.1	Zj04G0125601_1_peakname	1	9267231	225	32	8.68108	3.1489	5.61344	Zj04G0125601_1_peak_399	Chr06:9267129-9267353	225	9267231	32	8.68108	3.1489	5.61344		NA	NA	NA	NA	NA	NA	NA	Zj06G010560	POE78358.1 scopoletin glucosyltransferase [Quercus suber]
Merged-Chr10-18121240-1	Chr10:18121135-18121345	Promoter (<=1kb)	-820	Zj10G011090.1	Zj04G0125601_1_peakname	1	18121204	211	32	8.68108	3.1489	5.61344	Zj04G0125601_1_peak_684	Chr10:18121135-18121345	211	18121204	32	8.68108	3.1489	5.61344		NA	NA	NA	NA	NA	NA	NA	Zj10G011090	XP_048318555.1 RNA-dependent RNA polymerase 1-like [Ziziphus jujuba var. spinosa]
Merged-Chr02-9339318-1	Chr02:9339195-9339442	Promoter (1-2kb)	-1088	Zj02G008040.1	Zj04G0125601_1_peakname	1	9339309	248	36	9.47283	3.14155	6.37846	Zj04G0125601_1_peak_124	Chr02:9339195-9339442	248	9339309	36	9.47283	3.14155	6.37846		NA	NA	NA	NA	NA	NA	NA	Zj02G008040	XP_015874071.1 CLAVATA3/ESR (CLE)-related protein 46 isoform X2 [Ziziphus jujuba var. spinosa]
Merged-Chr04-4477180-1	Chr04:4477046-4477314	Intron (Zj04G002190.1/Zj04G002190, intron 1 of 6)	1704	Zj04G002190.1	Zj04G0125601_1_peakname	1	4477210	269	40	10.2698	3.13672	7.15101	Zj04G0125601_1_peak_232	Chr04:4477046-4477314	269	4477210	40	10.2698	3.13672	7.15101		NA	NA	NA	NA	NA	NA	NA	Zj04G002190	XP_015880040.2 protein DETOXIFICATION 9-like [Ziziphus jujuba var. spinosa]
Merged-Chr11-9769151-2	Chr11:9769030-9769268	Distal Intergenic	18474	Zj11G005720.2	Zj04G0125601_1_peakname|Zj04G0125601_2_peakname	2	9769174	239	47	11.685	3.13356	8.55183	Zj04G0125601_1_peak_721	Chr11:9769030-9769266	237	9769198	48	12.7894	3.31184	9.60284	Zj04G0125601_2_peak_846	Chr11:9769042-9769268	227	9769149	46	10.5806	2.95527	7.50082	Zj11G005720	XP_015900251.1 protein SPIRAL1-like 1 [Ziziphus jujuba var. spinosa]
Merged-Chr01-27433742-1	Chr01:27433593-27433892	Distal Intergenic	-34278	Zj01G017010.1	Zj04G0125601_2_peakname	1	27433826	300	35	9.23553	3.13322	6.19982		NA	NA	NA	NA	NA	NA	NA	Zj04G0125601_2_peak_77	Chr01:27433593-27433892	300	27433826	35	9.23553	3.13322	6.19982	Zj01G017010	XP_015891344.1 putative GDP-L-fucose synthase 2 [Ziziphus jujuba var. spinosa]
Merged-Chr01-3012265-1	Chr01:3012151-3012379	Intron (Zj01G002860.1/Zj01G002860, intron 5 of 6)	2939	Zj01G002860.1	Zj04G0125601_1_peakname	1	3012302	229	44	11.0667	3.13277	7.92348	Zj04G0125601_1_peak_9	Chr01:3012151-3012379	229	3012302	44	11.0667	3.13277	7.92348		NA	NA	NA	NA	NA	NA	NA	Zj01G002860	XP_015873287.1 histone deacetylase 19 [Ziziphus jujuba var. spinosa]
Merged-Chr01-1391266-1	Chr01:1391152-1391381	Promoter (1-2kb)	-1122	Zj01G001220.1	Zj04G0125601_2_peakname	1	1391246	230	36	9.42011	3.12844	6.37876		NA	NA	NA	NA	NA	NA	NA	Zj04G0125601_2_peak_5	Chr01:1391152-1391381	230	1391246	36	9.42011	3.12844	6.37876	Zj01G001220	XP_015866048.2 uncharacterized protein LOC107403653 [Ziziphus jujuba var. spinosa]
Merged-Chr01-12873694-2	Chr01:12873448-12873924	Promoter (<=1kb)	-224	Zj01G011020.1	Zj04G0125601_1_peakname|Zj04G0125601_2_peakname	2	12873781	477	32	8.61228	3.12812	5.57426	Zj04G0125601_1_peak_39	Chr01:12873578-12873924	347	12873819	33	9.23526	3.24294	6.15018	Zj04G0125601_2_peak_40	Chr01:12873448-12873829	382	12873743	31	7.9893	3.0133	4.99833	Zj01G011020	KAH7545561.1 hypothetical protein FEM48_Zijuj01G0106600 [Ziziphus jujuba var. spinosa]
Merged-Chr12-16748835-2	Chr12:16748693-16748986	Promoter (<=1kb)	-133	Zj12G015780.1	Zj04G0125601_1_peakname|Zj04G0125601_2_peakname	2	16748792	294	32	8.60857	3.12756	5.56966	Zj04G0125601_1_peak_790	Chr12:16748693-16748943	251	16748745	31	8.13446	3.05348	5.08775	Zj04G0125601_2_peak_937	Chr12:16748718-16748986	269	16748840	33	9.08268	3.20164	6.05157	Zj12G015780	XP_015866644.1 phenylalanine ammonia-lyase [Ziziphus jujuba var. spinosa]
Merged-Chr10-24253646-2	Chr10:24253520-24253777	Distal Intergenic	-2786	Zj10G016510.1	Zj04G0125601_1_peakname|Zj04G0125601_2_peakname	2	24253644	258	32	8.60857	3.12756	5.56966	Zj04G0125601_1_peak_702	Chr10:24253520-24253777	258	24253676	31	8.13446	3.05348	5.08775	Zj04G0125601_2_peak_821	Chr10:24253521-24253768	248	24253613	33	9.08268	3.20164	6.05157	Zj10G016510	XP_015902294.2 protein TIFY 9 [Ziziphus jujuba var. spinosa]
Merged-Chr04-30491203-2	Chr04:30491040-30491353	Promoter (1-2kb)	-1686	Zj04G017710.1	Zj04G0125601_1_peakname|Zj04G0125601_2_peakname	2	30491180	314	38	10.1191	3.12595	7.06502	Zj04G0125601_1_peak_285	Chr04:30491040-30491353	314	30491129	45	14.5327	3.84112	11.3031	Zj04G0125601_2_peak_340	Chr04:30491089-30491330	242	30491230	31	5.70547	2.41078	2.82693	Zj04G017710	KAH7532544.1 hypothetical protein FEM48_Zijuj04G0031400 [Ziziphus jujuba var. spinosa]
Merged-Chr09-13910969-1	Chr09:13910862-13911076	Distal Intergenic	-16611	Zj09G013800.1	Zj04G0125601_2_peakname	1	13910937	215	40	10.217	3.12474	7.15023		NA	NA	NA	NA	NA	NA	NA	Zj04G0125601_2_peak_714	Chr09:13910862-13911076	215	13910937	40	10.217	3.12474	7.15023	Zj09G013800	XP_015892848.2 protein SOB FIVE-LIKE 5-like isoform X2 [Ziziphus jujuba var. spinosa]
Merged-Chr03-21314256-1	Chr03:21314125-21314387	Intron (Zj03G017480.1/Zj03G017480, intron 1 of 1)	8572	Zj03G017480.1	Zj04G0125601_2_peakname	1	21314235	263	43	10.7538	3.10945	7.66945		NA	NA	NA	NA	NA	NA	NA	Zj04G0125601_2_peak_247	Chr03:21314125-21314387	263	21314235	43	10.7538	3.10945	7.66945	Zj03G017480	XP_015877328.1 7-deoxyloganetic acid glucosyl transferase-like [Ziziphus jujuba var. spinosa]
Merged-Chr11-1622538-1	Chr11:1622398-1622679	Distal Intergenic	-15145	Zj11G001460.1	Zj04G0125601_2_peakname	1	1622533	282	32	8.52967	3.10747	5.51785		NA	NA	NA	NA	NA	NA	NA	Zj04G0125601_2_peak_828	Chr11:1622398-1622679	282	1622533	32	8.52967	3.10747	5.51785	Zj11G001460	XP_048320621.1 disease resistance protein RPV1-like isoform X2 [Ziziphus jujuba var. spinosa]
Merged-Chr10-1780065-1	Chr10:1779961-1780169	Distal Intergenic	-6480	Zj10G000980.1	Zj04G0125601_2_peakname	1	1779988	209	32	8.52967	3.10747	5.51785		NA	NA	NA	NA	NA	NA	NA	Zj04G0125601_2_peak_757	Chr10:1779961-1780169	209	1779988	32	8.52967	3.10747	5.51785	Zj10G000980	XP_015894105.1 tricalbin-3 [Ziziphus jujuba var. spinosa]
Merged-Chr04-20775139-1	Chr04:20775033-20775246	Distal Intergenic	62455	Zj04G010310.1	Zj04G0125601_1_peakname	1	20775103	214	35	9.11986	3.10387	6.03808	Zj04G0125601_1_peak_268	Chr04:20775033-20775246	214	20775103	35	9.11986	3.10387	6.03808		NA	NA	NA	NA	NA	NA	NA	Zj04G010310	KAH7533150.1 hypothetical protein FEM48_Zijuj04G0099800 [Ziziphus jujuba var. spinosa]
Merged-Chr01-44796865-2	Chr01:44796751-44796978	Intron (Zj01G030330.1/Zj01G030330, intron 1 of 1)	609	Zj01G030330.1	Zj04G0125601_1_peakname|Zj04G0125601_2_peakname	2	44796838	228	36	9.19253	3.09646	6.13344	Zj04G0125601_1_peak_101	Chr01:44796761-44796978	218	44796874	36	9.54978	3.16071	6.45326	Zj04G0125601_2_peak_116	Chr01:44796751-44796971	221	44796803	35	8.83528	3.03221	5.81362	Zj01G030330	XP_015872198.1 probable histone H2A variant 3 [Ziziphus jujuba var. spinosa]
Merged-Chr06-1575369-1	Chr06:1575259-1575480	Exon (Zj06G002350.1/Zj06G002350, exon 1 of 1)	1214	Zj06G002350.1	Zj04G0125601_2_peakname	1	1575371	222	38	9.68479	3.09484	6.63369		NA	NA	NA	NA	NA	NA	NA	Zj04G0125601_2_peak_444	Chr06:1575259-1575480	222	1575371	38	9.68479	3.09484	6.63369	Zj06G002350	XP_024930225.1 probable methyltransferase At1g29790 [Ziziphus jujuba var. spinosa]
Merged-Chr12-1705875-2	Chr12:1705744-1706008	Exon (Zj12G002200.1/Zj12G002200, exon 1 of 2)	483	Zj12G002200.1	Zj04G0125601_1_peakname|Zj04G0125601_2_peakname	2	1705874	265	46	11.2648	3.08912	8.15006	Zj04G0125601_1_peak_763	Chr12:1705768-1705981	214	1705892	41	8.36022	2.6824	5.30553	Zj04G0125601_2_peak_905	Chr12:1705744-1706008	265	1705856	50	14.1694	3.49584	10.9946	Zj12G002200	XP_024925956.1 uncharacterized protein LOC112490439 [Ziziphus jujuba var. spinosa]
Merged-Chr03-12525634-1	Chr03:12525509-12525759	Exon (Zj03G012710.1/Zj03G012710, exon 21 of 23)	4143	Zj03G012700.1	Zj04G0125601_2_peakname	1	12525618	251	40	10.0583	3.08881	6.99602		NA	NA	NA	NA	NA	NA	NA	Zj04G0125601_2_peak_218	Chr03:12525509-12525759	251	12525618	40	10.0583	3.08881	6.99602	Zj03G012700	XP_015876426.2 uncharacterized protein HI_0077 [Ziziphus jujuba var. spinosa]
Merged-Chr01-20710374-1	Chr01:20710225-20710523	Distal Intergenic	-18639	Zj01G015330.1	Zj04G0125601_1_peakname	1	20710417	299	46	11.2444	3.08673	8.09649	Zj04G0125601_1_peak_54	Chr01:20710225-20710523	299	20710417	46	11.2444	3.08673	8.09649		NA	NA	NA	NA	NA	NA	NA	Zj01G015330	XP_015888201.1 TIR-only protein-like [Ziziphus jujuba var. spinosa]
Merged-Chr11-22541945-1	Chr11:22541827-22542063	Distal Intergenic	15507	Zj11G014110.1	Zj04G0125601_2_peakname	1	22541943	237	35	9.05199	3.0867	6.02396		NA	NA	NA	NA	NA	NA	NA	Zj04G0125601_2_peak_875	Chr11:22541827-22542063	237	22541943	35	9.05199	3.0867	6.02396	Zj11G014110	XP_048320057.1 alcohol acyl transferase 1 allele GSd-like [Ziziphus jujuba var. spinosa]
Merged-Chr03-24496107-1	Chr03:24495980-24496234	Distal Intergenic	6611	Zj03G019570.2	Zj04G0125601_1_peakname	1	24496127	255	42	10.4446	3.08605	7.31941	Zj04G0125601_1_peak_210	Chr03:24495980-24496234	255	24496127	42	10.4446	3.08605	7.31941		NA	NA	NA	NA	NA	NA	NA	Zj03G019570	XP_048325876.1 F-box/kelch-repeat protein At3g23880-like isoform X2 [Ziziphus jujuba var. spinosa]
Merged-Chr09-17097169-1	Chr09:17097060-17097279	Distal Intergenic	8256	Zj09G014830.1	Zj04G0125601_1_peakname	1	17097135	220	35	9.04428	3.08476	5.96486	Zj04G0125601_1_peak_615	Chr09:17097060-17097279	220	17097135	35	9.04428	3.08476	5.96486		NA	NA	NA	NA	NA	NA	NA	Zj09G014830	XP_015892984.2 mogroside IE synthase-like [Ziziphus jujuba var. spinosa]
Merged-Chr03-10040637-1	Chr03:10040514-10040761	Intron (Zj03G011130.1/Zj03G011130, intron 10 of 10)	-1734	Zj03G011140.1	Zj04G0125601_2_peakname	1	10040568	248	44	10.8357	3.08456	7.74717		NA	NA	NA	NA	NA	NA	NA	Zj04G0125601_2_peak_211	Chr03:10040514-10040761	248	10040568	44	10.8357	3.08456	7.74717	Zj03G011140	XP_048325406.1 ATP-dependent Clp protease proteolytic subunit 5, chloroplastic-like [Ziziphus jujuba var. spinosa]
Merged-Chr05-5510762-2	Chr05:5510591-5510938	Intron (Zj05G002710.1/Zj05G002710, intron 1 of 6)	535	Zj05G002710.1	Zj04G0125601_1_peakname|Zj04G0125601_2_peakname	2	5510760	348	40	10.0113	3.08418	6.9314	Zj04G0125601_1_peak_310	Chr05:5510603-5510918	316	5510720	36	7.80923	2.74032	4.77602	Zj04G0125601_2_peak_371	Chr05:5510591-5510938	348	5510800	43	12.2133	3.42803	9.08679	Zj05G002710	XP_015882024.2 flavin-containing monooxygenase FMO GS-OX-like 4 [Ziziphus jujuba var. spinosa]
Merged-Chr01-5150474-2	Chr01:5150368-5150583	Distal Intergenic	-6676	Zj01G004780.1	Zj04G0125601_1_peakname|Zj04G0125601_2_peakname	2	5150450	216	32	8.37994	3.08236	5.35371	Zj04G0125601_1_peak_17	Chr01:5150371-5150583	213	5150498	34	9.81193	3.33974	6.70624	Zj04G0125601_2_peak_18	Chr01:5150368-5150575	208	5150402	29	6.94795	2.82497	4.00118	Zj01G004780	KAH7544998.1 hypothetical protein FEM48_Zijuj01G0045700 [Ziziphus jujuba var. spinosa]
Merged-Chr01-24313143-2	Chr01:24313011-24313277	Distal Intergenic	27455	Zj01G016570.1	Zj04G0125601_1_peakname|Zj04G0125601_2_peakname	2	24313106	267	32	8.33519	3.0811	5.30588	Zj04G0125601_1_peak_63	Chr01:24313014-24313272	259	24313105	32	8.68108	3.1489	5.61344	Zj04G0125601_2_peak_70	Chr01:24313011-24313277	267	24313107	31	7.9893	3.0133	4.99833	Zj01G016570	XP_048324753.1 LOW QUALITY PROTEIN: uncharacterized protein LOC125421069, partial [Ziziphus jujuba var. spinosa]
Merged-Chr04-13231328-1	Chr04:13231103-13231553	Downstream (<1kb)	3987	Zj04G007630.1	Zj04G0125601_2_peakname	1	13231185	451	36	9.20921	3.07629	6.17414		NA	NA	NA	NA	NA	NA	NA	Zj04G0125601_2_peak_291	Chr04:13231103-13231553	451	13231185	36	9.20921	3.07629	6.17414	Zj04G007630	XP_048327947.1 GDSL esterase/lipase At2g04570-like isoform X1 [Ziziphus jujuba var. spinosa]
Merged-Chr10-11258765-2	Chr10:11258642-11258881	Distal Intergenic	-31426	Zj10G007390.1	Zj04G0125601_1_peakname|Zj04G0125601_2_peakname	2	11258782	240	38	9.61942	3.07476	6.54723	Zj04G0125601_1_peak_664	Chr10:11258642-11258870	229	11258798	36	8.63123	2.93549	5.56745	Zj04G0125601_2_peak_778	Chr10:11258669-11258881	213	11258766	40	10.6076	3.21403	7.52701	Zj10G007390	XP_015895079.2 protein GAMETE CELL DEFECTIVE 1, mitochondrial [Ziziphus jujuba var. spinosa]
Merged-Chr08-7464289-1	Chr08:7464172-7464407	Distal Intergenic	27480	Zj08G006610.1	Zj04G0125601_2_peakname	1	7464290	236	36	9.19975	3.07396	6.16523		NA	NA	NA	NA	NA	NA	NA	Zj04G0125601_2_peak_620	Chr08:7464172-7464407	236	7464290	36	9.19975	3.07396	6.16523	Zj08G006610	KAA8515856.1 hypothetical protein F0562_019035 [Nyssa sinensis]
Merged-Chr09-6329156-1	Chr09:6329042-6329271	Downstream (1-2kb)	2424	Zj09G007500.1	Zj04G0125601_2_peakname	1	6329149	230	37	9.36176	3.06525	6.32208		NA	NA	NA	NA	NA	NA	NA	Zj04G0125601_2_peak_700	Chr09:6329042-6329271	230	6329149	37	9.36176	3.06525	6.32208	Zj09G007500	PON60803.1 Ribosomal protein [Trema orientale]
Merged-Chr09-12207730-1	Chr09:12207620-12207841	Distal Intergenic	24374	Zj09G012870.1	Zj04G0125601_2_peakname	1	12207745	222	37	9.36176	3.06525	6.32208		NA	NA	NA	NA	NA	NA	NA	Zj04G0125601_2_peak_712	Chr09:12207620-12207841	222	12207745	37	9.36176	3.06525	6.32208	Zj09G012870	XP_015876793.2 cytochrome P450 710A1 [Ziziphus jujuba var. spinosa]
Merged-Chr09-22562384-1	Chr09:22562274-22562494	Distal Intergenic	-2788	Zj09G017870.1	Zj04G0125601_2_peakname	1	22562335	221	37	9.36176	3.06525	6.32208		NA	NA	NA	NA	NA	NA	NA	Zj04G0125601_2_peak_737	Chr09:22562274-22562494	221	22562335	37	9.36176	3.06525	6.32208	Zj09G017870	XP_048337351.1 probable amidase At4g34880 [Ziziphus jujuba var. spinosa]
Merged-Chr06-25232810-1	Chr06:25232684-25232937	Distal Intergenic	24656	Zj06G017710.1	Zj04G0125601_2_peakname	1	25232831	254	33	8.55632	3.06113	5.54394		NA	NA	NA	NA	NA	NA	NA	Zj04G0125601_2_peak_508	Chr06:25232684-25232937	254	25232831	33	8.55632	3.06113	5.54394	Zj06G017710	XP_048332512.1 12-oxophytodienoate reductase 2-like isoform X1 [Ziziphus jujuba var. spinosa]
Merged-Chr10-15464533-2	Chr10:15464414-15464654	Intron (Zj10G009320.1/Zj10G009320, intron 1 of 17)	923	Zj10G009320.1	Zj04G0125601_1_peakname|Zj04G0125601_2_peakname	2	15464478	241	33	8.55108	3.05839	5.51624	Zj04G0125601_1_peak_675	Chr10:15464414-15464635	222	15464472	32	8.09028	2.98871	5.04728	Zj04G0125601_2_peak_792	Chr10:15464429-15464654	226	15464484	34	9.01188	3.12807	5.98519	Zj10G009320	XP_015895182.2 mitogen-activated protein kinase kinase kinase kinase 5 [Ziziphus jujuba var. spinosa]
Merged-Chr07-18343835-1	Chr07:18343723-18343948	Distal Intergenic	-3845	Zj07G008200.1	Zj04G0125601_1_peakname	1	18343826	226	31	8.13446	3.05348	5.08775	Zj04G0125601_1_peak_483	Chr07:18343723-18343948	226	18343826	31	8.13446	3.05348	5.08775		NA	NA	NA	NA	NA	NA	NA	Zj07G008200	XP_015887580.2 myosin-6 isoform X2 [Ziziphus jujuba var. spinosa]
Merged-Chr02-18790968-1	Chr02:18790865-18791072	Promoter (1-2kb)	-1343	Zj02G012610.1	Zj04G0125601_1_peakname	1	18790953	208	31	8.13446	3.05348	5.08775	Zj04G0125601_1_peak_148	Chr02:18790865-18791072	208	18790953	31	8.13446	3.05348	5.08775		NA	NA	NA	NA	NA	NA	NA	Zj02G012610	XP_015874770.2 ATP-citrate synthase alpha chain protein 2 [Ziziphus jujuba var. spinosa]
Merged-Chr05-12547709-1	Chr05:12547581-12547838	Intron (Zj05G008750.1/Zj05G008750, intron 4 of 6)	2085	Zj05G008750.1	Zj04G0125601_1_peakname	1	12547692	258	31	8.13446	3.05348	5.08775	Zj04G0125601_1_peak_322	Chr05:12547581-12547838	258	12547692	31	8.13446	3.05348	5.08775		NA	NA	NA	NA	NA	NA	NA	Zj05G008750	XP_048330273.1 peroxisome biogenesis protein 3-2 [Ziziphus jujuba var. spinosa]
Merged-Chr04-29396727-1	Chr04:29396562-29396892	Promoter (<=1kb)	-222	Zj04G016300.1	Zj04G0125601_2_peakname	1	29396833	331	36	9.11511	3.05316	6.08293		NA	NA	NA	NA	NA	NA	NA	Zj04G0125601_2_peak_337	Chr04:29396562-29396892	331	29396833	36	9.11511	3.05316	6.08293	Zj04G016300	XP_048327365.1 pentatricopeptide repeat-containing protein At5g50390, chloroplastic [Ziziphus jujuba var. spinosa]
Merged-Chr02-13350202-1	Chr02:13350075-13350330	Distal Intergenic	16171	Zj02G009410.1	Zj04G0125601_2_peakname	1	13350184	256	36	9.11511	3.05316	6.08293		NA	NA	NA	NA	NA	NA	NA	Zj04G0125601_2_peak_154	Chr02:13350075-13350330	256	13350184	36	9.11511	3.05316	6.08293	Zj02G009410	XP_048324638.1 replication factor C subunit 1-like [Ziziphus jujuba var. spinosa]
Merged-Chr09-8460473-2	Chr09:8460282-8460621	Distal Intergenic	-3115	Zj09G009790.1	Zj04G0125601_1_peakname|Zj04G0125601_2_peakname	2	8460476	340	35	9.02298	3.0526	5.98348	Zj04G0125601_1_peak_595	Chr09:8460373-8460621	249	8460529	31	6.52516	2.62107	3.55365	Zj04G0125601_2_peak_703	Chr09:8460282-8460617	336	8460422	39	11.5208	3.48412	8.41332	Zj09G009790	XP_048336218.1 BEL1-like homeodomain protein 6 [Ziziphus jujuba var. spinosa]
Merged-Chr11-8283542-1	Chr11:8283346-8283739	Distal Intergenic	14088	Zj11G005480.1	Zj04G0125601_2_peakname	1	8283649	394	34	8.70478	3.04861	5.6872		NA	NA	NA	NA	NA	NA	NA	Zj04G0125601_2_peak_844	Chr11:8283346-8283739	394	8283649	34	8.70478	3.04861	5.6872	Zj11G005480	XP_015896625.2 acid beta-fructofuranosidase [Ziziphus jujuba var. spinosa]
Merged-Chr06-26566651-1	Chr06:26566538-26566764	Downstream (<1kb)	6862	Zj06G018440.1	Zj04G0125601_2_peakname	1	26566680	227	35	8.87255	3.04155	5.84991		NA	NA	NA	NA	NA	NA	NA	Zj04G0125601_2_peak_511	Chr06:26566538-26566764	227	26566680	35	8.87255	3.04155	5.84991	Zj06G018440	XP_015900363.2 ABC transporter C family member 3-like [Ziziphus jujuba var. spinosa]
Merged-Chr08-3633727-2	Chr08:3633535-3633891	Downstream (<1kb)	-2316	Zj08G004990.1	Zj04G0125601_1_peakname|Zj04G0125601_2_peakname	2	3633763	357	36	9.10568	3.039	6.05424	Zj04G0125601_1_peak_523	Chr08:3633625-3633891	267	3633802	33	7.59355	2.81168	4.57162	Zj04G0125601_2_peak_609	Chr08:3633535-3633860	326	3633724	39	10.6178	3.26632	7.53687	Zj08G004990	XP_015888682.2 3-phosphoshikimate 1-carboxyvinyltransferase 2 [Ziziphus jujuba var. spinosa]
Merged-Chr05-27643390-1	Chr05:27643282-27643498	Distal Intergenic	-6556	Zj05G015550.1	Zj04G0125601_2_peakname	1	27643375	217	34	8.66391	3.03811	5.64771		NA	NA	NA	NA	NA	NA	NA	Zj04G0125601_2_peak_428	Chr05:27643282-27643498	217	27643375	34	8.66391	3.03811	5.64771	Zj05G015550	KAH7529202.1 hypothetical protein FEM48_Zijuj05G0159600 [Ziziphus jujuba var. spinosa]
Merged-Chr02-8210072-1	Chr02:8209945-8210199	Intron (Zj02G006980.1/Zj02G006980, intron 2 of 2)	981	Zj02G006980.1	Zj04G0125601_2_peakname	1	8210087	255	34	8.66391	3.03811	5.64771		NA	NA	NA	NA	NA	NA	NA	Zj04G0125601_2_peak_141	Chr02:8209945-8210199	255	8210087	34	8.66391	3.03811	5.64771	Zj02G006980	XP_015873844.1 elongin-C [Ziziphus jujuba var. spinosa]
Merged-Chr03-18640630-1	Chr03:18640510-18640751	Distal Intergenic	-14683	Zj03G016970.1	Zj04G0125601_2_peakname	1	18640626	242	39	9.6192	3.03377	6.57189		NA	NA	NA	NA	NA	NA	NA	Zj04G0125601_2_peak_238	Chr03:18640510-18640751	242	18640626	39	9.6192	3.03377	6.57189	Zj03G016970	KAF3433959.1 hypothetical protein FNV43_RR25062 [Rhamnella rubrinervis]
Merged-Chr02-7232559-2	Chr02:7232442-7232678	Intron (Zj02G006030.1/Zj02G006030, intron 3 of 8)	7282	Zj02G006030.1	Zj04G0125601_1_peakname|Zj04G0125601_2_peakname	2	7232590	237	31	8.11109	3.0315	5.09734	Zj04G0125601_1_peak_120	Chr02:7232442-7232666	225	7232653	28	6.57419	2.76721	3.59673	Zj04G0125601_2_peak_138	Chr02:7232451-7232678	228	7232526	34	9.64799	3.2958	6.59794	Zj02G006030	KAH7542282.1 hypothetical protein FEM48_Zijuj02G0057000 [Ziziphus jujuba var. spinosa]
Merged-Chr02-15374238-1	Chr02:15374131-15374346	Distal Intergenic	-14126	Zj02G010000.1	Zj04G0125601_2_peakname	1	15374260	216	33	8.44305	3.03129	5.43616		NA	NA	NA	NA	NA	NA	NA	Zj04G0125601_2_peak_165	Chr02:15374131-15374346	216	15374260	33	8.44305	3.03129	5.43616	Zj02G010000	KAI7991420.1 hypothetical protein LOK49_LG12G01822 [Camellia lanceoleosa]
Merged-Chr08-1238700-2	Chr08:1238559-1238835	Exon (Zj08G001400.1/Zj08G001400, exon 2 of 2)	1188	Zj08G001400.1	Zj04G0125601_1_peakname|Zj04G0125601_2_peakname	2	1238658	277	62	14.5261	3.03092	11.3395	Zj04G0125601_1_peak_520	Chr08:1238594-1238812	219	1238667	52	9.20816	2.53111	6.12417	Zj04G0125601_2_peak_605	Chr08:1238559-1238835	277	1238648	73	19.844	3.53074	16.5548	Zj08G001400	XP_015872076.1 replication protein A 70 kDa DNA-binding subunit A [Ziziphus jujuba var. spinosa]
Merged-Chr07-32200489-2	Chr07:32200357-32200633	Promoter (<=1kb)	-164	Zj07G016050.1	Zj04G0125601_1_peakname|Zj04G0125601_2_peakname	2	32200485	277	34	8.56896	3.02924	5.53562	Zj04G0125601_1_peak_504	Chr07:32200357-32200599	243	32200416	31	7.2793	2.82024	4.26885	Zj04G0125601_2_peak_593	Chr07:32200368-32200633	266	32200554	36	9.85861	3.23824	6.8024	Zj07G016050	XP_015888579.2 dihydrofolate reductase-like [Ziziphus jujuba var. spinosa]
Merged-Chr10-21549952-1	Chr10:21549807-21550098	Downstream (1-2kb)	1849	Zj10G013840.1	Zj04G0125601_1_peakname	1	21549983	292	31	8.04509	3.02872	5.00375	Zj04G0125601_1_peak_693	Chr10:21549807-21550098	292	21549983	31	8.04509	3.02872	5.00375		NA	NA	NA	NA	NA	NA	NA	Zj10G013840	XP_015895620.1 uncharacterized protein LOC107429448 [Ziziphus jujuba var. spinosa]
Merged-Chr04-27401419-1	Chr04:27401297-27401542	Promoter (1-2kb)	-1223	Zj04G014120.1	Zj04G0125601_2_peakname	1	27401357	246	32	8.23746	3.02825	5.23754		NA	NA	NA	NA	NA	NA	NA	Zj04G0125601_2_peak_329	Chr04:27401297-27401542	246	27401357	32	8.23746	3.02825	5.23754	Zj04G014120	XP_048327920.1 6-phosphogluconate dehydrogenase, decarboxylating 1 [Ziziphus jujuba var. spinosa]
Merged-Chr03-17523342-2	Chr03:17523219-17523459	Distal Intergenic	26360	Zj03G016580.1	Zj04G0125601_1_peakname|Zj04G0125601_2_peakname	2	17523376	241	40	9.68456	3.02438	6.61062	Zj04G0125601_1_peak_193	Chr03:17523219-17523448	230	17523381	41	10.3564	3.11063	7.23549	Zj04G0125601_2_peak_231	Chr03:17523244-17523459	216	17523370	38	9.01272	2.93814	5.98575	Zj03G016580	XP_015877139.2 chorismate synthase, chloroplastic-like [Ziziphus jujuba var. spinosa]
Merged-Chr09-5016142-2	Chr09:5015983-5016282	Exon (Zj09G006210.1/Zj09G006210, exon 1 of 2)	463	Zj09G006210.1	Zj04G0125601_1_peakname|Zj04G0125601_2_peakname	2	5016202	300	38	9.50172	3.02116	6.43359	Zj04G0125601_1_peak_589	Chr09:5016039-5016267	229	5016198	36	8.14345	2.81898	5.09616	Zj04G0125601_2_peak_693	Chr09:5015983-5016282	300	5016206	41	10.86	3.22334	7.77101	Zj09G006210	XP_048317790.1 MDIS1-interacting receptor like kinase 2-like isoform X1 [Ziziphus jujuba var. spinosa]
Merged-Chr10-640753-2	Chr10:640614-640901	Promoter (<=1kb)	-478	Zj10G000300.1	Zj04G0125601_1_peakname|Zj04G0125601_2_peakname	2	640812	288	32	8.11042	3.017	5.09068	Zj04G0125601_1_peak_637	Chr10:640614-640901	288	640780	33	8.75892	3.11486	5.68868	Zj04G0125601_2_peak_750	Chr10:640623-640875	253	640843	30	7.46193	2.91914	4.49269	Zj10G000300	XP_015894042.1 uncharacterized acetyltransferase At3g50280-like [Ziziphus jujuba var. spinosa]
Merged-Chr08-28105689-1	Chr08:28105585-28105794	Distal Intergenic	12283	Zj08G020940.4	Zj04G0125601_2_peakname	1	28105733	210	43	10.3118	3.01602	7.24019		NA	NA	NA	NA	NA	NA	NA	Zj04G0125601_2_peak_670	Chr08:28105585-28105794	210	28105733	43	10.3118	3.01602	7.24019	Zj08G020940	XP_015891208.2 uncharacterized protein LOC107425706 [Ziziphus jujuba var. spinosa]
Merged-Chr07-14334715-1	Chr07:14334587-14334844	Distal Intergenic	14747	Zj07G005010.1	Zj04G0125601_2_peakname	1	14334673	258	35	8.77049	3.016	5.75083		NA	NA	NA	NA	NA	NA	NA	Zj04G0125601_2_peak_552	Chr07:14334587-14334844	258	14334673	35	8.77049	3.016	5.75083	Zj07G005010	XP_048333031.1 phloretin 4'-O-glucosyltransferase-like [Ziziphus jujuba var. spinosa]
Merged-Chr12-16527723-2	Chr12:16527487-16527956	Distal Intergenic	1816	Zj12G015710.1	Zj04G0125601_1_peakname|Zj04G0125601_2_peakname	2	16527716	470	34	8.64918	3.01371	5.62994	Zj04G0125601_1_peak_788	Chr12:16527601-16527850	250	16527832	28	5.84497	2.55981	2.91237	Zj04G0125601_2_peak_934	Chr12:16527487-16527956	470	16527601	39	11.4534	3.46761	8.34752	Zj12G015710	KAH7513188.1 hypothetical protein FEM48_Zijuj12G0169900 [Ziziphus jujuba var. spinosa]
Merged-Chr02-26611969-1	Chr02:26611859-26612080	Intron (Zj02G020080.1/Zj02G020080, intron 7 of 7)	7669	Zj02G020070.1	Zj04G0125601_2_peakname	1	26611899	222	35	8.76127	3.0137	5.74197		NA	NA	NA	NA	NA	NA	NA	Zj04G0125601_2_peak_193	Chr02:26611859-26612080	222	26611899	35	8.76127	3.0137	5.74197	Zj02G020070	KAH7543532.1 hypothetical protein FEM48_Zijuj02G0193900 [Ziziphus jujuba var. spinosa]
Merged-Chr07-2991902-1	Chr07:2991789-2992016	Distal Intergenic	-15522	Zj07G000880.1	Zj04G0125601_2_peakname	1	2991871	228	39	9.5303	3.01347	6.48556		NA	NA	NA	NA	NA	NA	NA	Zj04G0125601_2_peak_536	Chr07:2991789-2992016	228	2991871	39	9.5303	3.01347	6.48556	Zj07G000880	XP_015866231.2 protein NLP9-like isoform X1 [Ziziphus jujuba var. spinosa]
Merged-Chr05-11919693-1	Chr05:11919519-11919868	Distal Intergenic	-4317	Zj05G008310.1	Zj04G0125601_2_peakname	1	11919576	350	31	7.9893	3.0133	4.99833		NA	NA	NA	NA	NA	NA	NA	Zj04G0125601_2_peak_387	Chr05:11919519-11919868	350	11919576	31	7.9893	3.0133	4.99833	Zj05G008310	XP_015867443.1 23 kDa jasmonate-induced protein-like isoform X2 [Ziziphus jujuba var. spinosa]
Merged-Chr09-22097433-1	Chr09:22097296-22097570	Downstream (1-2kb)	6376	Zj09G017500.1	Zj04G0125601_2_peakname	1	22097361	275	31	7.9893	3.0133	4.99833		NA	NA	NA	NA	NA	NA	NA	Zj04G0125601_2_peak_734	Chr09:22097296-22097570	275	22097361	31	7.9893	3.0133	4.99833	Zj09G017500	XP_015893390.2 auxin transporter-like protein 2 [Ziziphus jujuba var. spinosa]
Merged-Chr01-41135232-1	Chr01:41135056-41135408	Intron (Zj01G026890.1/Zj01G026890, intron 4 of 8)	1508	Zj01G026890.1	Zj04G0125601_2_peakname	1	41135154	353	31	7.9893	3.0133	4.99833		NA	NA	NA	NA	NA	NA	NA	Zj04G0125601_2_peak_110	Chr01:41135056-41135408	353	41135154	31	7.9893	3.0133	4.99833	Zj01G026890	XP_015865623.1 AP2-like ethylene-responsive transcription factor AIL1 [Ziziphus jujuba var. spinosa]
Merged-Chr11-21353345-1	Chr11:21353241-21353450	Downstream (<1kb)	1092	Zj11G012840.1	Zj04G0125601_2_peakname	1	21353285	210	31	7.9893	3.0133	4.99833		NA	NA	NA	NA	NA	NA	NA	Zj04G0125601_2_peak_871	Chr11:21353241-21353450	210	21353285	31	7.9893	3.0133	4.99833	Zj11G012840	XP_048320340.1 uncharacterized protein LOC107431066 isoform X2 [Ziziphus jujuba var. spinosa]
Merged-Chr08-29109414-2	Chr08:29109276-29109550	Intron (Zj08G021450.1/Zj08G021450, intron 4 of 5)	8428	Zj08G021450.1	Zj04G0125601_1_peakname|Zj04G0125601_2_peakname	2	29109376	275	39	9.49475	3.00552	6.42474	Zj04G0125601_1_peak_577	Chr08:29109276-29109550	275	29109358	39	9.30588	2.96251	6.21681	Zj04G0125601_2_peak_672	Chr08:29109302-29109530	229	29109393	39	9.68362	3.04852	6.63268	Zj08G021450	XP_048334946.1 protein STICHEL [Ziziphus jujuba var. spinosa]
Merged-Chr11-12832919-1	Chr11:12832783-12833056	Distal Intergenic	136029	Zj11G006420.1	Zj04G0125601_2_peakname	1	12832932	274	52	11.9615	3.00161	8.84333		NA	NA	NA	NA	NA	NA	NA	Zj04G0125601_2_peak_852	Chr11:12832783-12833056	274	12832932	52	11.9615	3.00161	8.84333	Zj11G006420	XP_015868422.1 phospholipase A1-IIgamma-like [Ziziphus jujuba var. spinosa]
Merged-Chr07-19092740-1	Chr07:19092633-19092848	Distal Intergenic	22285	Zj07G008440.1	Zj04G0125601_1_peakname	1	19092803	216	33	8.3104	2.99651	5.25724	Zj04G0125601_1_peak_484	Chr07:19092633-19092848	216	19092803	33	8.3104	2.99651	5.25724		NA	NA	NA	NA	NA	NA	NA	Zj07G008440	XP_015900238.2 protein TRANSPARENT TESTA 9 [Ziziphus jujuba var. spinosa]
Merged-Chr05-26179903-1	Chr05:26179768-26180038	Promoter (<=1kb)	-269	Zj05G014290.1	Zj04G0125601_2_peakname	1	26179927	271	44	10.3999	2.99459	7.32546		NA	NA	NA	NA	NA	NA	NA	Zj04G0125601_2_peak_425	Chr05:26179768-26180038	271	26179927	44	10.3999	2.99459	7.32546	Zj05G014290	XP_048329758.1 F-box/kelch-repeat protein At1g74510-like isoform X3 [Ziziphus jujuba var. spinosa]
Merged-Chr10-19699331-1	Chr10:19699188-19699475	Distal Intergenic	-3880	Zj10G012370.1	Zj04G0125601_2_peakname	1	19699278	288	44	10.3999	2.99459	7.32546		NA	NA	NA	NA	NA	NA	NA	Zj04G0125601_2_peak_806	Chr10:19699188-19699475	288	19699278	44	10.3999	2.99459	7.32546	Zj10G012370	XP_048317998.1 uncharacterized protein LOC112491470 [Ziziphus jujuba var. spinosa]
Merged-Chr01-14932468-1	Chr01:14932356-14932580	Intron (Zj01G012510.1/Zj01G012510, intron 7 of 10)	2839	Zj01G012510.1	Zj04G0125601_2_peakname	1	14932406	225	32	8.10707	2.9932	5.11201		NA	NA	NA	NA	NA	NA	NA	Zj04G0125601_2_peak_46	Chr01:14932356-14932580	225	14932406	32	8.10707	2.9932	5.11201	Zj01G012510	XP_015885535.1 very-long-chain aldehyde decarbonylase CER3 [Ziziphus jujuba var. spinosa]
Merged-Chr02-8724445-1	Chr02:8724321-8724570	Downstream (2-3kb)	4336	Zj02G007480.1	Zj04G0125601_2_peakname	1	8724447	250	32	8.10707	2.9932	5.11201		NA	NA	NA	NA	NA	NA	NA	Zj04G0125601_2_peak_144	Chr02:8724321-8724570	250	8724447	32	8.10707	2.9932	5.11201	Zj02G007480	XP_015874041.2 uncharacterized protein C24B11.05-like [Ziziphus jujuba var. spinosa]
Merged-Chr06-27300130-1	Chr06:27300025-27300235	Distal Intergenic	9373	Zj06G018850.1	Zj04G0125601_1_peakname	1	27300132	211	31	7.91594	2.99309	4.87901	Zj04G0125601_1_peak_431	Chr06:27300025-27300235	211	27300132	31	7.91594	2.99309	4.87901		NA	NA	NA	NA	NA	NA	NA	Zj06G018850	XP_015902442.2 patellin-3 [Ziziphus jujuba var. spinosa]
Merged-Chr02-13418718-1	Chr02:13418607-13418829	Distal Intergenic	84778	Zj02G009410.1	Zj04G0125601_2_peakname	1	13418791	223	38	9.23232	2.98892	6.19669		NA	NA	NA	NA	NA	NA	NA	Zj04G0125601_2_peak_155	Chr02:13418607-13418829	223	13418791	38	9.23232	2.98892	6.19669	Zj02G009410	XP_048324638.1 replication factor C subunit 1-like [Ziziphus jujuba var. spinosa]
Merged-Chr03-27930309-2	Chr03:27930166-27930434	Distal Intergenic	-36546	Zj03G023110.1	Zj04G0125601_1_peakname|Zj04G0125601_2_peakname	2	27930284	269	42	10.317	2.98882	7.23838	Zj04G0125601_1_peak_216	Chr03:27930215-27930423	209	27930298	35	6.98226	2.58376	3.98746	Zj04G0125601_2_peak_259	Chr03:27930166-27930434	269	27930269	50	13.6517	3.39387	10.4893	Zj03G023110	KAH7538041.1 hypothetical protein FEM48_Zijuj03G0157200 [Ziziphus jujuba var. spinosa]
Merged-Chr04-24248294-1	Chr04:24248189-24248400	Distal Intergenic	16562	Zj04G011670.1	Zj04G0125601_2_peakname	1	24248285	212	34	8.46392	2.98696	5.45659		NA	NA	NA	NA	NA	NA	NA	Zj04G0125601_2_peak_325	Chr04:24248189-24248400	212	24248285	34	8.46392	2.98696	5.45659	Zj04G011670	XP_015881085.2 vascular-related unknown protein 1 [Ziziphus jujuba var. spinosa]
Merged-Chr06-7910791-2	Chr06:7910633-7910946	Promoter (1-2kb)	-1635	Zj06G008920.1	Zj04G0125601_1_peakname|Zj04G0125601_2_peakname	2	7910764	314	30	7.81452	2.98694	4.80731	Zj04G0125601_1_peak_397	Chr06:7910726-7910946	221	7910766	32	8.68108	3.1489	5.61344	Zj04G0125601_2_peak_474	Chr06:7910633-7910862	230	7910761	29	6.94795	2.82497	4.00118	Zj06G008920	XP_015884708.1 dihydroflavonol 4-reductase-like [Ziziphus jujuba var. spinosa]
Merged-Chr12-7811007-1	Chr12:7810890-7811125	Distal Intergenic	-2468	Zj12G009750.1	Zj04G0125601_2_peakname	1	7811013	236	36	8.8342	2.98459	5.81258		NA	NA	NA	NA	NA	NA	NA	Zj04G0125601_2_peak_917	Chr12:7810890-7811125	236	7811013	36	8.8342	2.98459	5.81258	Zj12G009750	XP_015899218.2 trichohyalin [Ziziphus jujuba var. spinosa]
Merged-Chr08-17088927-1	Chr08:17088816-17089038	Exon (Zj08G016700.1/Zj08G016700, exon 2 of 3)	337	Zj08G016700.1	Zj04G0125601_1_peakname	1	17088923	223	30	7.60084	2.95806	4.5753	Zj04G0125601_1_peak_561	Chr08:17088816-17089038	223	17088923	30	7.60084	2.95806	4.5753		NA	NA	NA	NA	NA	NA	NA	Zj08G016700	XP_048334852.1 putative B3 domain-containing protein Os03g0621600 [Ziziphus jujuba var. spinosa]
Merged-Chr03-24414699-1	Chr03:24414558-24414840	Promoter (1-2kb)	-1340	Zj03G019450.2	Zj04G0125601_1_peakname	1	24414645	283	30	7.60084	2.95806	4.5753	Zj04G0125601_1_peak_209	Chr03:24414558-24414840	283	24414645	30	7.60084	2.95806	4.5753		NA	NA	NA	NA	NA	NA	NA	Zj03G019450	XP_015877562.1 chalcone isomerase-like protein 2 isoform X1 [Ziziphus jujuba var. spinosa]
Merged-Chr12-3512304-1	Chr12:3512196-3512413	Promoter (1-2kb)	-1056	Zj12G004790.1	Zj04G0125601_2_peakname	1	3512274	218	34	8.34629	2.95706	5.34251		NA	NA	NA	NA	NA	NA	NA	Zj04G0125601_2_peak_909	Chr12:3512196-3512413	218	3512274	34	8.34629	2.95706	5.34251	Zj12G004790	XP_015898788.1 zinc finger A20 and AN1 domain-containing stress-associated protein 4 [Ziziphus jujuba var. spinosa]
Merged-Chr10-11135105-2	Chr10:11134994-11135220	Exon (Zj10G007360.1/Zj10G007360, exon 3 of 8)	631	Zj10G007360.1	Zj04G0125601_1_peakname|Zj04G0125601_2_peakname	2	11135087	227	36	8.65272	2.95396	5.61688	Zj04G0125601_1_peak_663	Chr10:11134996-11135213	218	11135081	38	10.0444	3.18028	6.93189	Zj04G0125601_2_peak_776	Chr10:11134994-11135220	227	11135093	33	7.26103	2.72765	4.30187	Zj10G007360	XP_015895081.2 peptidyl-prolyl cis-trans isomerase CYP23 isoform X1 [Ziziphus jujuba var. spinosa]
Merged-Chr01-46349168-1	Chr01:46349052-46349285	3' UTR	-4084	Zj01G032400.1	Zj04G0125601_2_peakname	1	46349180	234	33	8.13693	2.9513	5.1406		NA	NA	NA	NA	NA	NA	NA	Zj04G0125601_2_peak_119	Chr01:46349052-46349285	234	46349180	33	8.13693	2.9513	5.1406	Zj01G032400	XP_015869146.2 peroxisomal membrane protein 13 [Ziziphus jujuba var. spinosa]
Merged-Chr09-1190041-1	Chr09:1189890-1190193	Exon (Zj09G001050.1/Zj09G001050, exon 22 of 24)	4400	Zj09G001060.1	Zj04G0125601_1_peakname	1	1189994	304	38	9.06921	2.95116	5.9892	Zj04G0125601_1_peak_582	Chr09:1189890-1190193	304	1189994	38	9.06921	2.95116	5.9892		NA	NA	NA	NA	NA	NA	NA	Zj09G001060	KAH7516976.1 hypothetical protein FEM48_Zijuj09G0013200 [Ziziphus jujuba var. spinosa]
Merged-Chr01-2802218-1	Chr01:2802073-2802363	Intron (Zj01G002550.1/Zj01G002550, intron 3 of 12)	1273	Zj01G002550.2	Zj04G0125601_2_peakname	1	2802152	291	36	8.67807	2.94678	5.66153		NA	NA	NA	NA	NA	NA	NA	Zj04G0125601_2_peak_12	Chr01:2802073-2802363	291	2802152	36	8.67807	2.94678	5.66153	Zj01G002550	XP_048323206.1 major facilitator superfamily domain-containing protein 12 isoform X1 [Ziziphus jujuba var. spinosa]
Merged-Chr05-8206142-1	Chr05:8205983-8206302	Exon (Zj05G004790.1/Zj05G004790, exon 2 of 3)	485	Zj05G004790.1	Zj04G0125601_2_peakname	1	8206227	320	38	9.01272	2.93814	5.98575		NA	NA	NA	NA	NA	NA	NA	Zj04G0125601_2_peak_376	Chr05:8205983-8206302	320	8206227	38	9.01272	2.93814	5.98575	Zj05G004790	XP_015882277.1 uncharacterized protein LOC107418112 isoform X1 [Ziziphus jujuba var. spinosa]
Merged-Chr01-37298628-1	Chr01:37298521-37298736	Distal Intergenic	-4499	Zj01G022410.1	Zj04G0125601_2_peakname	1	37298582	216	38	9.01272	2.93814	5.98575		NA	NA	NA	NA	NA	NA	NA	Zj04G0125601_2_peak_99	Chr01:37298521-37298736	216	37298582	38	9.01272	2.93814	5.98575	Zj01G022410	XP_015898839.2 vascular-related unknown protein 4-like [Ziziphus jujuba var. spinosa]
Merged-Chr01-22946777-2	Chr01:22946634-22946923	Distal Intergenic	-29030	Zj01G016150.1	Zj04G0125601_1_peakname|Zj04G0125601_2_peakname	2	22946726	290	30	7.53496	2.93796	4.53819	Zj04G0125601_1_peak_61	Chr01:22946634-22946907	274	22946734	29	7.08061	2.86263	4.07805	Zj04G0125601_2_peak_67	Chr01:22946646-22946923	278	22946718	31	7.9893	3.0133	4.99833	Zj01G016150	XP_048323601.1 uncharacterized protein LOC125420731 [Ziziphus jujuba var. spinosa]
Merged-Chr09-4573934-1	Chr09:4573824-4574044	Promoter (<=1kb)	-231	Zj09G005650.1	Zj04G0125601_2_peakname	1	4573901	221	34	8.24817	2.93222	5.2478		NA	NA	NA	NA	NA	NA	NA	Zj04G0125601_2_peak_691	Chr09:4573824-4574044	221	4573901	34	8.24817	2.93222	5.2478	Zj09G005650	XP_015891294.2 patellin-4-like [Ziziphus jujuba var. spinosa]
Merged-Chr02-380773-1	Chr02:380651-380896	Promoter (<=1kb)	-750	Zj02G000310.1	Zj04G0125601_1_peakname	1	380827	246	31	7.69145	2.93163	4.6628	Zj04G0125601_1_peak_106	Chr02:380651-380896	246	380827	31	7.69145	2.93163	4.6628		NA	NA	NA	NA	NA	NA	NA	Zj02G000310	XP_015872755.1 uncharacterized protein LOC107409841 [Ziziphus jujuba var. spinosa]
Merged-Chr12-19717367-2	Chr12:19717182-19717509	Distal Intergenic	76834	Zj12G016750.1	Zj04G0125601_1_peakname|Zj04G0125601_2_peakname	2	19717398	328	42	9.76748	2.92167	6.68917	Zj04G0125601_1_peak_799	Chr12:19717272-19717505	234	19717379	42	9.62707	2.91151	6.52836	Zj04G0125601_2_peak_948	Chr12:19717182-19717509	328	19717417	43	9.90788	2.93184	6.84998	Zj12G016750	KAH1072691.1 hypothetical protein J1N35_025019 [Gossypium stocksii]
Merged-Chr09-16780714-1	Chr09:16780605-16780823	Distal Intergenic	10646	Zj09G014630.1	Zj04G0125601_1_peakname	1	16780746	219	30	7.47092	2.92165	4.45323	Zj04G0125601_1_peak_612	Chr09:16780605-16780823	219	16780746	30	7.47092	2.92165	4.45323		NA	NA	NA	NA	NA	NA	NA	Zj09G014630	XP_048320826.1 uncharacterized protein LOC107431662 isoform X1 [Ziziphus jujuba var. spinosa]
Merged-Chr05-1304706-1	Chr05:1304595-1304817	Distal Intergenic	-5702	Zj05G001060.1	Zj04G0125601_2_peakname	1	1304670	223	30	7.46193	2.91914	4.49269		NA	NA	NA	NA	NA	NA	NA	Zj04G0125601_2_peak_349	Chr05:1304595-1304817	223	1304670	30	7.46193	2.91914	4.49269	Zj05G001060	XP_048329707.1 putative disease resistance protein RGA3 [Ziziphus jujuba var. spinosa]
Merged-Chr01-18972124-1	Chr01:18971979-18972270	Promoter (<=1kb)	-280	Zj01G014590.1	Zj04G0125601_2_peakname	1	18972056	292	30	7.46193	2.91914	4.49269		NA	NA	NA	NA	NA	NA	NA	Zj04G0125601_2_peak_58	Chr01:18971979-18972270	292	18972056	30	7.46193	2.91914	4.49269	Zj01G014590	XP_015872247.2 uncharacterized protein LOC107409326 [Ziziphus jujuba var. spinosa]
Merged-Chr01-26616754-1	Chr01:26616645-26616863	Promoter (1-2kb)	-1993	Zj01G016930.1	Zj04G0125601_2_peakname	1	26616719	219	30	7.46193	2.91914	4.49269		NA	NA	NA	NA	NA	NA	NA	Zj04G0125601_2_peak_75	Chr01:26616645-26616863	219	26616719	30	7.46193	2.91914	4.49269	Zj01G016930	XP_015889421.2 uncharacterized protein LOC107424197 [Ziziphus jujuba var. spinosa]
Merged-Chr03-24511478-1	Chr03:24511369-24511588	5' UTR	175	Zj03G019590.1	Zj04G0125601_2_peakname	1	24511447	220	30	7.46193	2.91914	4.49269		NA	NA	NA	NA	NA	NA	NA	Zj04G0125601_2_peak_252	Chr03:24511369-24511588	220	24511447	30	7.46193	2.91914	4.49269	Zj03G019590	XP_048326491.1 trans-cinnamate 4-monooxygenase-like [Ziziphus jujuba var. spinosa]
Merged-Chr07-13890943-1	Chr07:13890811-13891076	Distal Intergenic	7528	Zj07G004860.1	Zj04G0125601_1_peakname	1	13890951	266	34	8.184	2.91603	5.13555	Zj04G0125601_1_peak_469	Chr07:13890811-13891076	266	13890951	34	8.184	2.91603	5.13555		NA	NA	NA	NA	NA	NA	NA	Zj07G004860	NA
Merged-Chr01-17462641-2	Chr01:17462462-17462806	Distal Intergenic	-5151	Zj01G013990.1	Zj04G0125601_1_peakname|Zj04G0125601_2_peakname	2	17462624	345	40	9.17746	2.91414	6.12058	Zj04G0125601_1_peak_48	Chr01:17462494-17462806	313	17462671	39	8.13792	2.70355	5.09093	Zj04G0125601_2_peak_53	Chr01:17462462-17462804	343	17462578	40	10.217	3.12474	7.15023	Zj01G013990	XP_015885852.2 cysteine-rich receptor-like protein kinase 10 [Ziziphus jujuba var. spinosa]
Merged-Chr05-2464717-1	Chr05:2464558-2464876	Distal Intergenic	-151530	Zj05G001500.1	Zj04G0125601_2_peakname	1	2464713	319	72	15.0954	2.91302	11.9002		NA	NA	NA	NA	NA	NA	NA	Zj04G0125601_2_peak_358	Chr05:2464558-2464876	319	2464713	72	15.0954	2.91302	11.9002	Zj05G001500	NA
Merged-Chr07-266825-2	Chr07:266711-266951	Distal Intergenic	47908	Zj07G000090.1	Zj04G0125601_1_peakname|Zj04G0125601_2_peakname	2	266770	241	38	8.91802	2.91202	5.86896	Zj04G0125601_1_peak_446	Chr07:266716-266951	236	266810	40	9.82603	3.03657	6.71982	Zj04G0125601_2_peak_527	Chr07:266711-266923	213	266729	36	8.01001	2.78746	5.0181	Zj07G000090	XP_015886579.2 putative disease resistance RPP13-like protein 1 [Ziziphus jujuba var. spinosa]
Merged-Chr07-35287718-2	Chr07:35287512-35287897	Exon (Zj07G017960.1/Zj07G017960, exon 1 of 2)	639	Zj07G017960.1	Zj04G0125601_1_peakname|Zj04G0125601_2_peakname	2	35287674	386	38	9.06358	2.91162	6.01767	Zj04G0125601_1_peak_513	Chr07:35287570-35287897	328	35287695	35	6.98226	2.58376	3.98746	Zj04G0125601_2_peak_599	Chr07:35287512-35287896	385	35287653	42	11.1449	3.23948	8.04788	Zj07G017960	XP_048332984.1 probable LRR receptor-like serine/threonine-protein kinase At3g47570 [Ziziphus jujuba var. spinosa]
Merged-Chr02-13627490-1	Chr02:13627384-13627596	Distal Intergenic	69440	Zj02G009430.1	Zj04G0125601_1_peakname	1	13627538	213	32	7.78855	2.90838	4.75642	Zj04G0125601_1_peak_134	Chr02:13627384-13627596	213	13627538	32	7.78855	2.90838	4.75642		NA	NA	NA	NA	NA	NA	NA	Zj02G009430	XP_015874343.1 fasciclin-like arabinogalactan protein 12 [Ziziphus jujuba var. spinosa]
Merged-Chr02-2883495-1	Chr02:2883353-2883638	Distal Intergenic	2109	Zj02G002670.1	Zj04G0125601_2_peakname	1	2883452	286	30	7.42185	2.90795	4.45681		NA	NA	NA	NA	NA	NA	NA	Zj04G0125601_2_peak_125	Chr02:2883353-2883638	286	2883452	30	7.42185	2.90795	4.45681	Zj02G002670	KAH7541978.1 hypothetical protein FEM48_Zijuj02G0024600 [Ziziphus jujuba var. spinosa]
Merged-Chr05-5209264-1	Chr05:5209142-5209386	Promoter (<=1kb)	-153	Zj05G002520.1	Zj04G0125601_1_peakname	1	5209268	245	37	8.69591	2.90721	5.62756	Zj04G0125601_1_peak_306	Chr05:5209142-5209386	245	5209268	37	8.69591	2.90721	5.62756		NA	NA	NA	NA	NA	NA	NA	Zj05G002520	XP_015881902.2 dirigent protein 22-like [Ziziphus jujuba var. spinosa]
Merged-Chr01-16367092-2	Chr01:16366947-16367220	Distal Intergenic	-23628	Zj01G013530.1	Zj04G0125601_1_peakname|Zj04G0125601_2_peakname	2	16367084	274	31	7.5953	2.90346	4.59667	Zj04G0125601_1_peak_46	Chr01:16366947-16367220	274	16367039	32	8.20002	3.01817	5.15081	Zj04G0125601_2_peak_49	Chr01:16366984-16367217	234	16367129	30	6.99058	2.78875	4.04254	Zj01G013530	XP_048326121.1 tryptophan synthase beta chain 1-like [Ziziphus jujuba var. spinosa]
Merged-Chr12-10630046-2	Chr12:10629879-10630214	Intron (Zj12G012310.1/Zj12G012310, intron 3 of 5)	502	Zj12G012310.1	Zj04G0125601_1_peakname|Zj04G0125601_2_peakname	2	10629934	336	56	12.0353	2.90158	8.8901	Zj04G0125601_1_peak_778	Chr12:10629879-10630213	335	10629917	54	11.2388	2.81509	8.09107	Zj04G0125601_2_peak_922	Chr12:10629879-10630214	336	10629951	57	12.8319	2.98806	9.68912	Zj12G012310	XP_015898746.3 pentatricopeptide repeat-containing protein At3g24000, mitochondrial-like [Ziziphus jujuba var. spinosa]
Merged-Chr10-12791196-1	Chr10:12791075-12791318	Distal Intergenic	-18155	Zj10G007830.1	Zj04G0125601_1_peakname	1	12791196	244	36	8.47653	2.89831	5.41809	Zj04G0125601_1_peak_666	Chr10:12791075-12791318	244	12791196	36	8.47653	2.89831	5.41809		NA	NA	NA	NA	NA	NA	NA	Zj10G007830	KAH7516010.1 hypothetical protein FEM48_Zijuj10G0089100 [Ziziphus jujuba var. spinosa]
Merged-Chr06-11797336-2	Chr06:11797180-11797513	Distal Intergenic	-2233	Zj06G012900.1	Zj04G0125601_1_peakname|Zj04G0125601_2_peakname	2	11797388	334	30	7.30583	2.88963	4.32522	Zj04G0125601_1_peak_404	Chr06:11797180-11797432	253	11797347	27	6.08199	2.67179	3.13259	Zj04G0125601_2_peak_480	Chr06:11797222-11797513	292	11797430	32	8.52967	3.10747	5.51785	Zj06G012900	XP_024923514.2 glucan endo-1,3-beta-glucosidase-like [Ziziphus jujuba var. spinosa]
Merged-Chr10-1497137-1	Chr10:1497023-1497251	Distal Intergenic	27832	Zj10G000770.1	Zj04G0125601_1_peakname	1	1497088	229	33	7.89559	2.88892	4.85947	Zj04G0125601_1_peak_643	Chr10:1497023-1497251	229	1497088	33	7.89559	2.88892	4.85947		NA	NA	NA	NA	NA	NA	NA	Zj10G000770	XP_048318915.1 putative disease resistance RPP13-like protein 1 [Ziziphus jujuba var. spinosa]
Merged-Chr04-28776479-1	Chr04:28776347-28776612	Distal Intergenic	-7718	Zj04G015380.1	Zj04G0125601_2_peakname	1	28776555	266	49	10.7751	2.88794	7.69		NA	NA	NA	NA	NA	NA	NA	Zj04G0125601_2_peak_332	Chr04:28776347-28776612	266	28776555	49	10.7751	2.88794	7.69	Zj04G015380	XP_015879872.2 phenolic glucoside malonyltransferase 1-like [Ziziphus jujuba var. spinosa]
Merged-Chr02-24377580-1	Chr02:24377456-24377704	Downstream (1-2kb)	-2744	Zj02G018120.1	Zj04G0125601_2_peakname	1	24377534	249	31	7.52924	2.88757	4.55701		NA	NA	NA	NA	NA	NA	NA	Zj04G0125601_2_peak_183	Chr02:24377456-24377704	249	24377534	31	7.52924	2.88757	4.55701	Zj02G018120	XP_015882061.1 probable leucine-rich repeat receptor-like protein kinase At5g63930 [Ziziphus jujuba var. spinosa]
Merged-Chr05-20072166-1	Chr05:20072062-20072271	Distal Intergenic	-24083	Zj05G011770.1	Zj04G0125601_1_peakname	1	20072125	210	33	7.88743	2.88683	4.85166	Zj04G0125601_1_peak_342	Chr05:20072062-20072271	210	20072125	33	7.88743	2.88683	4.85166		NA	NA	NA	NA	NA	NA	NA	Zj05G011770	XP_015883357.1 ADP,ATP carrier protein ER-ANT1 [Ziziphus jujuba var. spinosa]
Merged-Chr02-6546614-1	Chr02:6546445-6546784	Intron (Zj02G005180.1/Zj02G005180, intron 3 of 8)	968	Zj02G005180.1	Zj04G0125601_2_peakname	1	6546664	340	37	8.56302	2.87612	5.55038		NA	NA	NA	NA	NA	NA	NA	Zj04G0125601_2_peak_135	Chr02:6546445-6546784	340	6546664	37	8.56302	2.87612	5.55038	Zj02G005180	XP_015868999.2 uncharacterized protein At2g37660, chloroplastic-like [Ziziphus jujuba var. spinosa]
Merged-Chr11-26615316-1	Chr11:26615211-26615421	Distal Intergenic	120909	Zj11G016960.1	Zj04G0125601_2_peakname	1	26615313	211	56	11.9333	2.87169	8.81581		NA	NA	NA	NA	NA	NA	NA	Zj04G0125601_2_peak_889	Chr11:26615211-26615421	211	26615313	56	11.9333	2.87169	8.81581	Zj11G016960	KAI9161917.1 hypothetical protein LWI28_022001 [Acer negundo]
Merged-Chr09-5146317-1	Chr09:5146213-5146422	Distal Intergenic	-7839	Zj09G006240.1	Zj04G0125601_2_peakname	1	5146327	210	486	87.5354	2.86958	83.6755		NA	NA	NA	NA	NA	NA	NA	Zj04G0125601_2_peak_696	Chr09:5146213-5146422	210	5146327	486	87.5354	2.86958	83.6755	Zj09G006240	XP_048337338.1 uncharacterized protein LOC125424315 [Ziziphus jujuba var. spinosa]
Merged-Chr09-18156545-2	Chr09:18156361-18156729	Distal Intergenic	38239	Zj09G015130.1	Zj04G0125601_1_peakname|Zj04G0125601_2_peakname	2	18156646	369	34	8.02497	2.8682	5.01846	Zj04G0125601_1_peak_619	Chr09:18156365-18156729	365	18156625	32	6.29659	2.52468	3.33677	Zj04G0125601_2_peak_725	Chr09:18156361-18156726	366	18156666	36	9.75335	3.21171	6.70014	Zj09G015130	XP_015891121.1 3-hydroxy-3-methylglutaryl-coenzyme A reductase 1-like [Ziziphus jujuba var. spinosa]
Merged-Chr04-11173692-1	Chr04:11173565-11173820	Distal Intergenic	-2517	Zj04G006680.1	Zj04G0125601_2_peakname	1	11173696	256	37	8.50587	2.8628	5.49675		NA	NA	NA	NA	NA	NA	NA	Zj04G0125601_2_peak_284	Chr04:11173565-11173820	256	11173696	37	8.50587	2.8628	5.49675	Zj04G006680	XP_015900723.1 SNF1-related protein kinase regulatory subunit beta-2-like [Ziziphus jujuba var. spinosa]
Merged-Chr05-33934523-1	Chr05:33934405-33934641	Distal Intergenic	27960	Zj05G018350.1	Zj04G0125601_1_peakname	1	33934518	237	29	7.08061	2.86263	4.07805	Zj04G0125601_1_peak_367	Chr05:33934405-33934641	237	33934518	29	7.08061	2.86263	4.07805		NA	NA	NA	NA	NA	NA	NA	Zj05G018350	XP_015883852.2 UDP-glycosyltransferase 79B9-like [Ziziphus jujuba var. spinosa]
Merged-Chr07-27560537-1	Chr07:27560409-27560665	Distal Intergenic	-3504	Zj07G013810.1	Zj04G0125601_1_peakname	1	27560486	257	29	7.08061	2.86263	4.07805	Zj04G0125601_1_peak_494	Chr07:27560409-27560665	257	27560486	29	7.08061	2.86263	4.07805		NA	NA	NA	NA	NA	NA	NA	Zj07G013810	XP_015888017.2 protein phosphatase 2C 70 [Ziziphus jujuba var. spinosa]
Merged-Chr08-4011189-1	Chr08:4011085-4011294	Intron (Zj08G005360.1/Zj08G005360, intron 13 of 14)	-2585	Zj08G005370.1	Zj04G0125601_1_peakname	1	4011221	210	29	7.08061	2.86263	4.07805	Zj04G0125601_1_peak_525	Chr08:4011085-4011294	210	4011221	29	7.08061	2.86263	4.07805		NA	NA	NA	NA	NA	NA	NA	Zj08G005370	NA
Merged-Chr06-28582191-1	Chr06:28582080-28582302	Intron (Zj06G019680.1/Zj06G019680, intron 1 of 1)	689	Zj06G019680.1	Zj04G0125601_1_peakname	1	28582127	223	29	7.08061	2.86263	4.07805	Zj04G0125601_1_peak_435	Chr06:28582080-28582302	223	28582127	29	7.08061	2.86263	4.07805		NA	NA	NA	NA	NA	NA	NA	Zj06G019680	XP_015872758.2 ethylene-responsive transcription factor ABR1 [Ziziphus jujuba var. spinosa]
Merged-Chr02-13583713-2	Chr02:13583580-13583852	Distal Intergenic	43655	Zj02G009420.1	Zj04G0125601_1_peakname|Zj04G0125601_2_peakname	2	13583739	273	35	8.13278	2.8564	5.11192	Zj04G0125601_1_peak_132	Chr02:13583624-13583852	229	13583795	37	8.69591	2.90721	5.62756	Zj04G0125601_2_peak_156	Chr02:13583580-13583797	218	13583683	33	7.56966	2.8056	4.59627	Zj02G009420	XP_015866596.2 zinc finger protein BALDIBIS-like [Ziziphus jujuba var. spinosa]
Merged-Chr07-35084912-1	Chr07:35084758-35085066	Distal Intergenic	31392	Zj07G017850.1	Zj04G0125601_1_peakname	1	35084968	309	30	7.23616	2.85637	4.22721	Zj04G0125601_1_peak_511	Chr07:35084758-35085066	309	35084968	30	7.23616	2.85637	4.22721		NA	NA	NA	NA	NA	NA	NA	Zj07G017850	XP_048333533.1 uncharacterized protein LOC107433519 isoform X2 [Ziziphus jujuba var. spinosa]
Merged-Chr01-4945082-1	Chr01:4944972-4945193	Intron (Zj01G004660.1/Zj01G004660, intron 1 of 2)	830	Zj01G004660.1	Zj04G0125601_1_peakname	1	4945067	222	32	7.57398	2.85184	4.55254	Zj04G0125601_1_peak_15	Chr01:4944972-4945193	222	4945067	32	7.57398	2.85184	4.55254		NA	NA	NA	NA	NA	NA	NA	Zj01G004660	XP_015874339.1 uncharacterized protein LOC107411294 [Ziziphus jujuba var. spinosa]
Merged-Chr01-2959499-1	Chr01:2959366-2959632	Downstream (<1kb)	1913	Zj01G002760.1	Zj04G0125601_1_peakname	1	2959584	267	33	7.71784	2.84336	4.68808	Zj04G0125601_1_peak_8	Chr01:2959366-2959632	267	2959584	33	7.71784	2.84336	4.68808		NA	NA	NA	NA	NA	NA	NA	Zj01G002760	XP_015873119.2 homeobox-leucine zipper protein HOX11 [Ziziphus jujuba var. spinosa]
Merged-Chr06-28994452-2	Chr06:28994323-28994615	Promoter (<=1kb)	-53	Zj06G020050.1	Zj04G0125601_1_peakname|Zj04G0125601_2_peakname	2	28994500	293	30	7.14145	2.84304	4.17153	Zj04G0125601_1_peak_437	Chr06:28994323-28994544	222	28994496	27	5.89351	2.61676	2.95852	Zj04G0125601_2_peak_516	Chr06:28994329-28994615	287	28994503	32	8.38939	3.06932	5.38454	Zj06G020050	KAH7525127.1 hypothetical protein FEM48_Zijuj06G0192100 [Ziziphus jujuba var. spinosa]
Merged-Chr06-8458723-1	Chr06:8458608-8458839	3' UTR	5010	Zj06G009590.1	Zj04G0125601_2_peakname	1	8458702	232	35	8.04097	2.83626	5.04815		NA	NA	NA	NA	NA	NA	NA	Zj04G0125601_2_peak_475	Chr06:8458608-8458839	232	8458702	35	8.04097	2.83626	5.04815	Zj06G009590	XP_015884928.2 protein unc-13 homolog [Ziziphus jujuba var. spinosa]
Merged-Chr05-500308-1	Chr05:500133-500483	Distal Intergenic	63476	Zj05G000040.1	Zj04G0125601_2_peakname	1	500351	351	32	7.50555	2.83391	4.5347		NA	NA	NA	NA	NA	NA	NA	Zj04G0125601_2_peak_347	Chr05:500133-500483	351	500351	32	7.50555	2.83391	4.5347	Zj05G000040	XP_048330881.1 leucine-rich repeat extensin-like protein 2 [Ziziphus jujuba var. spinosa]
Merged-Chr05-8911591-2	Chr05:8911474-8911705	Downstream (2-3kb)	-3343	Zj05G005570.1	Zj04G0125601_1_peakname|Zj04G0125601_2_peakname	2	8911623	232	38	8.52468	2.8285	5.49046	Zj04G0125601_1_peak_313	Chr05:8911474-8911696	223	8911608	38	9.20989	2.98371	6.12546	Zj04G0125601_2_peak_378	Chr05:8911489-8911705	217	8911638	38	7.83946	2.67329	4.85546	Zj05G005570	KAH7528328.1 hypothetical protein FEM48_Zijuj05G0061000 [Ziziphus jujuba var. spinosa]
Merged-Chr04-12447323-1	Chr04:12447206-12447441	Promoter (1-2kb)	-1500	Zj04G006910.1	Zj04G0125601_2_peakname	1	12447304	236	29	6.94795	2.82497	4.00118		NA	NA	NA	NA	NA	NA	NA	Zj04G0125601_2_peak_286	Chr04:12447206-12447441	236	12447304	29	6.94795	2.82497	4.00118	Zj04G006910	XP_048327471.1 uncharacterized protein LOC107432209 isoform X1 [Ziziphus jujuba var. spinosa]
Merged-Chr07-18722782-1	Chr07:18722675-18722890	Distal Intergenic	-8127	Zj07G008360.1	Zj04G0125601_2_peakname	1	18722776	216	29	6.94795	2.82497	4.00118		NA	NA	NA	NA	NA	NA	NA	Zj04G0125601_2_peak_567	Chr07:18722675-18722890	216	18722776	29	6.94795	2.82497	4.00118	Zj07G008360	XP_048333015.1 beta-amyrin synthase 1-like isoform X3 [Ziziphus jujuba var. spinosa]
Merged-Chr07-2289177-1	Chr07:2289072-2289283	Intron (Zj07G000680.1/Zj07G000680, intron 4 of 12)	2300	Zj07G000680.2	Zj04G0125601_2_peakname	1	2289172	212	29	6.94795	2.82497	4.00118		NA	NA	NA	NA	NA	NA	NA	Zj04G0125601_2_peak_532	Chr07:2289072-2289283	212	2289172	29	6.94795	2.82497	4.00118	Zj07G000680	XP_015886698.1 lysine-specific demethylase JMJ25-like isoform X1 [Ziziphus jujuba var. spinosa]
Merged-Chr03-10347123-1	Chr03:10347019-10347228	Downstream (<1kb)	1543	Zj03G011250.1	Zj04G0125601_2_peakname	1	10347139	210	29	6.94795	2.82497	4.00118		NA	NA	NA	NA	NA	NA	NA	Zj04G0125601_2_peak_212	Chr03:10347019-10347228	210	10347139	29	6.94795	2.82497	4.00118	Zj03G011250	XP_048326654.1 uncharacterized protein LOC125421506 [Ziziphus jujuba var. spinosa]
Merged-Chr01-31703285-1	Chr01:31703169-31703402	Downstream (1-2kb)	-3228	Zj01G019140.1	Zj04G0125601_2_peakname	1	31703367	234	29	6.94795	2.82497	4.00118		NA	NA	NA	NA	NA	NA	NA	Zj04G0125601_2_peak_90	Chr01:31703169-31703402	234	31703367	29	6.94795	2.82497	4.00118	Zj01G019140	XP_015893842.2 probable glycosyltransferase At5g20260 [Ziziphus jujuba var. spinosa]
Merged-Chr12-12491747-1	Chr12:12491643-12491851	Distal Intergenic	-10048	Zj12G013840.1	Zj04G0125601_2_peakname	1	12491691	209	34	7.81785	2.8244	4.83496		NA	NA	NA	NA	NA	NA	NA	Zj04G0125601_2_peak_926	Chr12:12491643-12491851	209	12491691	34	7.81785	2.8244	4.83496	Zj12G013840	XP_015902725.1 STS14 protein [Ziziphus jujuba var. spinosa]
Merged-Chr12-11646195-1	Chr12:11646046-11646344	Exon (Zj12G013260.1/Zj12G013260, exon 3 of 3)	1364	Zj12G013260.1	Zj04G0125601_2_peakname	1	11646320	299	35	7.98254	2.82208	4.99398		NA	NA	NA	NA	NA	NA	NA	Zj04G0125601_2_peak_924	Chr12:11646046-11646344	299	11646320	35	7.98254	2.82208	4.99398	Zj12G013260	XP_015899499.1 profilin-4 [Ziziphus jujuba var. spinosa]
Merged-Chr06-20395381-1	Chr06:20395205-20395557	Promoter (1-2kb)	-1870	Zj06G016550.1	Zj04G0125601_2_peakname	1	20395528	353	29	6.92537	2.81858	3.98294		NA	NA	NA	NA	NA	NA	NA	Zj04G0125601_2_peak_494	Chr06:20395205-20395557	353	20395528	29	6.92537	2.81858	3.98294	Zj06G016550	NA
Merged-Chr04-28502909-1	Chr04:28502777-28503042	Promoter (<=1kb)	-131	Zj04G015210.1	Zj04G0125601_2_peakname	1	28502984	266	29	6.92537	2.81858	3.98294		NA	NA	NA	NA	NA	NA	NA	Zj04G0125601_2_peak_330	Chr04:28502777-28503042	266	28502984	29	6.92537	2.81858	3.98294	Zj04G015210	KAF3444882.1 hypothetical protein FNV43_RR14575 [Rhamnella rubrinervis]
Merged-Chr04-4493215-2	Chr04:4493036-4493376	Promoter (<=1kb)	-530	Zj04G002230.1	Zj04G0125601_1_peakname|Zj04G0125601_2_peakname	2	4493196	341	32	7.35803	2.8139	4.37074	Zj04G0125601_1_peak_233	Chr04:4493167-4493376	210	4493258	33	8.18408	2.96356	5.13562	Zj04G0125601_2_peak_273	Chr04:4493036-4493283	248	4493134	30	6.53198	2.66424	3.60585	Zj04G002230	XP_015880024.2 protein DETOXIFICATION 3-like [Ziziphus jujuba var. spinosa]
Merged-Chr11-30574427-1	Chr11:30574322-30574532	Distal Intergenic	127449	Zj11G017130.1	Zj04G0125601_2_peakname	1	30574420	211	289	51.2892	2.81185	47.6564		NA	NA	NA	NA	NA	NA	NA	Zj04G0125601_2_peak_895	Chr11:30574322-30574532	211	30574420	289	51.2892	2.81185	47.6564	Zj11G017130	KAH0993547.1 hypothetical protein GBA52_005030 [Prunus armeniaca]
Merged-Chr01-5046602-1	Chr01:5046491-5046713	Distal Intergenic	-20238	Zj01G004730.1	Zj04G0125601_1_peakname	1	5046563	223	29	6.87258	2.80367	3.88265	Zj04G0125601_1_peak_16	Chr01:5046491-5046713	223	5046563	29	6.87258	2.80367	3.88265		NA	NA	NA	NA	NA	NA	NA	Zj01G004730	KAH7544999.1 hypothetical protein FEM48_Zijuj01G0045800 [Ziziphus jujuba var. spinosa]
Merged-Chr07-6023998-1	Chr07:6023841-6024156	Intron (Zj07G002110.1/Zj07G002110, intron 9 of 10)	9659	Zj07G002110.1	Zj04G0125601_2_peakname	1	6024103	316	36	8.06501	2.80043	5.07118		NA	NA	NA	NA	NA	NA	NA	Zj04G0125601_2_peak_542	Chr07:6023841-6024156	316	6024103	36	8.06501	2.80043	5.07118	Zj07G002110	XP_048332695.1 uncharacterized protein LOC107422004 isoform X3 [Ziziphus jujuba var. spinosa]
Merged-Chr05-20172304-1	Chr05:20172177-20172432	Distal Intergenic	16976	Zj05G011790.1	Zj04G0125601_2_peakname	1	20172259	256	29	6.85881	2.79978	3.91905		NA	NA	NA	NA	NA	NA	NA	Zj04G0125601_2_peak_411	Chr05:20172177-20172432	256	20172259	29	6.85881	2.79978	3.91905	Zj05G011790	XP_015883259.1 hexosyltransferase GAUT11 [Ziziphus jujuba var. spinosa]
Merged-Chr01-824043-1	Chr01:823901-824185	Promoter (1-2kb)	-1820	Zj01G000550.1	Zj04G0125601_2_peakname	1	824080	285	29	6.82512	2.79029	3.88697		NA	NA	NA	NA	NA	NA	NA	Zj04G0125601_2_peak_2	Chr01:823901-824185	285	824080	29	6.82512	2.79029	3.88697	Zj01G000550	XP_015877246.1 CBL-interacting serine/threonine-protein kinase 21 isoform X1 [Ziziphus jujuba var. spinosa]
Merged-Chr01-2511922-1	Chr01:2511777-2512067	Distal Intergenic	8893	Zj01G002210.1	Zj04G0125601_1_peakname	1	2512016	291	33	7.48799	2.78489	4.4693	Zj04G0125601_1_peak_6	Chr01:2511777-2512067	291	2512016	33	7.48799	2.78489	4.4693		NA	NA	NA	NA	NA	NA	NA	Zj01G002210	XP_015892473.2 sodium transporter HKT1-like [Ziziphus jujuba var. spinosa]
Merged-Chr09-8097526-2	Chr09:8097299-8097722	Promoter (<=1kb)	-411	Zj09G009400.1	Zj04G0125601_1_peakname|Zj04G0125601_2_peakname	2	8097641	424	29	6.80066	2.78349	3.83853	Zj04G0125601_1_peak_594	Chr09:8097299-8097711	413	8097650	29	6.67594	2.7484	3.69412	Zj04G0125601_2_peak_702	Chr09:8097375-8097722	348	8097632	29	6.92537	2.81858	3.98294	Zj09G009400	XP_015892536.2 kinesin-like protein KIN-7E isoform X1 [Ziziphus jujuba var. spinosa]
Merged-Chr09-146419-1	Chr09:146190-146648	Distal Intergenic	-297162	Zj09G000010.1	Zj04G0125601_2_peakname	1	146530	459	53	10.8701	2.78199	7.78079		NA	NA	NA	NA	NA	NA	NA	Zj04G0125601_2_peak_674	Chr09:146190-146648	459	146530	53	10.8701	2.78199	7.78079	Zj09G000010	XP_015891789.1 paladin isoform X2 [Ziziphus jujuba var. spinosa]
Merged-Chr10-20641725-1	Chr10:20641609-20641841	Exon (Zj10G013040.1/Zj10G013040, exon 1 of 2)	346	Zj10G013040.1	Zj04G0125601_2_peakname	1	20641655	233	31	7.12005	2.7777	4.16647		NA	NA	NA	NA	NA	NA	NA	Zj04G0125601_2_peak_809	Chr10:20641609-20641841	233	20641655	31	7.12005	2.7777	4.16647	Zj10G013040	XP_048318140.1 uncharacterized protein LOC107429404 isoform X2 [Ziziphus jujuba var. spinosa]
Merged-Chr10-8069610-2	Chr10:8069461-8069752	Distal Intergenic	9170	Zj10G006060.3	Zj04G0125601_1_peakname|Zj04G0125601_2_peakname	2	8069618	292	38	8.22306	2.77761	5.21176	Zj04G0125601_1_peak_657	Chr10:8069461-8069752	292	8069695	39	10.4587	3.22872	7.33301	Zj04G0125601_2_peak_769	Chr10:8069476-8069752	277	8069540	36	5.98741	2.32649	3.09051	Zj10G006060	XP_048318756.1 cytochrome P450 CYP749A22-like [Ziziphus jujuba var. spinosa]
Merged-Chr04-8613409-2	Chr04:8613233-8613551	Distal Intergenic	9608	Zj04G005130.1	Zj04G0125601_1_peakname|Zj04G0125601_2_peakname	2	8613499	319	40	8.81919	2.77656	5.79344	Zj04G0125601_1_peak_238	Chr04:8613320-8613533	214	8613497	34	6.00818	2.38872	3.06691	Zj04G0125601_2_peak_278	Chr04:8613233-8613551	319	8613501	46	11.6302	3.16441	8.51998	Zj04G005130	KAH7511438.1 hypothetical protein FEM48_ZijujUnG0015200 [Ziziphus jujuba var. spinosa]
Merged-Chr05-20776364-2	Chr05:20776246-20776479	Distal Intergenic	-4376	Zj05G011810.1	Zj04G0125601_1_peakname|Zj04G0125601_2_peakname	2	20776320	234	32	7.35221	2.77014	4.36521	Zj04G0125601_1_peak_346	Chr05:20776256-20776476	221	20776369	31	6.89117	2.71701	3.89979	Zj04G0125601_2_peak_415	Chr05:20776246-20776479	234	20776270	34	7.81325	2.82326	4.83063	Zj05G011810	KAI6692114.1 hypothetical protein NL676_019824 [Syzygium grande]
Merged-Chr08-19385650-1	Chr08:19385545-19385755	Distal Intergenic	42148	Zj08G018140.1	Zj04G0125601_1_peakname	1	19385726	211	108	19.9844	2.76872	16.6452	Zj04G0125601_1_peak_566	Chr08:19385545-19385755	211	19385726	108	19.9844	2.76872	16.6452		NA	NA	NA	NA	NA	NA	NA	Zj08G018140	XP_015890954.2 uncharacterized protein LOC107425470 [Ziziphus jujuba var. spinosa]
Merged-Chr04-22535887-1	Chr04:22535692-22536082	Distal Intergenic	-6555	Zj04G010660.1	Zj04G0125601_1_peakname	1	22535753	391	28	6.57419	2.76721	3.59673	Zj04G0125601_1_peak_275	Chr04:22535692-22536082	391	22535753	28	6.57419	2.76721	3.59673		NA	NA	NA	NA	NA	NA	NA	Zj04G010660	XP_015881205.2 protein argonaute 16 [Ziziphus jujuba var. spinosa]
Merged-Chr07-31895393-1	Chr07:31895228-31895559	Intron (Zj07G015900.1/Zj07G015900, intron 6 of 14)	94108	Zj07G015900.1	Zj04G0125601_1_peakname	1	31895459	332	29	6.74056	2.76652	3.75648	Zj04G0125601_1_peak_501	Chr07:31895228-31895559	332	31895459	29	6.74056	2.76652	3.75648		NA	NA	NA	NA	NA	NA	NA	Zj07G015900	NA
Merged-Chr06-29175280-1	Chr06:29175175-29175385	Distal Intergenic	-2558	Zj06G020130.1	Zj04G0125601_1_peakname	1	29175285	211	28	6.5701	2.76603	3.59627	Zj04G0125601_1_peak_438	Chr06:29175175-29175385	211	29175285	28	6.5701	2.76603	3.59627		NA	NA	NA	NA	NA	NA	NA	Zj06G020130	XP_015869448.1 vacuolar iron transporter homolog 4-like [Ziziphus jujuba var. spinosa]
Merged-Chr01-4407997-1	Chr01:4407882-4408112	Downstream (1-2kb)	-2589	Zj01G004080.1	Zj04G0125601_1_peakname	1	4408047	231	28	6.56976	2.76594	3.59627	Zj04G0125601_1_peak_13	Chr01:4407882-4408112	231	4408047	28	6.56976	2.76594	3.59627		NA	NA	NA	NA	NA	NA	NA	Zj01G004080	XP_015874377.2 pyruvate decarboxylase 1 [Ziziphus jujuba var. spinosa]
Merged-Chr05-11825391-2	Chr05:11825198-11825573	Promoter (1-2kb)	-1843	Zj05G008270.1	Zj04G0125601_1_peakname|Zj04G0125601_2_peakname	2	11825338	376	36	7.93018	2.76557	4.95058	Zj04G0125601_1_peak_320	Chr05:11825227-11825573	347	11825253	32	5.09795	2.23043	2.2235	Zj04G0125601_2_peak_386	Chr05:11825198-11825569	372	11825423	39	10.7624	3.30071	7.67766	Zj05G008270	XP_048329963.1 23 kDa jasmonate-induced protein-like [Ziziphus jujuba var. spinosa]
Merged-Chr06-8875906-1	Chr06:8875760-8876052	Intron (Zj06G010120.1/Zj06G010120, intron 1 of 5)	742	Zj06G010120.1	Zj04G0125601_1_peakname	1	8875818	293	40	8.58425	2.76432	5.52201	Zj04G0125601_1_peak_398	Chr06:8875760-8876052	293	8875818	40	8.58425	2.76432	5.52201		NA	NA	NA	NA	NA	NA	NA	Zj06G010120	XP_015885160.2 GTP-binding protein At2g22870 [Ziziphus jujuba var. spinosa]
Merged-Chr12-21892967-1	Chr12:21892839-21893096	Exon (Zj12G019130.1/Zj12G019130, exon 1 of 5)	17	Zj12G019130.1	Zj04G0125601_1_peakname	1	21892895	258	31	7.04973	2.75899	4.05218	Zj04G0125601_1_peak_812	Chr12:21892839-21893096	258	21892895	31	7.04973	2.75899	4.05218		NA	NA	NA	NA	NA	NA	NA	Zj12G019130	XP_015883141.2 probable pectinesterase 67 [Ziziphus jujuba var. spinosa]
Merged-Chr11-17775232-1	Chr11:17775102-17775363	Promoter (<=1kb)	-205	Zj11G009080.1	Zj04G0125601_1_peakname	1	17775308	262	30	6.87889	2.75821	3.88864	Zj04G0125601_1_peak_732	Chr11:17775102-17775363	262	17775308	30	6.87889	2.75821	3.88864		NA	NA	NA	NA	NA	NA	NA	Zj11G009080	XP_015896881.1 aspartic proteinase PCS1-like [Ziziphus jujuba var. spinosa]
Merged-Chr08-1174933-1	Chr08:1174765-1175102	Promoter (<=1kb)	-403	Zj08G001280.1	Zj04G0125601_2_peakname	1	1174940	338	38	8.21137	2.7561	5.21247		NA	NA	NA	NA	NA	NA	NA	Zj04G0125601_2_peak_604	Chr08:1174765-1175102	338	1174940	38	8.21137	2.7561	5.21247	Zj08G001280	XP_015889298.1 phenylalanine ammonia-lyase-like [Ziziphus jujuba var. spinosa]
Merged-Chr07-4938545-1	Chr07:4938433-4938657	Distal Intergenic	67425	Zj07G001570.1	Zj04G0125601_1_peakname	1	4938529	225	36	7.82441	2.74387	4.79073	Zj04G0125601_1_peak_457	Chr07:4938433-4938657	225	4938529	36	7.82441	2.74387	4.79073		NA	NA	NA	NA	NA	NA	NA	Zj07G001570	NA
Merged-Chr06-13207227-1	Chr06:13207124-13207331	Distal Intergenic	37019	Zj06G013960.1	Zj04G0125601_2_peakname	1	13207230	208	43	8.98523	2.74358	5.9593		NA	NA	NA	NA	NA	NA	NA	Zj04G0125601_2_peak_482	Chr06:13207124-13207331	208	13207230	43	8.98523	2.74358	5.9593	Zj06G013960	XP_048330921.1 pentatricopeptide repeat-containing protein At1g77405-like [Ziziphus jujuba var. spinosa]
Merged-Chr05-14547123-1	Chr05:14547004-14547243	Distal Intergenic	-2971	Zj05G009680.1	Zj04G0125601_2_peakname	1	14547083	240	33	7.32045	2.74259	4.359		NA	NA	NA	NA	NA	NA	NA	Zj04G0125601_2_peak_394	Chr05:14547004-14547243	240	14547083	33	7.32045	2.74259	4.359	Zj05G009680	KAH7528672.1 hypothetical protein FEM48_Zijuj05G0096900 [Ziziphus jujuba var. spinosa]
Merged-Chr01-29778321-1	Chr01:29778195-29778447	Distal Intergenic	28999	Zj01G018070.1	Zj04G0125601_2_peakname	1	29778287	253	39	8.31352	2.74184	5.31111		NA	NA	NA	NA	NA	NA	NA	Zj04G0125601_2_peak_85	Chr01:29778195-29778447	253	29778287	39	8.31352	2.74184	5.31111	Zj01G018070	XP_015892841.1 class V chitinase-like [Ziziphus jujuba var. spinosa]
Merged-Chr01-5239874-1	Chr01:5239752-5239996	Promoter (<=1kb)	-347	Zj01G004870.1	Zj04G0125601_2_peakname	1	5239869	245	45	9.30492	2.74128	6.26685		NA	NA	NA	NA	NA	NA	NA	Zj04G0125601_2_peak_19	Chr01:5239752-5239996	245	5239869	45	9.30492	2.74128	6.26685	Zj01G004870	XP_024924326.1 uncharacterized protein LOC107412288 [Ziziphus jujuba var. spinosa]
Merged-Chr03-7368871-2	Chr03:7368731-7369000	Distal Intergenic	8738	Zj03G009860.1	Zj04G0125601_1_peakname|Zj04G0125601_2_peakname	2	7368913	270	32	7.05894	2.7389	4.08426	Zj04G0125601_1_peak_177	Chr03:7368785-7369000	216	7368917	32	7.38301	2.80192	4.36835	Zj04G0125601_2_peak_206	Chr03:7368731-7368970	240	7368909	31	6.73487	2.67588	3.80016	Zj03G009860	KAH7536738.1 hypothetical protein FEM48_Zijuj03G0018500 [Ziziphus jujuba var. spinosa]
Merged-Chr04-32710720-2	Chr04:32710575-32710878	Intron (Zj04G020240.1/Zj04G020240, intron 1 of 1)	1030	Zj04G020240.1	Zj04G0125601_1_peakname|Zj04G0125601_2_peakname	2	32710619	304	30	6.8046	2.7367	3.85097	Zj04G0125601_1_peak_287	Chr04:32710575-32710836	262	32710597	31	8.13446	3.05348	5.08775	Zj04G0125601_2_peak_342	Chr04:32710591-32710878	288	32710641	29	5.47474	2.41993	2.61419	Zj04G020240	XP_015878868.3 transmembrane protein 45A [Ziziphus jujuba var. spinosa]
Merged-Chr05-1528981-2	Chr05:1528853-1529114	Distal Intergenic	12336	Zj05G001220.1	Zj04G0125601_1_peakname|Zj04G0125601_2_peakname	2	1528920	262	32	7.20724	2.73121	4.24327	Zj04G0125601_1_peak_293	Chr05:1528853-1529083	231	1528866	28	5.32741	2.41614	2.43068	Zj04G0125601_2_peak_350	Chr05:1528875-1529114	240	1528974	36	9.08708	3.04628	6.05587	Zj05G001220	XP_024934817.2 putative disease resistance protein RGA1 isoform X1 [Ziziphus jujuba var. spinosa]
Merged-Chr06-15934109-1	Chr06:15934000-15934219	Intron (Zj06G015440.1/Zj06G015440, intron 1 of 1)	2130	Zj06G015440.1	Zj04G0125601_2_peakname	1	15934064	220	35	7.57826	2.72475	4.60444		NA	NA	NA	NA	NA	NA	NA	Zj04G0125601_2_peak_485	Chr06:15934000-15934219	220	15934064	35	7.57826	2.72475	4.60444	Zj06G015440	NA
Merged-Chr04-15304249-2	Chr04:15304065-15304416	Intron (Zj04G008960.1/Zj04G008960, intron 2 of 7)	2013	Zj04G008960.1	Zj04G0125601_1_peakname|Zj04G0125601_2_peakname	2	15304144	352	35	7.53818	2.71523	4.5418	Zj04G0125601_1_peak_252	Chr04:15304065-15304416	352	15304141	35	7.65365	2.74279	4.62646	Zj04G0125601_2_peak_299	Chr04:15304106-15304410	305	15304147	35	7.4227	2.68767	4.45715	Zj04G008960	XP_015869865.3 chloroplastic group IIA intron splicing facilitator CRS1, chloroplastic isoform X1 [Ziziphus jujuba var. spinosa]
Merged-Chr01-34003771-1	Chr01:34003656-34003887	Downstream (<1kb)	4601	Zj01G020500.1	Zj04G0125601_1_peakname	1	34003759	232	38	8.02766	2.71507	4.98682	Zj04G0125601_1_peak_80	Chr01:34003656-34003887	232	34003759	38	8.02766	2.71507	4.98682		NA	NA	NA	NA	NA	NA	NA	Zj01G020500	XP_048327610.1 uncharacterized protein LOC107419236 isoform X3 [Ziziphus jujuba var. spinosa]
Merged-Chr04-3433042-1	Chr04:3432906-3433178	Promoter (1-2kb)	-1149	Zj04G001540.1	Zj04G0125601_1_peakname	1	3433019	273	45	9.16205	2.71372	6.07916	Zj04G0125601_1_peak_231	Chr04:3432906-3433178	273	3433019	45	9.16205	2.71372	6.07916		NA	NA	NA	NA	NA	NA	NA	Zj04G001540	KAH7533955.1 hypothetical protein FEM48_Zijuj04G0186500 [Ziziphus jujuba var. spinosa]
Merged-Chr08-16121395-2	Chr08:16121229-16121576	Intron (Zj08G015880.1/Zj08G015880, intron 10 of 12)	4030	Zj08G015880.1	Zj04G0125601_1_peakname|Zj04G0125601_2_peakname	2	16121324	348	36	7.7172	2.71249	4.72896	Zj04G0125601_1_peak_555	Chr08:16121229-16121527	299	16121266	31	5.68309	2.40512	2.75958	Zj04G0125601_2_peak_651	Chr08:16121250-16121576	327	16121382	40	9.75131	3.01986	6.69835	Zj08G015880	XP_015870061.2 ATP-dependent 6-phosphofructokinase 5, chloroplastic [Ziziphus jujuba var. spinosa]
Merged-Chr03-13995348-1	Chr03:13995232-13995465	3' UTR	-2601	Zj03G013960.1	Zj04G0125601_2_peakname	1	13995327	234	35	7.5254	2.71212	4.55351		NA	NA	NA	NA	NA	NA	NA	Zj04G0125601_2_peak_224	Chr03:13995232-13995465	234	13995327	35	7.5254	2.71212	4.55351	Zj03G013960	XP_015876572.2 wall-associated receptor kinase-like 20 [Ziziphus jujuba var. spinosa]
Merged-Chr06-22405941-1	Chr06:22405829-22406054	Distal Intergenic	42836	Zj06G017010.1	Zj04G0125601_2_peakname	1	22406022	226	35	7.5254	2.71212	4.55351		NA	NA	NA	NA	NA	NA	NA	Zj04G0125601_2_peak_497	Chr06:22405829-22406054	226	22406022	35	7.5254	2.71212	4.55351	Zj06G017010	XP_048332517.1 protein DETOXIFICATION 48 [Ziziphus jujuba var. spinosa]
Merged-Chr11-19100275-1	Chr11:19100169-19100381	Intron (Zj11G010560.1/Zj11G010560, intron 1 of 7)	3503	Zj11G010560.1	Zj04G0125601_2_peakname	1	19100263	213	35	7.5254	2.71212	4.55351		NA	NA	NA	NA	NA	NA	NA	Zj04G0125601_2_peak_865	Chr11:19100169-19100381	213	19100263	35	7.5254	2.71212	4.55351	Zj11G010560	XP_048319858.1 probable anion transporter 3, chloroplastic [Ziziphus jujuba var. spinosa]
Merged-Chr07-15384773-1	Chr07:15384663-15384883	Distal Intergenic	-3265	Zj07G005890.1	Zj04G0125601_2_peakname	1	15384819	221	38	7.99993	2.7089	5.00862		NA	NA	NA	NA	NA	NA	NA	Zj04G0125601_2_peak_554	Chr07:15384663-15384883	221	15384819	38	7.99993	2.7089	5.00862	Zj07G005890	XP_015887180.3 cysteine-rich receptor-like protein kinase 25 [Ziziphus jujuba var. spinosa]
Merged-Chr12-19407168-2	Chr12:19407056-19407297	Distal Intergenic	7474	Zj12G016590.1	Zj04G0125601_1_peakname|Zj04G0125601_2_peakname	2	19407153	242	30	6.79653	2.70851	3.8388	Zj04G0125601_1_peak_795	Chr12:19407056-19407297	242	19407112	32	7.78855	2.90838	4.75642	Zj04G0125601_2_peak_945	Chr12:19407057-19407263	207	19407194	29	5.80451	2.50864	2.92118	Zj12G016590	XP_015874472.2 sugar transport protein 10-like [Ziziphus jujuba var. spinosa]
Merged-Chr04-7837063-1	Chr04:7836925-7837201	Intron (Zj04G004780.1/Zj04G004780, intron 2 of 4)	1156	Zj04G004780.5	Zj04G0125601_1_peakname	1	7837084	277	29	6.50039	2.69944	3.53006	Zj04G0125601_1_peak_237	Chr04:7836925-7837201	277	7837084	29	6.50039	2.69944	3.53006		NA	NA	NA	NA	NA	NA	NA	Zj04G004780	XP_015880628.1 WD repeat-containing protein 26 homolog [Ziziphus jujuba var. spinosa]
Merged-Chr06-24908120-1	Chr06:24908003-24908237	5' UTR	171	Zj06G017590.1	Zj04G0125601_2_peakname	1	24908048	235	28	6.33073	2.69728	3.41747		NA	NA	NA	NA	NA	NA	NA	Zj04G0125601_2_peak_504	Chr06:24908003-24908237	235	24908048	28	6.33073	2.69728	3.41747	Zj06G017590	XP_024930747.1 putative methylesterase 14, chloroplastic isoform X1 [Ziziphus jujuba var. spinosa]
Merged-Chr01-30050302-1	Chr01:30050171-30050434	Distal Intergenic	2638	Zj01G018130.1	Zj04G0125601_2_peakname	1	30050372	264	29	6.48214	2.69437	3.5583		NA	NA	NA	NA	NA	NA	NA	Zj04G0125601_2_peak_87	Chr01:30050171-30050434	264	30050372	29	6.48214	2.69437	3.5583	Zj01G018130	XP_015893258.1 tyrosine decarboxylase-like [Ziziphus jujuba var. spinosa]
Merged-Chr02-1855049-1	Chr02:1854930-1855169	Intron (Zj02G002030.1/Zj02G002030, intron 3 of 4)	3073	Zj02G002030.1	Zj04G0125601_2_peakname	1	1855120	240	30	6.63085	2.69089	3.70038		NA	NA	NA	NA	NA	NA	NA	Zj04G0125601_2_peak_123	Chr02:1854930-1855169	240	1855120	30	6.63085	2.69089	3.70038	Zj02G002030	XP_015899605.2 calmodulin-like protein 1 [Ziziphus jujuba var. spinosa]
Merged-Chr08-7476054-1	Chr08:7475947-7476161	Distal Intergenic	15682	Zj08G006610.1	Zj04G0125601_2_peakname	1	7476088	215	29	6.42681	2.67902	3.50862		NA	NA	NA	NA	NA	NA	NA	Zj04G0125601_2_peak_621	Chr08:7475947-7476161	215	7476088	29	6.42681	2.67902	3.50862	Zj08G006610	KAA8515856.1 hypothetical protein F0562_019035 [Nyssa sinensis]
Merged-Chr06-30417084-1	Chr06:30416967-30417202	Distal Intergenic	-3854	Zj06G021190.1	Zj04G0125601_2_peakname	1	30416995	236	31	6.73487	2.67588	3.80016		NA	NA	NA	NA	NA	NA	NA	Zj04G0125601_2_peak_522	Chr06:30416967-30417202	236	30416995	31	6.73487	2.67588	3.80016	Zj06G021190	PON99740.1 ELMO domain containing protein [Trema orientale]
Merged-Chr01-36463379-1	Chr01:36463252-36463506	Distal Intergenic	-9898	Zj01G021810.1	Zj04G0125601_1_peakname	1	36463283	255	27	6.07811	2.67065	3.13259	Zj04G0125601_1_peak_86	Chr01:36463252-36463506	255	36463283	27	6.07811	2.67065	3.13259		NA	NA	NA	NA	NA	NA	NA	Zj01G021810	XP_048328649.1 terpene synthase 1-like [Ziziphus jujuba var. spinosa]
Merged-Chr11-30019975-2	Chr11:30019868-30020084	Distal Intergenic	-70772	Zj11G017080.1	Zj04G0125601_1_peakname|Zj04G0125601_2_peakname	2	30019943	217	251	41.0977	2.66728	37.5194	Zj04G0125601_1_peak_755	Chr11:30019868-30020084	217	30019944	246	39.8317	2.64861	36.2354	Zj04G0125601_2_peak_893	Chr11:30019868-30020080	213	30019942	256	42.3637	2.68595	38.8034	Zj11G017080	YP_009256368.1 ribosomal protein L2 [Ziziphus jujuba]
Merged-Chr09-28602613-1	Chr09:28602507-28602719	Promoter (<=1kb)	-263	Zj09G021640.1	Zj04G0125601_2_peakname	1	28602676	213	39	7.94559	2.66185	4.9582		NA	NA	NA	NA	NA	NA	NA	Zj04G0125601_2_peak_748	Chr09:28602507-28602719	213	28602676	39	7.94559	2.66185	4.9582	Zj09G021640	XP_015865882.2 3-oxoacyl-[acyl-carrier-protein] reductase FabG [Ziziphus jujuba var. spinosa]
Merged-Chr01-6747360-1	Chr01:6747200-6747521	Distal Intergenic	-4841	Zj01G006660.1	Zj04G0125601_1_peakname	1	6747430	322	27	6.04665	2.66144	3.10362	Zj04G0125601_1_peak_24	Chr01:6747200-6747521	322	6747430	27	6.04665	2.66144	3.10362		NA	NA	NA	NA	NA	NA	NA	Zj01G006660	XP_015877588.1 CBL-interacting serine/threonine-protein kinase 23 isoform X1 [Ziziphus jujuba var. spinosa]
Merged-Chr10-14117471-1	Chr10:14117349-14117593	Distal Intergenic	-18368	Zj10G008380.1	Zj04G0125601_1_peakname	1	14117497	245	36	7.44455	2.65553	4.42787	Zj04G0125601_1_peak_671	Chr10:14117349-14117593	245	14117497	36	7.44455	2.65553	4.42787		NA	NA	NA	NA	NA	NA	NA	Zj10G008380	XP_015895137.2 isopentenyl phosphate kinase isoform X2 [Ziziphus jujuba var. spinosa]
Merged-Chr01-42836481-1	Chr01:42836286-42836676	Distal Intergenic	-4585	Zj01G028380.1	Zj04G0125601_2_peakname	1	42836491	391	54	10.2573	2.65372	7.18715		NA	NA	NA	NA	NA	NA	NA	Zj04G0125601_2_peak_113	Chr01:42836286-42836676	391	42836491	54	10.2573	2.65372	7.18715	Zj01G028380	PON39641.1 Malectin-like carbohydrate-binding domain containing protein [Parasponia andersonii]
Merged-Chr12-3665276-1	Chr12:3665173-3665379	Distal Intergenic	-2665	Zj12G005090.1	Zj04G0125601_2_peakname	1	3665282	207	28	6.16511	2.65011	3.25926		NA	NA	NA	NA	NA	NA	NA	Zj04G0125601_2_peak_911	Chr12:3665173-3665379	207	3665282	28	6.16511	2.65011	3.25926	Zj12G005090	XP_015898646.2 uncharacterized protein LOC107432094 [Ziziphus jujuba var. spinosa]
Merged-Chr05-13255722-1	Chr05:13255613-13255832	Distal Intergenic	-36961	Zj05G008970.1	Zj04G0125601_2_peakname	1	13255719	220	33	6.94571	2.64893	4.00118		NA	NA	NA	NA	NA	NA	NA	Zj04G0125601_2_peak_391	Chr05:13255613-13255832	220	13255719	33	6.94571	2.64893	4.00118	Zj05G008970	XP_015882831.1 loganic acid O-methyltransferase-like [Ziziphus jujuba var. spinosa]
Merged-Chr11-17750538-1	Chr11:17750424-17750653	Downstream (<1kb)	1314	Zj11G009040.1	Zj04G0125601_2_peakname	1	17750499	230	33	6.94571	2.64893	4.00118		NA	NA	NA	NA	NA	NA	NA	Zj04G0125601_2_peak_861	Chr11:17750424-17750653	230	17750499	33	6.94571	2.64893	4.00118	Zj11G009040	XP_048320183.1 metallothionein-like protein type 2 [Ziziphus jujuba var. spinosa]
Merged-Chr01-25505165-1	Chr01:25504974-25505357	Distal Intergenic	10100	Zj01G016750.1	Zj04G0125601_1_peakname	1	25505230	384	34	7.10065	2.64848	4.09732	Zj04G0125601_1_peak_65	Chr01:25504974-25505357	384	25505230	34	7.10065	2.64848	4.09732		NA	NA	NA	NA	NA	NA	NA	Zj01G016750	XP_015891389.2 lectin-like [Ziziphus jujuba var. spinosa]
Merged-Chr09-301722-1	Chr09:301619-301825	Distal Intergenic	-141981	Zj09G000010.1	Zj04G0125601_2_peakname	1	301711	207	791	122.943	2.64428	118.94		NA	NA	NA	NA	NA	NA	NA	Zj04G0125601_2_peak_677	Chr09:301619-301825	207	301711	791	122.943	2.64428	118.94	Zj09G000010	XP_015891789.1 paladin isoform X2 [Ziziphus jujuba var. spinosa]
Merged-Chr07-29258558-1	Chr07:29258356-29258760	Intron (Zj07G015220.1/Zj07G015220, intron 3 of 3)	1469	Zj07G015220.1	Zj04G0125601_2_peakname	1	29258554	405	33	6.90529	2.6389	3.96426		NA	NA	NA	NA	NA	NA	NA	Zj04G0125601_2_peak_587	Chr07:29258356-29258760	405	29258554	33	6.90529	2.6389	3.96426	Zj07G015220	NA
Merged-Chr11-27690400-1	Chr11:27690270-27690530	Distal Intergenic	-116524	Zj11G016990.1	Zj04G0125601_2_peakname	1	27690425	261	62	11.4017	2.63873	8.29886		NA	NA	NA	NA	NA	NA	NA	Zj04G0125601_2_peak_890	Chr11:27690270-27690530	261	27690425	62	11.4017	2.63873	8.29886	Zj11G016990	KAH7511693.1 hypothetical protein FEM48_Zijuj12G0004200 [Ziziphus jujuba var. spinosa]
Merged-Chr11-26536144-1	Chr11:26536036-26536252	Distal Intergenic	41733	Zj11G016960.1	Zj04G0125601_2_peakname	1	26536137	217	27	5.94255	2.63103	3.0516		NA	NA	NA	NA	NA	NA	NA	Zj04G0125601_2_peak_888	Chr11:26536036-26536252	217	26536137	27	5.94255	2.63103	3.0516	Zj11G016960	KAI9161917.1 hypothetical protein LWI28_022001 [Acer negundo]
Merged-Chr01-1035165-1	Chr01:1035062-1035268	Intron (Zj01G000820.1/Zj01G000820, intron 2 of 3)	1964	Zj01G000820.1	Zj04G0125601_2_peakname	1	1035152	207	27	5.9194	2.62429	3.03018		NA	NA	NA	NA	NA	NA	NA	Zj04G0125601_2_peak_4	Chr01:1035062-1035268	207	1035152	27	5.9194	2.62429	3.03018	Zj01G000820	XP_015871502.2 peptidyl-prolyl cis-trans isomerase FKBP17-1, chloroplastic isoform X2 [Ziziphus jujuba var. spinosa]
Merged-Chr09-19060218-2	Chr09:19060094-19060376	Distal Intergenic	7167	Zj09G015610.1	Zj04G0125601_1_peakname|Zj04G0125601_2_peakname	2	19060210	283	29	6.23834	2.61653	3.313	Zj04G0125601_1_peak_621	Chr09:19060094-19060309	216	19060166	26	5.25706	2.47356	2.36406	Zj04G0125601_2_peak_727	Chr09:19060094-19060376	283	19060255	32	7.21962	2.7595	4.26194	Zj09G015610	KAH7536955.1 hypothetical protein FEM48_Zijuj03G0041000 [Ziziphus jujuba var. spinosa]
Merged-Chr02-13267430-1	Chr02:13267292-13267569	Distal Intergenic	-35883	Zj02G009390.1	Zj04G0125601_2_peakname	1	13267502	278	34	6.95381	2.61301	4.00683		NA	NA	NA	NA	NA	NA	NA	Zj04G0125601_2_peak_153	Chr02:13267292-13267569	278	13267502	34	6.95381	2.61301	4.00683	Zj02G009390	XP_048324916.1 syntaxin-71-like [Ziziphus jujuba var. spinosa]
Merged-Chr11-26102733-1	Chr11:26102613-26102854	Distal Intergenic	4005	Zj11G016430.1	Zj04G0125601_2_peakname	1	26102696	242	52	9.69833	2.61247	6.64683		NA	NA	NA	NA	NA	NA	NA	Zj04G0125601_2_peak_884	Chr11:26102613-26102854	242	26102696	52	9.69833	2.61247	6.64683	Zj11G016430	XP_015897885.2 uncharacterized acetyltransferase At3g50280-like [Ziziphus jujuba var. spinosa]
Merged-Chr04-19229014-1	Chr04:19228909-19229119	Intron (Zj04G010070.1/Zj04G010070, intron 1 of 1)	199441	Zj04G010070.1	Zj04G0125601_2_peakname	1	19229068	211	30	6.33358	2.61107	3.4202		NA	NA	NA	NA	NA	NA	NA	Zj04G0125601_2_peak_314	Chr04:19228909-19229119	211	19229068	30	6.33358	2.61107	3.4202	Zj04G010070	KAH7518148.1 hypothetical protein FEM48_Zijuj09G0141000 [Ziziphus jujuba var. spinosa]
Merged-Chr01-46197569-1	Chr01:46197436-46197702	Intron (Zj01G032200.1/Zj01G032200, intron 1 of 2)	1778	Zj01G032200.1	Zj04G0125601_1_peakname	1	46197554	267	41	8.01227	2.61053	4.97197	Zj04G0125601_1_peak_104	Chr01:46197436-46197702	267	46197554	41	8.01227	2.61053	4.97197		NA	NA	NA	NA	NA	NA	NA	Zj01G032200	XP_015869037.2 protein HEADING DATE REPRESSOR 1 [Ziziphus jujuba var. spinosa]
Merged-Chr05-31788829-1	Chr05:31788712-31788947	Distal Intergenic	5793	Zj05G017260.1	Zj04G0125601_2_peakname	1	31788890	236	33	6.7859	2.60937	3.84937		NA	NA	NA	NA	NA	NA	NA	Zj04G0125601_2_peak_438	Chr05:31788712-31788947	236	31788890	33	6.7859	2.60937	3.84937	Zj05G017260	XP_024923957.2 receptor-like protein 6 [Ziziphus jujuba var. spinosa]
Merged-Chr12-12630159-1	Chr12:12630048-12630271	Intron (Zj12G013890.1/Zj12G013890, intron 13 of 21)	10630	Zj12G013890.1	Zj04G0125601_1_peakname	1	12630150	224	33	6.78141	2.60826	3.79529	Zj04G0125601_1_peak_782	Chr12:12630048-12630271	224	12630150	33	6.78141	2.60826	3.79529		NA	NA	NA	NA	NA	NA	NA	Zj12G013890	KAH7513022.1 hypothetical protein FEM48_Zijuj12G0152300 [Ziziphus jujuba var. spinosa]
Merged-Chr01-30113377-1	Chr01:30113274-30113481	Exon (Zj01G018190.1/Zj01G018190, exon 3 of 5)	1487	Zj01G018190.1	Zj04G0125601_2_peakname	1	30113360	208	37	7.37608	2.60474	4.41245		NA	NA	NA	NA	NA	NA	NA	Zj04G0125601_2_peak_88	Chr01:30113274-30113481	208	30113360	37	7.37608	2.60474	4.41245	Zj01G018190	XP_015893174.2 WD repeat-containing protein 76-like [Ziziphus jujuba var. spinosa]
Merged-Chr06-29007276-1	Chr06:29007142-29007411	Intron (Zj06G020060.1/Zj06G020060, intron 5 of 6)	5407	Zj06G020060.1	Zj04G0125601_2_peakname	1	29007210	270	29	6.15013	2.60276	3.2453		NA	NA	NA	NA	NA	NA	NA	Zj04G0125601_2_peak_517	Chr06:29007142-29007411	270	29007210	29	6.15013	2.60276	3.2453	Zj06G020060	XP_015886433.1 ubiquitin carboxyl-terminal hydrolase MINDY-3 [Ziziphus jujuba var. spinosa]
Merged-Chr11-13498803-1	Chr11:13498689-13498917	Distal Intergenic	-38295	Zj11G006540.1	Zj04G0125601_1_peakname	1	13498775	229	33	6.75273	2.60119	3.76785	Zj04G0125601_1_peak_725	Chr11:13498689-13498917	229	13498775	33	6.75273	2.60119	3.76785		NA	NA	NA	NA	NA	NA	NA	Zj11G006540	XP_015874058.2 cytochrome P450 714C2-like [Ziziphus jujuba var. spinosa]
Merged-Chr09-23714369-1	Chr09:23714259-23714479	Promoter (<=1kb)	-97	Zj09G018910.1	Zj04G0125601_1_peakname	1	23714351	221	33	6.75273	2.60119	3.76785	Zj04G0125601_1_peak_630	Chr09:23714259-23714479	221	23714351	33	6.75273	2.60119	3.76785		NA	NA	NA	NA	NA	NA	NA	Zj09G018910	XP_015886301.2 tobamovirus multiplication protein 1-like isoform X1 [Ziziphus jujuba var. spinosa]
Merged-Chr09-6153912-1	Chr09:6153803-6154022	Promoter (<=1kb)	-9	Zj09G007250.1	Zj04G0125601_2_peakname	1	6153940	220	30	6.28127	2.59711	3.36984		NA	NA	NA	NA	NA	NA	NA	Zj04G0125601_2_peak_698	Chr09:6153803-6154022	220	6153940	30	6.28127	2.59711	3.36984	Zj09G007250	KAH7517519.1 hypothetical protein FEM48_Zijuj09G0073400 [Ziziphus jujuba var. spinosa]
[truncated: 165 more rows]
