# Supplementary material for: Phytoplasma Effector SJP8 Suppresses Host Immunity by Promoting the Degradation of ZjMYB15 and ZjMYB86‐like to Perturb Jasmonic Acid and Hydrogen Peroxide Homeostasis in Jujube
Source: Mol Plant Pathol. 2026 Jul 10;27(7):e70315. doi: 10.1111/mpp.70315 (PMC13351939; doi:10.1111/mpp.70315)
Supplement: Supplementary file 42 — Table S17: ZjMYB15 target promoter details for two key immune‐related genes identified by DNA affinity purification (DAP)‐seq. [file MPP-27-e70315-s015.xlsx]

## Sheet: Table S17
Table S17. ZjMYB15 target promoter details for two key immune-related genes identified by DAP-seq.
Number	Promoter	Gene ID	Transcript ID	Protein length/aa	Molecular weight/kDa	Description
1	proZjJAIPHX1	Zj09G014410	Zj09G014410.1	323	35.08	XP_015892998.1 peroxidase 43 [Ziziphus jujuba var. spinosa]
2	proZjPOD43	Zj10G000470	Zj10G000470.1	154	16.85	XP_048318134.1 jasmonate-induced protein homolog isoform X1 [Ziziphus jujuba var. spinosa]
