# Supplementary material for: Phytoplasma Effector SJP8 Suppresses Host Immunity by Promoting the Degradation of ZjMYB15 and ZjMYB86‐like to Perturb Jasmonic Acid and Hydrogen Peroxide Homeostasis in Jujube
Source: Mol Plant Pathol. 2026 Jul 10;27(7):e70315. doi: 10.1111/mpp.70315 (PMC13351939; doi:10.1111/mpp.70315)
Supplement: Supplementary file 43 — Table S18: The ZjJAIPHX1 and ZjPOD43 promoter sequences. [file MPP-27-e70315-s003.xlsx]

## Sheet: Table S18
Table S18. The ZjJAIPHX1 and ZjPOD43 promoter sequences.
>Chr10:975376-975945 Zj10G000470.1/ZjJAIPHX1 569bp TAGATATGTGAGAGATAGTTTACCACGTGAACAACTTAAGTGCAAATTATTTTATCAACAAAATAATAATAATATTATTAATAAATATAATGAAAATAAATAAATAAATAGAACACAAAAAAAAAAAAAATTACTCTTTTACCAAACAAAACGTAAGTGTAAAGCTCCTTCAAAAGGCCCACATGAAGTTAGATAGGTTCTATTTTACAGTACTATAATTAATGTTGTTGCGTAAAAGTTGTATGAATACATGCAGTCGCTTGTTAATATACAGTGAATATGTTCAAGTTTATTCATATATATTTTCTTGATTTCGTTATGGTCAAAATTTATCATATAGTTCACAGT…
>Chr09:15847506-15848123 Zj09G014410.1/ZjPOD43 617bp AAAAATTTGGATATTGAGAACTGATTCGGAGAAGGTTGAAAAAGACATGTTTTGACTTGCAGGTTGTGGCTCTGATACCATAAAGATTTTTTGAGATAATATAATGCTTGTGCTCTCTATTTTCTTTTACACGAACTGATTCTTATATACAATTACGTATTGATTATATATATATATATATATATATGGTAATATAATTACTCATTGTAATACATATATGGAAATCGTGAGCTAAACATATCGACAAAGGAGTAGGTAGAAACCAGTGCACAAAGGAAGTAGGTAGAAATCAGTACTAAGAGTAGGTAAAAATCAATGCTAGGAGTAGGTAGAAATAAGTGCTTGA…
Note: The start codon "ATG" and the promoter-binding motifs are highlighted in orange-boldfaced and blue-boldfaced font, respectively.
