# Supplementary material for: Phytoplasma Effector SJP8 Suppresses Host Immunity by Promoting the Degradation of ZjMYB15 and ZjMYB86‐like to Perturb Jasmonic Acid and Hydrogen Peroxide Homeostasis in Jujube
Source: Mol Plant Pathol. 2026 Jul 10;27(7):e70315. doi: 10.1111/mpp.70315 (PMC13351939; doi:10.1111/mpp.70315)
Supplement: Supplementary file 44 — Table S19: Clustering heatmap of JAIHPX1 homologues and jasmonic acid‐related pathway genes in SJP8‐overexpressing transgenic plants. [file MPP-27-e70315-s011.xlsx]

## Sheet: Table S19
Table S19. Clustering heatmap of JAIHPX1 homologs and JA-related pathway genes in SJP8-overexpressing transgenic plants.
GeneID	GFP-1	GFP-2	GFP-3	SJP8-1	SJP8-2	SJP8-3
ZjJAIHPX1	0.00446509	0.0173165	-0.0220606	-1.60702	-3.19199	-4.77695
ZjAOS1	0.968294	0.922142	0.844277	-0.948337	-0.846589	-0.939787
ZjAOC1	0.872413	0.970177	0.893561	-0.961122	-0.88099	-0.894038
ZjLOX2	0.422169	1.37129	0.797564	-0.653116	-0.990681	-0.947222
ZjJAO1	0.98009	1.1634	0.525074	-0.963596	-0.971331	-0.733637
ZjJAO2	1.04576	0.918429	0.759539	-0.931226	-0.974541	-0.817961
ZjILL6	0.697395	0.863346	1.14527	-0.943974	-0.962163	-0.799871
ZjMYC2	0.891661	0.894545	0.951641	-0.894736	-0.925409	-0.917702
ZjERF1	1.07566	1.09671	0.490863	-0.758816	-1.02314	-0.881275
ZjJAZ7	0.839935	0.971458	0.924587	-0.921949	-0.890064	-0.923966
AtJAIHPX1	0.0107993	-0.0169997	0.00604745	-4.91835	-4.46927	-7.20773
AtLOX4	1.0803	0.826732	0.8168	-0.986078	-0.864278	-0.87348
AtJAO4	1.03025	1.22546	0.297764	-1.1805	-0.764082	-0.6089
AtTMT2	1.10842	0.780575	0.832447	-0.907133	-0.893496	-0.920817
AtVSP1	1.09671	0.775349	0.850083	-0.892157	-0.954096	-0.875889
AtJAZ7	1.32242	0.373933	0.869908	-0.98735	-1.0476	-0.531312
NtJAIHPX1	-0.00389222	0.032837	-0.0296287	-5.05169	-4.2371	-4.46054
NtAOS1	0.0428647	0.11763	-0.176427	-1.05588	-1.0422	-0.357583
NtAOC1	0.0470999	-0.023397	-0.0248821	-3.52803	-5.9044	-5.22916
NtLOX2	-0.128125	0.110299	0.00795392	-9.31851	-11.7203	-9.46961
NtJAO1	0.056756	0.0247405	-0.0853146	-3.49527	-3.01763	-2.84691
NtILL6	0.0151194	-0.00479967	-0.0104449	-1.39104	-4.42748	-1.27004
NtJMT2	0.0665504	0.0941583	-0.175684	-7.46043	-7.78423	-6.2899
NtMYC2	-0.0872684	0.0873789	-0.00540797	-2.36491	-3.07181	-2.43523
NtCOI1	-0.0731702	-0.122931	0.177769	-2.08502	-4.62568	-3.22426
NtPDF1.2	0.00583231	-0.0178577	0.0118547	-0.983544	-1.19391	-0.916199
NbJAIHPX1	-0.0652383	0.00456436	0.0580307	-0.464192	-0.980208	-0.535312
NbAOS1	-0.0195159	0.00914142	0.010178	-1.41874	-1.59065	-4.28802
NbAOC1	-0.121583	0.0625883	0.0516974	-0.578643	-0.705019	-2.05987
NbLOX2	-0.00678313	0.0694119	0.0777924	-1.19049	-0.418844	-1.22199
NbJAO1	0.0821709	-0.0923264	0.00486992	-3.37738	-1.22885	-2.07187
NbILL6	0.0256739	-0.0450855	0.0183672	-2.81203	-1.72004	-2.35639
NbJMT2	0.0691563	-0.152571	0.0721072	-5.34137	-3.36601	-5.57768
NbMYC2	0.120854	0.196143	-0.0484267	-5.8691	-8.0372	-8.78527
NbCOI1	-0.00882385	0.183157	0.22741	-4.34182	-1.68249	-2.86456
NbPDF1.2	-0.0671142	-0.077203	0.134301	-9.11175	-3.83764	-6.90627
