# Supplementary material for: Phytoplasma Effector SJP8 Suppresses Host Immunity by Promoting the Degradation of ZjMYB15 and ZjMYB86‐like to Perturb Jasmonic Acid and Hydrogen Peroxide Homeostasis in Jujube
Source: Mol Plant Pathol. 2026 Jul 10;27(7):e70315. doi: 10.1111/mpp.70315 (PMC13351939; doi:10.1111/mpp.70315)
Supplement: Supplementary file 45 — Table S20: Clustering heatmap of POD43 homologues and H2O2‐related pathway genes in SJP8‐overexpressing transgenic plants. [file MPP-27-e70315-s041.xlsx]

## Sheet: Table S20
Table S20. Clustering heatmap of POD43 homologs and H₂O₂-related pathway genes in SJP8-overexpressing transgenic plants.
GeneID	GFP-1	GFP-2	GFP-3	SJP8-1	SJP8-2	SJP8-3
ZjPOD43	-0.00377211	0.0211939	-0.0176912	-3.89716	-4.82663	-2.7581
ZjCuAOβ	-1.15905	-0.707969	-0.839585	0.906963	0.834506	0.965138
ZjPRX17	-1.03193	-0.664341	-1.00731	0.855624	1.06461	0.783337
ZjPRX25	-0.662075	-1.1432	-0.89167	0.746682	0.988907	0.961356
ZjPRX52-1	-0.978835	-0.892135	-0.86547	0.889099	0.930904	0.916438
ZjSPCH	-1.00422	-1.00422	-0.680892	0.927678	1.11234	0.6493
ZjSMXL3	-0.157454	-1.10296	-1.08086	0.337876	0.517196	1.4862
AtPOD43	0.0107993	-0.0169997	0.00604745	-1.45892	-1.00983	-3.74829
AtPER12	-0.562629	-1.43456	-0.569009	0.898639	1.0616	0.60596
AtPER22	-0.90736	-0.97824	-0.850764	0.91197	0.907054	0.917338
AtPER56	-0.513957	-1.10383	-0.990547	0.96023	0.466253	1.18185
AtPER66	-0.763894	-1.24892	-0.645337	0.66419	0.922432	1.07153
AtRCI3	-0.932898	-1.02014	-0.772746	0.978178	0.937044	0.810558
NtPOD43	-0.00389222	0.032837	-0.0296287	-1.59226	-0.777666	-1.00111
NtRbohD	-0.12884	-0.0167323	0.133517	1.87829	1.65711	1.93599
NtCuAOβ	0.0267757	0.0133321	-0.0409966	1.40225	1.36986	2.07198
NtCAT1	-0.0814112	0.03295	0.0451148	1.29092	1.40517	3.02
NtAPX2	0.0957854	-0.00341911	-0.0989379	2.29842	1.84882	3.17721
NtOXI1	0.0613486	-0.0542348	-0.00947473	1.53636	1.62736	2.7532
NtSPCH	-0.0707582	0.0258035	0.0423866	3.45266	3.39069	4.72931
NbPOD43	-0.0652383	0.00456436	0.0580307	-0.464192	-0.980208	-0.535312
NbRbohD	-0.100699	-0.00585066	0.0995861	2.35883	0.969617	1.05904
NbCuAOβ	-0.0550597	-0.0175709	0.0697719	1.48063	0.950268	1.34829
NbCAT1	-0.0614449	0.131756	-0.0799813	2.04063	1.95005	2.31223
NbAPX2	0.0384212	0.0634747	-0.107755	1.07843	0.826798	0.924127
NbOXI1	-0.0344854	0.184253	0.120871	4.42939	2.89583	3.35178
NbSPCH	0.012642	-0.0982114	0.0799867	2.07972	1.20363	1.38325
