# Supplementary material for: Phytoplasma Effector SJP8 Suppresses Host Immunity by Promoting the Degradation of ZjMYB15 and ZjMYB86‐like to Perturb Jasmonic Acid and Hydrogen Peroxide Homeostasis in Jujube
Source: Mol Plant Pathol. 2026 Jul 10;27(7):e70315. doi: 10.1111/mpp.70315 (PMC13351939; doi:10.1111/mpp.70315)
Supplement: Supplementary file 46 — Table S21: Primer sequences used in this study. [file MPP-27-e70315-s008.xlsx]

## Sheet: Table S21
Table S21. Primer sequences used in this study.
Primer Name	Sequence (5'-3')
For gene ampification
SJP8-F	ATGGAAAATAGTAAAACTATACAAGAACAAAA
SJP8-R	TCAACCATATCTTCTTATCATTTTA
For transient expression assays
pGR107-SJP8-F	CTCTGCACTTCTTGGATCCATGGAAAATAGTAAAACTAT
pGR107-SJP8-R	CACTATGTAGCTCGGATCCACCATATCTTCTTATCATT
For transgenic plant test and subcellular localization
pBI121-SJP8-F	GAACACGGGGGACTCTAGAATGGAAAATAGTAAAACTAT
pBI121-SJP8-R	ACTGACCACCCGGGGATCCACCATATCTTCTTATCATT
pBI121-SJP8S-T-F	GGGGGACTCTAGAGGATCCATGGAAAATAcTAAAACTAT
pBI121-SJP8S-T-R	ACTGACCACCCGGGGATCCACCATATCTTCTTATCATT
pBI121-SJP8E-D-F	GGGGGACTCTAGAGGATCCATGGAAAATAGTAAAACTAT
pBI121-SJP8E-D-R	ACTGACCACCCGGGGATCCACCATATCTTCTTATCATT
pBI121-SJP8K-R-F	GGGGGACTCTAGAGGATCCATGGAAAATAGTAAAACTAT
pBI121-SJP8K-R-R	ACTGACCACCCGGGGATCCACCATATCTTCTTATCATT
pBI121-SJP8△N-F	GGGGGACTCTAGAGGATCCATGCACGAATTAGTT
pBI121-SJP8△N-R	ACTGACCACCCGGGGATCCACCATATCTTCTTATCATT
pBI121-SJP8△C-F	GGGGGACTCTAGAGGATCCATGGAAAATAGTAAAACTAT
pBI121-SJP8△C-R	ACTGACCACCCGGGGATCCCTCTTTCTCCAAATTG
pBI121-SJP8△C△cc71-99-F	GGGGGACTCTAGAGGATCCATGGAAAATAGTAAAACTAT
pBI121-SJP8△C△cc71-99-R	ACTGACCACCCGGGGATCCTCTTTTTTCAAGATTTTCG
pBI121-SJP8△C△cc-F	GGGGGACTCTAGAGGATCCATGGAAAATAGTAAAACTATACA
pBI121-SJP8△C△cc-R	ACTGACCACCCGGGGATCCTTGAACTAATTCGTGATTTTT
pBI121-ZjMYB15-F	GGGGGACTCTAGAGGATCCATGGTGAGAGCTC
pBI121-ZjMYB15-R	ACTGACCACCCGGGGATCCGAATAAATCCATGGC
pBI121-ZjMYB86-like-F	GGGGGACTCTAGAGGATCCATGGGGAGGCAC
pBI121-ZjMYB86-like-R	ACTGACCACCCGGGGATCCATTATGTCCACCAAG
pFGC5941-ZjMYB15-Mcs1-F	CAATTACCATGGGGCGCGCCATGAAAGAACCACTG
pFGC5941-ZjMYB15-Mcs1-R	AATCATCGATTGGGCGCGCCGCGCTACTCTCG
pFGC5941-ZjMYB15-Mcs2-F	TTTGCAGGTATTTGGATCCGCGCTACTCTCG
pFGC5941-ZjMYB15-Mcs2-R	CTAGACTCACCTAGGATCCATGAAAGAACCACTG
pFGC5941-ZjMYB86-like-Mcs1-F	TTACCATGGGGCGCGCCATGTCTAATGGACAGC
pFGC5941-ZjMYB86-like-Mcs1-R	CATCGATTGGGCGCGCCGCCGCAGTAAGTC
pFGC5941-ZjMYB86-like-Mcs2-F	TTTGCAGGTATTTGGATCCGCCGCAGTAAGT
pFGC5941-ZjMYB86-like-Mcs2-R	CTAGACTCACCTAGGATCCATGTCTAATGGACAG
pBI121-ZjJAIPHX1-F	GGACTCTAGAGGATCCatggccattgagaacctgttcac
pBI121-ZjJAIPHX1-R	GACCACCCGGGGATCCgttcgggggaggtaattgtgttgag
pBI121-ZjPOD43-F	GGGGGACTCTAGAGGATCCATGGCACTTGTTTT
pBI121-ZjPOD43-R	ACTGACCACCCGGGGATCCGTTAAAACTGGTACAAAT
For Y2H assay
pENTR-SJP8-F	CACCATGGAAAATAGTAAAACTATACAAGAACAAAA
pENTR-SJP8-R	TCAACCATATCTTCTTATCATTTTA
pGBKT7-SJP8-F	gccgaattcccggggatccACATGGAAAATAGTAAAACTAT
pGBKT7-SJP8-R	gctgcaggtcgacggatccACCATATCTTCTTATCATT
pGBKT7-SJP8△N-F	gccgaattcccggggatccACATGCACGAATTAGTT
pGBKT7-SJP8△N-R	gctgcaggtcgacggatccACCATATCTTCTTATCATT
pGBKT7-SJP8△C-F	gccgaattcccggggatccACATGGAAAATAGTAAAACTAT
pGBKT7-SJP8△C-R	gctgcaggtcgacggatccCTCTTTCTCCAAATTG
pGBKT7-SJP8△C△cc-F	gccgaattcccggggatccACATGGAAAATAGTAAAACTAT
pGBKT7-SJP8△C△cc-R	gctgcaggtcgacggatccTTGAACTAATTCGTGATT
pGBKT7-SJP8△C△cc71-99-F	GCCGAATTCCCGGGGATCCACATGGAAAATAGTAAAACTAT
pGBKT7-SJP8△C△cc71-99-R	GCTGCAGGTCGACGGATCCTCTTTTTTCAAGATTTTCG
pGBKT7-SJPS-T-F	CCACATGGAAAATAcTAAAACTATACAAGAACAAAAGGAAGAAAG
pGBKT7-SJP8S-T-R	TAgTATTTTCCATGTGGATCCCCGGGAATTCG
pGBKT7-SJP8E-D-F	GAACAAAAGGAcGAAAGAATAAGAAAAAATCACGAATTAGT
pGBKT7-SJP8E-D-R	CTTTCgTCCTTTTGTTCTTGTATAGTTTTACTATTTTC
pGBKT7-SJP8K-R-F	AATAAGAAgAAATCACGAATTAGTTCAAAATAAAATCA
pGBKT7-SJP8K-R-R	CGTGATTTcTTCTTATTCTTTCTTCCTTTTGTTCTTG
pGADT7-ZjMYB86-like-F	GGGCATCGATACGGGATCCACATGGGGAGGCAC
pGADT7-ZjMYB86-like-R	GCTCGAGCTCGATGGATCCATTATGTCCACCAAG
pGADT7-ZjMYB15-F	GGGCATCGATACGGGATCCACATGGTGAGAGCTC
pGADT7-ZjMYB15-R	GCTCGAGCTCGATGGATCCGAATAAATCCATGGC
pGADT7-ZjMYB86-F	GGGCATCGATACGGGATCCACATGGGGAGGCAT
pGADT7-ZjMYB86-R	GCTCGAGCTCGATGGATCCTAGTGTTTGTCCAAAAG
pGADT7-ZjEOBI-F	GGGCATCGATACGGGATCCACATGGGTTGCAAGT
pGADT7-ZjEOBI-R	GCTCGAGCTCGATGGATCCTATATACATTACATCATTTTGC
pGADT7-ZjMYB61-F	GGGCATCGATACGGGATCCACatggGACGCCAT
pGADT7-ZjMYB61-R	GCTCGAGCTCGATGGATCCTATTTGCTGGAAAACAT
pGADT7-ZjMYB83-F	GGGCATCGATACGGGATCCACATGAGAAAGCCTGAT
pGADT7-ZjMYB83-R	GCTCGAGCTCGATGGATCCGGAACGATGATTATTTG
pGADT7-ZjMYB46-F	GGGCATCGATACGGGATCCACATGAGGAAGCCAGA
pGADT7-ZjMYB46-R	GCTCGAGCTCGATGGATCCTTGGAAGTCAAGAAAAG
pGADT7-ZjHSF8-F	GGGCATCGATACGGGATCCACatggaaggaGTTTCC
pGADT7-ZjHSF8-R	GCTCGAGCTCGATGGATCCAACACCTTTCGTCT
pGADT7-ZjHSFAIX2-F	GGGCATCGATACGGGATCCACATGGAAGGAGGGG
pGADT7-ZjHSFAIX2-R	GCTCGAGCTCGATGGATCCACTCCTTGCACTC
pGADT7-ZjHSFA8-F	CATCGATACGGGATCCACATGGTGAAGTCTGT
pGADT7-ZjHSFA8-R	CGAGCTCGATGGATCCTGCTTCTGTTGGC
pGADT7-ZjCOL10-like-F	GGGCATCGATACGGGATCCACATGGAGAGGATATGTG
pGADT7-ZjCOL10-like-R	GCTCGAGCTCGATGGATCCATAGCTGCGTGT
pGADT7-ZjCOL9-F	GGGCATCGATACGGGATCCACATGGGTTATATATGTGATT
pGADT7-ZjCOL9-R	GCTCGAGCTCGATGGATCCGCAGCTTCTGGT
pGADT7-ZjCOL11-F	CATCGATACGGGATCCACATGGAGCCTCTGTG
pGADT7-ZjCOL11-R	CGAGCTCGATGGATCCGCAGGACTGAAGATC
pGADT7-ZjEDT1-F	GGGCATCGATACGGGATCCACATGGAGTTTGGCA
pGADT7-ZjEDT1-R	GCTCGAGCTCGATGGATCCGGAACTAGGACAATTC
pGADT7-ZjEDT2-F	GGGCATCGATACGGGATCCACATGGAGTTCGCAG
pGADT7-ZjEDT2-R	GCTCGAGCTCGATGGATCCATCCAGGGTAGAG
pGADT7-ZjEDT3-F	GGGCATCGATACGGGATCCACATGAGTTTTGGGGG
pGADT7-ZjEDT3-R	GCTCGAGCTCGATGGATCCACTTTCACAGTGAAG
pGADT7-Zj_bHLH155.1-F	CATCGATACGGGATCCACATGGGTACTGAATTGC
pGADT7-Zj_bHLH155.1-R	CGAGCTCGATGGATCCCACGACATTTTTGGG
pGADT7-Zj_EMB1444.2-F	GGGCATCGATACGGGATCCACATGGGAACTACTGC
pGADT7-Zj_EMB1444.2-R	GCTCGAGCTCGATGGATCCGATCTTGCTTGAGATG
pGADT7-ZjbHLH157-F	CATCGATACGGGATCCACATGGGTGAAACAGAGA
pGADT7-ZjbHLH157-R	CGAGCTCGATGGATCCGCGGAGTCCTGT
For split-luciferase complementation assay
pCAMBIA1300-Cluc-SJP8-F	cgtacgcgtcccggggcGGTACCATGGAAAATAGTAAAACTAT
pCAMBIA1300-Cluc-SJP8-R	CCCTCTAGAGGATCCCGGGTACCACCATATCTTCTTATCATT
pCAMBIA1300-Cluc-SJP8△N-F	acgcgtcccggggcGGTACCATGCACGAATTAGTT
pCAMBIA1300-Cluc-SJP8△N-R	TCTAGAGGATCCCGGGTACCACCATATCTTCTTATCATT
pCAMBIA1300-Cluc-SJP8△C-F	cgtacgcgtcccggggcGGTACCATGGAAAATAGTAAAACTAT
pCAMBIA1300-Cluc-SJP8△C-R	CCCTCTAGAGGATCCCGGGTACCCTCTTTCTCCAAATTG
pCAMBIA1300-Cluc-SJP8△C△cc-F	cgtacgcgtcccggggcGGTACCATGGAAAATAGTAAAACTAT
pCAMBIA1300-Cluc-SJP8△C△cc-R	CCCTCTAGAGGATCCCGGGTACCTTGAACTAATTCGTGATT
pCAMBIA1300-Cluc-SJP8△C△cc71-99-F	cgtacgcgtcccggggcGGTACCATGGAAAATAGTAAAACTAT
pCAMBIA1300-Cluc-SJP8△C△cc71-99-R	CCCTCTAGAGGATCCCGGGTACCTCTTTTTTCAAGATTTTCG
pCAMBIA1300-Cluc-SJP8S-T-F	cgtacgcgtcccggggcGGTACCATGGAAAATAcTAAAACTAT
pCAMBIA1300-Cluc-SJP8S-T-R	CCCTCTAGAGGATCCCGGGTACCACCATATCTTCTTATCATT
pCAMBIA1300-Cluc-SJP8E-D-F	cgtacgcgtcccggggcGGTACC ATGGAAAATAGTAAAACTATACAAGAcCAAA
pCAMBIA1300-Cluc-SJP8E-D-R	CCCTCTAGAGGATCCCGGGTACCACCATATCTTCTTATCATT
pCAMBIA1300-Cluc-SJP8K-R-F	cgtacgcgtcccggggcGGTACCATGGAAAATAGTAAAACTAT
pCAMBIA1300-Cluc-SJP8K-R-R	GGCCCTCTAGAGGATCCCGGGTACCACCATATCTTCTTATCATT
pCAMBIA1300-AtGATA9-Nluc-F	GCGCGCCACTAGTgtcgacATGGAAAAGATAGCTC
pCAMBIA1300-AtGATA9-Nluc-R	cgtacgagatctggtcgacGATTAAGTGTCTAAAATCAG
pCAMBIA1300-AtGATA5-Nluc-F	CGCCACTAGTgtcgacATGGAACAAGCCG
pCAMBIA1300-AtGATA5-Nluc-R	acgagatctggtcgacAAAACTTGGTACAGC
pCAMBIA1300-AtCRF1-Nluc-F	CGCCACTAGTgtcgacATGGAGACAGAGAAG
pCAMBIA1300-AtCRF1-Nluc-R	acgagatctggtcgacAACAGTTAAGACAGG
pCAMBIA1300-AtMYB61-Nluc-F	CGCCACTAGTgtcgacATGGGGAGACATTC
pCAMBIA1300-AtMYB61-Nluc-R	acgagatctggtcgacAAGGGACTGACCA
pCAMBIA1300-AtHSFA1D-Nluc-F	GCGCGCCACTAGTgtcgacATGGATGTGAGCAAA
pCAMBIA1300-AtHSFA1D-Nluc-R	cgtacgagatctggtcgacAGGATTTTGCCTTG
pCAMBIA1300-AtMYB40-Nluc-F	CGCCACTAGTgtcgacATGGGGAGAAAACCGTGCTG
pCAMBIA1300-AtMYB40-Nluc-R	acgagatctggtcgacTAAGAGGAAAAGATTATCATCAAGATTGGCGAAG
pCAMBIA1300-AtBBX27-Nluc-F	GCGCGCCACTAGTgtcgacATGTTATGTATAATAATAATTGAG
pCAMBIA1300-AtBBX27-Nluc-R	cgtacgagatctggtcgacAGCTTTTTTCTCCTC
pCAMBIA1300-AtAGL49-Nluc-F	CGCCACTAGTgtcgacATGGCTCCTCGT
pCAMBIA1300-AtAGL49-Nluc-R	acgagatctggtcgacAATTGAAATCATATCGGA
pCAMBIA1300-AtEDT1-Nluc-F	GCGCGCCACTAGTgtcgacATGAGTTTCGTCG
pCAMBIA1300-AtEDT1-Nluc-R	cgtacgagatctggtcgacAGCTGTAGTTGAAG
pCAMBIA1300-AtBHLH155-Nluc-F	GCGCGCCACTAGTgtcgacATGGGTTCTACTTCT
pCAMBIA1300-AtBHLH155-Nluc-R	cgtacgagatctggtcgacCCCCTTCTCATTG
pCAMBIA1300-ZjMYB86-like-Nluc-F	CGCCACTAGTgtcgacATGGGGAGGCAC
pCAMBIA1300-ZjMYB86-like-Nluc-R	acgagatctggtcgacATTATGTCCACCAAG
pCAMBIA1300-ZjMYB15-Nluc-F	GCGCGCCACTAGTgtcgacATGGTGAGAGCTC
pCAMBIA1300-ZjMYB15-Nluc-R	cgtacgagatctggtcgacGAATAAATCCATGGC
pCAMBIA1300-ZjMYB86-Nluc-F	GCGCGCCACTAGTgtcgacATGGGGAGGCAT
pCAMBIA1300-ZjMYB86-Nluc-R	cgtacgagatctggtcgacTAGTGTTTGTCCAAAAG
pCAMBIA1300-ZjEOBI-Nluc-F	GCGCGCCACTAGTgtcgacATGGGTTGCAAGT
pCAMBIA1300-ZjEOBI-Nluc-R	cgtacgagatctggtcgacTATATACATTACATCATTTTGC
pCAMBIA1300-ZjMYB61-Nluc-F	GCGCGCCACTAGTgtcgacatggGACGCCAT
pCAMBIA1300-ZjMYB61-Nluc-R	cgtacgagatctggtcgacTATTTGCTGGAAAACAT
pCAMBIA1300-ZjMYB83-Nluc-F	GCGCGCCACTAGTgtcgacATGAGAAAGCCTGAT
pCAMBIA1300-ZjMYB83-Nluc-R	cgtacgagatctggtcgacGGAACGATGATTATTTG
pCAMBIA1300-ZjMYB46-Nluc-F	GCGCGCCACTAGTgtcgacATGAGGAAGCCAGA
pCAMBIA1300-ZjMYB46-Nluc-R	cgtacgagatctggtcgacTTGGAAGTCAAGAAAAG
pCAMBIA1300-ZjMYB83-like-Nluc-F	GCGCGCCACTAGTgtcgacATGAGGAAGCCAGA
pCAMBIA1300-ZjMYB83-like-Nluc-R	cgtacgagatctggtcgacTTGGAAGTCAAGAAAAG
pCAMBIA1300-ZjHSF8-Nluc-F	GCGCGCCACTAGTgtcgacatggaaggaGTTTCC
pCAMBIA1300-ZjHSF8-Nluc-R	cgtacgagatctggtcgacAACACCTTTCGTCT
pCAMBIA1300-ZjHSFAIX2-Nluc-F	GCGCGCCACTAGTgtcgacATGGAAGGAGGGG
pCAMBIA1300-ZjHSFAIX2-Nluc-R	cgtacgagatctggtcgacACTCCTTGCACTC
pCAMBIA1300-ZjHSFA8-Nluc-F	GCGCGCCACTAGTgtcgacATGGTGAAGTCTGT
pCAMBIA1300-ZjHSFA8-Nluc-R	cgtacgagatctggtcgacTGCTTCTGTTGGC
pCAMBIA1300ZjCOL10-like-Nluc-F	GCGCGCCACTAGTgtcgacATGGAGAGGATATGTG
pCAMBIA1300-ZjCOL10-like-Nluc-R	cgtacgagatctggtcgacATAGCTGCGTGT
pCAMBIA1300-ZjCOL9-Nluc-F	GCGCGCCACTAGTgtcgacATGGGTTATATATGTGATT
pCAMBIA1300-ZjCOL9-Nluc-R	cgtacgagatctggtcgacGCAGCTTCTGGT
pCAMBIA1300-ZjCOL11-Nluc-F	GCGCGCCACTAGTgtcgacATGGAGCCTCTG
pCAMBIA1300-ZjCOL11-Nluc-R	cgtacgagatctggtcgacGCAGGACTGAAGAT
pCAMBIA1300-ZjEDT1-Nluc-F	GCGCGCCACTAGTgtcgacATGGAGTTTGGCA
pCAMBIA1300-ZjEDT1-Nluc-R	cgtacgagatctggtcgacGGAACTAGGACAATTC
pCAMBIA1300-ZjEDT2-Nluc-F	GCGCGCCACTAGTgtcgacATGGAGTTCGCAG
pCAMBIA1300-ZjEDT2-Nluc-R	cgtacgagatctggtcgacATCCAGGGTAGAG
pCAMBIA1300-ZjEDT3-Nluc-F	GCGCGCCACTAGTgtcgacATGAGTTTTGGGGG
pCAMBIA1300-ZjEDT3-Nluc-R	cgtacgagatctggtcgacACTTTCACAGTGAAG
pCAMBIA1300-Zj_bHLH155.1-Nluc-F	GCGCGCCACTAGTgtcgacATGGGTACTGAATTG
pCAMBIA1300-Zj_bHLH155.1-Nluc-R	cgtacgagatctggtcgacCACGACATTTTTGG
pCAMBIA1300-Zj_EMB1444.2-Nluc-F	GCGCGCCACTAGTgtcgacATGGGAACTACTGC
pCAMBIA1300-Zj_EMB1444.2-Nluc-R	cgtacgagatctggtcgacGATCTTGCTTGAGATG
pCAMBIA1300-ZjbHLH157-Nluc-F	GCGCGCCACTAGTgtcgacATGGGTGAAACAGAGA
pCAMBIA1300-ZjbHLH157-Nluc-R	cgtacgagatctggtcgacGCGGAGTCCTGT
For GST pull-down assay
pGEX-SJP8-F	GCGTGGATCCCCGGAATTCATGGAAAATAGTAAAACTATACAAGA
pGEX-SJP8-R	CGAGTCGACCCGGGAATTCACCATATCTTCTTATCATTTTAATTT
pET-AtMYB61-F	GGGTCGCGGATCCGAATTCATGGGGAGACATTC
pET-AtMYB61-R	GTCGACGGAGCTCGAATTCAAGGGACTGACCA
pET-ZjMYB15-F	GGGTCGCGGATCCGAATTCATGGTGAGAGCTC
pET-ZjMYB15-R	GTCGACGGAGCTCGAATTCGAATAAATCCATGGC
pET-ZjMYB86-like-F	TCGCGGATCCGAATTCATGGGGAGGCAC
pET-ZjMYB86-like-R	GACGGAGCTCGAATTCATTATGTCCACCAAG
For Co-IP assay
pBI121-SJP8-F	GAACACGGGGGACTCTAGAATGGAAAATAGTAAAACTAT
pBI121-SJP8-R	ACTGACCACCCGGGGATCCACCATATCTTCTTATCATT
pCAMBIA1300-AtMYB61-F	acaccaaatcgactctagaaagcttATGGGGAGACATTC
pCAMBIA1300-AtMYB61-R	gatccactagtatttaaatgtcgacCAAGGGACTGACCA
pCAMBIA1300-ZjMYB15-F	acaccaaatcgactctagaaagcttATGGTGAGAGCTC
pCAMBIA1300-ZjMYB15-R	gatccactagtatttaaatgtcgacCGAATAAATCCATGGC
pCAMBIA1300-ZjMYB86-like-F	acaccaaatcgactctagaaagcttATGGGGAGGCAC
pCAMBIA1300-ZjMYB86-like-R	gatccactagtatttaaatgtcgacCATTATGTCCACCAAG
For qRT-PCR analysis
qRT-SJP8-F	ATGGAAAATAGTAAAACTATACAAGAACAAAAG
qRT-SJP8-R	CCAATAAAGTGTGTACAATTTATAATCTCT
qRT-NbLOX2-F	GGAGATCCTGATGCCGGTG
qRT-NbLOX2-R	TGGATCTTTGTCGCTCCTTG
qRT-NbLOX4-F	AGCACTGACATCGACCCAAA
qRT-NbLOX4-R	CGCACCTGGAGTCCCAAAAT
qRT-NbAOS1-F	TTCATCTCGACGCAACGAAG
qRT-NbAOS1-R	TCATTTGCTGCGTTTAGCCC
qRT-NbAOC1-F	CAACTGACTCCACAACCGCT
qRT-NbAOC1-R	AGGGGACGAGATCTCCAAGG
qRT-NbOPR2-F	GAGCAAGTTGAGGCCTGGAAA
qRT-NbOPR2-R	TAGGAGGCTGTCCGTTGGG
qRT-NbOPR3-F	TATGGCCAAACAGAGGCAGG
qRT-NbOPR3-R	GCCTCAATTCCTAGCTCCCG
qRT-NbJAO1-F	TCCCAGAGGTGATTTGGTGA
qRT-NbJAO1-R	GGACTCCCCTAACTGCGTTT
qRT-NbJAO4-F	TGGAGACAACTCAAGACAACA
qRT-NbJAO4-R	GCCATGATTCACCACCTGGA
qRT-NbILL6-F	CCACCACTCTATTGACCCTATTCT
qRT-NbILL6-R	CCGAGACCACCTGAGAATCC
qRT-NbJMT2-F	ACGGGAAAATTAAGGATCTGCC
qRT-NbJMT2-R	CCACATCAAGTTGCTGCTGAAT
qRT-NbJAR1-F	CGTCTACCTTTGCCCATAGCA
qRT-NbJAR1-R	ACGGGACAGTGACTCGACTA
qRT-NbCOI1-F	TCCACTGGTCGGGATCTCTT
qRT-NbCOI1-R	GGCTGGATGCTCAGCAAGTA
qRT-NbPDF1.2-F	ATTGGTTGTGAAACGCCCAG
qRT-NbPDF1.2-R	GCTCCATGAATAGCTCCCTCC
qRT-NbMYC2-F	TACTCGGAATGGGAATGCAAA
qRT-NbMYC2-R	ACTGTGATTGGCCCGAAAAC
qRT-NbJAZ7-F	CTGTAACTTGGAGCTCAGGC
qRT-NbJAZ7-R	GCTGCTGTACATGTGGTTGTT
qRT-NbJAZ10-F	AGATTCCGGCAAGGTCACTG
qRT-NbJAZ10-R	GGTTCCAAACGGTAAAGCCC
qRT-NbVSP1-F	CAATGCGAAAGCTACGTGGG
qRT-NbVSP1-R	TCCTTGCCATCTTCGGCAAT
qRT-NbERF1-F	CGGTTCTAGAGTGGTGGCTG
qRT-NbERF1-R	ACGTCGCCTTACGCCTCTAT
qRT-NbTAT3-F	TTTGTTGGCTGCGTCTGGTA
qRT-NbTAT3-R	AGGGGAAAGCAGAAGGATCG
qRT-NbRbohB-F	TGACAGAGCGTCGTACAGTG
qRT-NbRbohB-R	ATCATCATTGGACTTGCCGC
qRT-NbRbohD-F	TGGAAATGACAGAGCGTCGT
qRT-NbRbohD-R	TCATCATTGGACTTGCCGCC
qRT-NbRbohF-F	GTGGCTGAACTTGATCAGAAGG
qRT-NbRbohF-R	AGCATGGTTAAGCGCCTGG
qRT-NbCuAOβ-F	GCTATGTCCTTGCTATCGTTCG
qRT-NbCuAOβ-R	CCATCGTCTCCTCGACTCC
qRT-NbCAT1-F	AGCGCTAACAATTCCCCCTT
qRT-NbCAT1-R	GGCAAGCTTCTCCACCAGAT
qRT-NbAPX2-F	TCAAAAACAAAACCGGCGGC
qRT-NbAPX2-R	ATTGGCTCCAAAAGCCGAAC
qRT-NbKIN10-F	CACGGGAGTCAGTTCTTCGG
qRT-NbKIN10-R	TGGACCCTGAACCCTCTGAA
qRT-NbOXI1-F	GGGAAATGAAGGAATTGATGTGGA
qRT-NbOXI1-R	ATTCCTTCGACCCACGCTTT
qRT-NbSPCH-F	AGAAAACCACCACTTAGCCCC
qRT-NbSPCH-R	GGTTTCTGTAACCTGTTGTTGCTA
qRT-NbActin-F	CCAAGAGCAGCTCCTCCGTC
qRT-NbActin-R	CTGGAAGAGGACTTCTGGGC
qRT-NtLOX2-F	GGCACATTGAGACCTTTGGC
qRT-NtLOX2-R	GCCAGAGTCGTGAGCAAGAA
qRT-NtLOX4-F	CCCCGACGAGAATGATCCTG
qRT-NtLOX4-R	ACGGCCATGAACTTTGTTGC
qRT-NtAOS1-F	AATCCCACGACGGAGCATTT
qRT-NtAOS1-R	CCGGTCCGCTACAAACTCTT
qRT-NtAOC1-F	CCGGTATCTTTGCAGGGGTT
qRT-NtAOC1-R	ACCGCCGTAACTAGCAACTC
qRT-NtOPR2-F	TGGAAAACAATGCTGCTCAAA
qRT-NtOPR2-R	TGGCGCCAATACAACCCTAT
qRT-NtOPR3-F	GAGCAACCGACGGTGGATTT
qRT-NtOPR3-R	ATGCCTCTTCTTGCTCCTGTG
qRT-NtJAO1-F	ACAGAGCTCATGGACCAAGC
qRT-NtJAO1-R	GGCTGCCATAGCCTTCGTAA
qRT-NtJAO4-F	GGTACGGTAGCCGTATTGGG
qRT-NtJAO4-R	TATTCCGCGGCCAATTTCCT
qRT-NtILL6-F	TCCTCTTCTTGCTGGCTGTG
qRT-NtILL6-R	GGACTCGCGCGAAACAATAC
qRT-NtJMT2-F	TGAATGGCGGTGATGACCTT
qRT-NtJMT2-R	CCACATCAAGTTGCTGCTGAA
qRT-NtJAR1-F	GTGAGCTCCCGGAAAGTGAA
qRT-NtJAR1-R	AACTGGCTAACTGCACCTCC
qRT-NtCOI1-F	AGGGCATCTTCAACTGGTCG
qRT-NtCOI1-R	CGGGATGCTCAGCAACGATA
qRT-NtPDF1.2-F	TGGCAAAGTCACTATTGAACACA
qRT-NtPDF1.2-R	CGACAAAGTTTGCCCTCTGC
qRT-NtMYC2-F	GCAACAGCAGCATTCTAAGCA
qRT-NtMYC2-R	GATTTCCCCCGACTCTGGC
qRT-NtJAZ7-F	TGCACTACCCCCTACTTCTCT
qRT-NtJAZ7-R	CAGTAGCATCAGAAACCACAAGC
qRT-NtJAZ10-F	CCGCGCTGGCACTACTAC
qRT-NtJAZ10-R	ATCTGCGCTTTCTCCGGTTC
qRT-NtVSP1-F	TATTTCCATGGCAGCGGTAGC
qRT-NtVSP1-R	GTTGGTTTCAACTGCCAGACG
qRT-NtERF1-F	ATGGAATGCTGGCGAGTTCA
qRT-NtERF1-R	GCCTTACGCCTCTATAGGTCC
qRT-NtTAT3-F	TAATGCAGAGCCTTGACCCG
qRT-NtTAT3-R	CAGAGATAGCGTCTTCGGCA
qRT-NtRbohB-F	GGTGCTGCTGAAACACTCAAG
qRT-NtRbohB-R	CAGCACCTAATCTGGTTTTACTACG
qRT-NtRbohD-F	ACTGGAAGGTTCGACAGGAA
qRT-NtRbohD-R	ACGAGGAAGCAAACCAGTAGT
qRT-NtRbohF-F	ACCAGCTCTCAACAAGATTTCTCT
qRT-NtRbohF-R	CCCCTTTGATCAAGTTCAGCC
qRT-NtCuAOβ-F	TTCCTTTTCCTTATCGTCGAGC
qRT-NtCuAOβ-R	TTTTCTGATATGATAGAGCGAGTGG
qRT-NtCAT1-F	ATATGGACGGTTCTGGTGTCC
qRT-NtCAT1-R	CCGATACGGGCTGCTTCTT
qRT-NtAPX2-F	TGGCGTAGTGGCGGTTAAAG
qRT-NtAPX2-R	TTTTGTGGCATCAGGCAAGC
qRT-NtKIN10-F	AGTCTCCAGCAAATCCACGG
qRT-NtKIN10-R	GATTGCTGGCCATGCTATGAA
qRT-NtOXI1-F	GCAAACTGCGTTGAAGAGCA
qRT-NtOXI1-R	ATTCGACTTTTCGGTCGCGT
qRT-NtSPCH-F	GAAGCCAAGAAACAGCGCAA
qRT-NtSPCH-R	GGGCTAAGTGGTGGCTTTCT
qRT-NtActin-F	CCAAGAGCAGCTCCTCCGTC
qRT-NtActin-R	CTGGAAGAGGACTTCTGGGC
qRT-AtLOX2-F	AGACTGACCAGCGGATTACG
qRT-AtLOX2-R	TCAGGCATCTCAAACTCGCA
qRT-AtLOX4-F	GGCGGGTGGAGAAACCATTA
qRT-AtLOX4-R	AGCGAAGTCCTCAGCCAAAA
qRT-AtJAO4-F	CAAACCGCTATGTGAAGCCG
qRT-AtJAO4-R	CCATCAACGAGTGGGTCACA
qRT-AtJMT2-F	AAGACTTGACTGTGCAGGGA
qRT-AtJMT2-R	AGGCATAGTGTCTTGTGCGT
qRT-AtCOI1-F	TTAGCCGTCGATTCCCGAAC
qRT-AtCOI1-R	TCGGAAGTGCACCGATTTGA
qRT-AtPDF1.2-F	CATGAGCCCTGGGTCACAAT
qRT-AtPDF1.2-R	AAACCCAACGCTTGTCTCCA
qRT-AtVSP1-F	GCACAGTCTCAACGTGCTCT
qRT-AtVSP1-R	CCGATGGGAAAATGCGGAGA
qRT-AtRbohD-F	ACGTGCGTCCAAGAAAAACG
qRT-AtRbohD-R	GTCGTCCCTGATGTCTAGCG
qRT-AtCuAOβ-F	TACACAGGCCATGGTTTCCC
qRT-AtCuAOβ-R	TGAGTTCACGTCTCGTGGTG
qRT-AtPER12-F	GTAGCACTTTCCGGTGGTCA
qRT-AtPER12-R	TTGCGTGTTGCTCGAGTTTG
qRT-AtPER56-F	TGAAACGGGACGAAGAGACG
qRT-AtPER56-R	TCTTGTCGAGGCCTTTGGAC
qRT-AtPER66-F	ATGATCAATCGTGCCCTGCT
qRT-AtPER66-R	CGCATCACATCCCCTGATGA
qRT-AtOXI1-F	GAGGTTATAAGCGGGGACGG
qRT-AtOXI1-R	CACCAGTTAGATTCGGCGGT
qRT-AtSPCH-F	CGCATAAGATCCCGGGACAA
qRT-AtSPCH-R	TGAGCCAGTTCTTCTGCACTT
qRT-AtGATA9-F	ACAAATCAGGGAGGCTCGTG
qRT-AtGATA9-R	AGCTCCATCACTTTCCGGTG
qRT-AtGATA5-F	CTACCGGAATACAGACCCGC
qRT-AtGATA5-R	TTCGTTGTCACTGGTTGGCT
qRT-AtCRF1-F	TATCGACGGCGGAGATTGTG
qRT-AtCRF1-R	AAAACGTCGTCGTCCGAGAA
qRT-AtMYB61-F	TCACAGATTGCGTCAAGGCT
qRT-AtMYB61-R	GGCTTGTGTGTGTTTGGGTC
qRT-AtHSFA1D-F	AGGCGCATCAGTGATACCAG
qRT-AtHSFA1D-R	CTTTGGCTTGCTCGTGCATT
qRT-AtMYB40-F	TGGCAACCGGTGGTCTAAAA
qRT-AtMYB40-R	CCGGATCCAACCCAAGATGT
qRT-AtBBX27-F	GTGGTGGCTCTTCTGAGCAT
qRT-AtBBX27-R	ACCCCACATAACCGCGAAAT
qRT-AtAGL49-F	AAGCTGGGTTCGTGTGATGT
qRT-AtAGL49-R	ATTACCGCCGAAAGTGCCAA
qRT-AtEDT1-F	CACACGCTCAACCGTTGTTT
qRT-AtEDT1-R	GTGGCTGCACATAGGACTGT
qRT-AtBHLH155-F	GGAGCTTAGACCTCGTCATCC
qRT-AtBHLH155-R	TTGCTGTTTTGGCTCTCAGT
qRT-AtActin-F	GGTAACATTGTGCTCAGTGGTGG
qRT-AtActin-R	AACGACCTTAATCTTCATGCTGC
qRT-NbGA2ox2-F	GGACGTACTGGCGATGTTGG
qRT-NbGA2ox2-R	CGTTTACTGCATCCCGAATGTTT
qRT-NbGA2ox3-F	AAAAAGCTGGTCCTGCCGAT
qRT-NbGA2ox3-R	GGGTCTAATCCCAAAATGGATGC
qRT-NbNRCX-F	TGCTCTTGGTCCAGTTTTTGAT
qRTNbNRCX-R	GCTTTGTTTAGCCTCTCGATGTC
qRT-NbCHLH-F	GTGATGCTCCTGGTACTGGT
qRT-NbCHLH-R	AGGTTGGTTGGGTCTGAATCG
qRT-NbCHLD-F	AAGCGTGGAACAGCGAAAAC
qRT-NbCHLD-R	CGTCTTCCCACTCATCGGAG
qRT-NbEMB2654-F	ACGGGTCCAAAGTGATAGGT
qRT-NbEMB2654-R	CAAAACGGCCAACCCAACAA
qRT-ZjGA2ox2-F	GCTTCAAGCATTGAGTGGGC
qRT-ZjGA2ox2-R	TTCGACTGAAGCCCAAGTCC
qRT-ZjGA2ox3-F	TGGAATTGATGGCAGAAGGCT
qRT-ZjGA2ox3-R	TGAAGCTCTGGACATGGTGG
qRT-ZjTCP16-F	GGTGGAGGAGATGGGAGAGT
qRT-ZjTCP16-R	TCCGAATCCAAAGACGGTGG
qRT-ZjGluTR-F	ACTGCCCGAATGTTGGTGAT
qRT-ZjGluTR-R	ACCCTTCATCTCCTCACGGA
qRT-ZjCBP-F	GTCGGTTGGCGATGTTCTCT
qRT-ZjCBP-R	CATTTTCCGGGGACGAAGTT
qRT-ZjRCA2-F	TCCGCCAGTACTTGGACAAC
qRT-ZjRCA2-R	AGAGGCACCTTGATGTTGGG
qRT-ZjAOS1-F	AGCTTTGCCTACCCTCCAAC
qRT-ZjAOS1-R	CTGGAGCCGGTACTTTTGGT
qRT-ZjAOC1-F	AGGACACATACTTGGCGGTG
qRT-ZjAOC1-R	TCCTCAGGCAAATCGGCAAT
qRT-ZjAOC4-F	GCCTACCTACGTTTGAGCCA
qRT-ZjAOC4-R	TGCACATCCCAGCCGTTATT
qRT-ZjOPR3-like-F	ATGGGCAGACAGAATCAGGC
qRT-ZjOPR3-like-R	TAGTGAACCCACCACTGCAC
qRT-ZjLOX2-F	ATTCGCTGCCAAGACATTGC
qRT-ZjLOX2-R	GCTTAGGCATTGTGACCCCT
qRT-ZjJAO1-F	TTGCTTCCGGATCAGCATGT
qRT-ZjJAO1-R	TGTTCAACACTCTTGTAGATTGC
qRT-ZjJAO2-F	GCTATCGGAAGCGTGCAAAG
qRT-ZjJAO2-R	AAGCCCGAAGAATTCCCTCC
qRT-ZjILL6-F	AGCAGACTCACGAAGACAGC
qRT-ZjILL6-R	TTCGCCAAGCTCAAAACAGC
qRT-ZjMYC2-F	CTTCAACCAGGACACCCTCC
qRT-ZjMYC2-R	ATACCCATCTCCCCAACCGA
qRT-ZjJAZ10-F	TGGCATGGAGAGGGATCAGA
qRT-ZjJAZ10-R	TTCATCACAGAACCGGAGGC
qRT-ZjERF1-F	CGTCGGAAGAGGAGAATCCG
qRT-ZjERF1-R	CCCTTATTCCGTGCCTCGTT
qRT-ZjJASDUB1-F	AGTGCGAAGACATTCCTGCT
qRT-ZjJASDUB1-R	AGCTTGGATAACCCCAGTCA
qRT-ZjJIP1-F	GCCTGAGTTCGCTGGAAAGA
qRT-ZjJIP1-R	CTTCAGGTTCTCCACGTGCT
qRT-ZjCuAOβ-F	TGGTACACGGTTGGGTTACA
qRT-ZjCuAOβ-R	CCATGCATCCGTCTCTGTCA
qRT-ZjPRX25-F	TGGCAGGGCTTCTTTGTCAT
qRT-ZjPRX25-R	ACAAGATCACGGTCGTCGAG
qRT-ZjPRX52-F	CTGTAGTGGCACTGTGTCGT
qRT-ZjPRX52-R	AGCAAACTTTGATATATTGGCTGT
qRT-ZjSPCH-F	GGAGTTTCCTCCTCCAGCAC
qRT-ZjSPCH-R	TCGACCTCGGTCTCCGAATA
qRT-ZjWRKY28-F	GGTGGTGCTGCAGGATCTAT
qRT-ZjWRKY28-R	TGGAAGACGGAACCATGTCC
qRT-ZjActin-F	AGCTTGCATATGTTGCGCTG
qRT-ZjActin-R	GCCATCAGGCAGCTCATAGT
qRT-AtDR4-F	AGTTTGAGGCTCCGAACTGG
qRT-AtDR4-R	CGTCGACTCGATGGATCTGG
qRT-AtEPR1-F	CAGATGCAACGGTGAAGCAAA
qRT-AtEPR1-R	TGGTGTTGTGTAGCTGGGTG
qRT-AtGASA4-F	CCTCTTGACCCTCATTGTCCT
qRT-AtGASA4-R	TGGGCATTGGGTACGTTTCA
qRT-AtCRA1-F	CGTTGCTCAGGTGTCTCCTT
qRT-AtCRA1-R	TCCCATAAGACCTCGTCCCT
qRT-ZjKTI5-F	TGAGAAGCTTGGTGCTGCTT
qRT-ZjKTI5-R	CTAGGCAGGGGACTATATCTCT
qRT-ZjFra a 1.05-F	ACGCAATTAAGTCCGCTGAAA
qRT-ZjFra a 1.05-R	GTCAACTACTTCGATCTGGTGC
qRT-ZjPSK6-F	ATCAGTACTCGTTCGCTCGC
qRT-ZjPSK6-R	GCATCCCTCTGACCCCATTAG
qRT-ZjGPT2-F	TGCTGCTGGTTCGCTTATGA
qRT-ZjGPT2-R	TTGACATGCTCACTGTCGCT
qRT-ZjCuAOβ-F	TGGTACACGGTTGGGTTACA
qRT-ZjCuAOβ-R	CCATGCATCCGTCTCTGTCA
qRT-ZjMYB15-F	AAATGGTCTGCGATTGCTGC
qRT-ZjMYB15-R	GACGATTCGCAAGAGTGCTG
qRT-ZjMYB86-like-F	AGGTGGTCTCAGATTGCAGC
qRT-ZjMYB86-like-R	GATGGGTCTGTGGGTGACAG
qRT-ZjJAIPHX1-F	CAGACGGGGTCACCGTTAAT
qRT-ZjJAIPHX1-R	TGACACCTGGGCCAATAACC
qRT-AtJAIPHX1-F	AAGCTTCCCAAGGAGGAACG
qRT-AtJAIPHX1-R	GTCAGACCTTGGATTCGGCA
qRT-NtJAIPHX1-F	TGATGGCTCGAGCATTGCAT
qRT-NtJAIPHX1-R	AGACCAAGTTGCTCAGGAGG
qRT-NbJAIPHX1-F	GAACTGGGTCAGGATCGGGG
qRT-NbJAIPHX1-R	CTTTGGATCTCGTAGCATGGC
qRT-ZjPOD43-F	GATGCCGTACTTTCCAACGC
qRT-ZjPOD43-R	TCACAGCCCTCAACAAAGCA
qRT-AtPOD43-F	GGACTCAACGCCAAAGACCT
qRT-AtPOD43-R	GGTTGGCCACCAGGTAAGAA
qRT-NtPOD43-F	TCCATCGTTAGTGGTGTTGTCA
qRT-NtPOD43-R	CACAGCCCTGAACAAAGCAG
qRT-NbPOD43-F	CAGGTTAGCGATGGATCGGG
qRT-NbPOD43-R	AGCCTCAAAAGATGTCCCCA
For signal peptide secretion yeast detection experiment
SJP8WP-F	ATGTTTAAATTAAAAAAACAATTATACT
SJP8WP-R	TCAACCATATCTTCTTATCATTTTA
pSCU2-SJP8SP-F	GAATTTTAATTAAGAATTCATGTTTAAATTAAAAAAACAATTATACT
pSCU2-SJP8SP-R	CTATAGGGAGAACCTCGAGCGCCATAACTTGATTATT
pSCU2-SJP8△SP-F	TTTTAATTAAGAATTCATGGAAAATAGTAAAACTAT
pSCU2-SJP8△SP-R	TAGGGAGAACCTCGAGACCATATCTTCTTATCAT
pSCU2-SJP8WP-F	GAATTTTAATTAAGAATTCATGTTTAAATTAAAAAAACAATTATACT
pSCU2-SJP8WP-R	CTATAGGGAGAACCTCGAGACCATATCTTCTTATCATTTT
For Y1H assay
pB42AD-ZjMYB15-F	TTATGCCTCTCCCGAATTCATGGTGAGAGCTC
pB42AD-ZjMYB15-R	TCTCGAGTCGGCCGAATTCGAATAAATCCATGGC
pB42AD-ZjMYB86-like-F	TTATGCCTCTCCCGAATTCATGGGGAGGCAC
pB42AD-ZjMYB86-like-R	TCTCGAGTCGGCCGAATTCATTATGTCCACCAAG
pLacZi-ZjJAIPHX1-F	agcttgaattcgagctcggtaccTAGATATGTGAGAGATAGTT
pLacZi-ZjJAIPHX1-R	aggtcgacagatccccgggtaccGTGCCAGCTAGC
pLacZi-Zj0POD43-F	agcttgaattcgagctcggtaccAAAAATTTGGATATTGAGA
pLacZi-Zj0POD43-R	aggtcgacagatccccgggtaccAAAAACCTTTTCATAAAAC
For dual luciferase reporter gene assay
pGreen Ⅱ 62-SK-ZjMYB15-F	CCCCGGGCTGCAGGAATTCATGGTGAGAGCTC
pGreen Ⅱ 62-SK-ZjMYB15-R	TAAGCTTGATATCGAATTCGAATAAATCCATGGC
pGreen Ⅱ 62-SK-ZjMYB86-like-F	CGGGCTGCAGGAATTCATGGGGAGGCAC
pGreen Ⅱ 62-SK-ZjMYB86-like-R	GCTTGATATCGAATTCATTATGTCCACCAAGG
pGreen Ⅱ0800-ZjJAIPHX1-F	CACTATAGGGCGAATTGGGTACCTAGATATGTGAGAGATAGTT
pGreen Ⅱ0800-ZjJAIPHX1-R	CTCTAGAACTAGTGGATCCGTGCCAGCTAGC
pGreen Ⅱ0800-ZjPOD43-F	CACTATAGGGCGAATTGGGTACCAAAAATTTGGATATTGAGA
pGreen Ⅱ0800-ZjPOD43-R	CTCTAGAACTAGTGGATCCAAAAACCTTTTCATAAAAC
For EMSA assay
probe-ZjJAIPHX1-5'Biotin-F	TAGTAATTAATGCCCAACTACTTCTGCTAG
probe-ZjJAIPHX1-5'Biotin-R	CTAGCAGAAGTAGTTGGGCATTAATTACTA
probe-ZjJAIPHX1-cold-F	TAGTAATTAATGCCCAACTACTTCTGCTAG
probe-ZjJAIPHX1-cold-R	CTAGCAGAAGTAGTTGGGCATTAATTACTA
probe-ZjJAIPHX1-mutant-F	TAGTAATcccccccccccccccTCTGCTAG
probe-ZjJAIPHX1-mutant-R	CTAGCAGAgggggggggggggggATTACTA
probe-ZjPOD43-5'Biotin-F	GACAAAGGAGTAGGTAGAAACCAGTGCACA
probe-ZjPOD43-5'Biotin-R	TGTGCACTGGTTTCTACCTACTCCTTTGTC
probe-ZjPOD43-cold-F	GACAAAGGAGTAGGTAGAAACCAGTGCACA
probe-ZjPOD43-cold-R	TGTGCACTGGTTTCTACCTACTCCTTTGTC
probe-ZjPOD43-mutant-F	GACAAAGGCccccccccccccccGTGCACA
probe-ZjPOD43-mutant-R	TGTGCACggggggggggggggGCCTTTGTC
